# Supplementary material for: 3D4 cells exhibit transcriptional features inconsistent with alveolar macrophage identity
Source: Vet Res. 2025 Oct 20;56:201. doi: 10.1186/s13567-025-01638-1 (PMC12539023; doi:10.1186/s13567-025-01638-1)
Supplement: Supplementary file 1 — Additional file 1. Oligonucleotides used in qPCR. [file 13567_2025_1638_MOESM1_ESM.xlsx]

## Sheet: List of Oligos
Oligonucleotides used in qPCR
Gene	ENSEMBL_ID	Forward Primer	Reverse Primer	Primer amount	Amplicon (bp)	Ta (ºC)
IL1B	ENSSSCG00000039214	TTCTGCATGAGCTTTGTGCAAG	CGCTTCTCCATGTCCCTCTTTG	0.5 µM each	170	63
TNFA	ENSSSCG00000060860	CCCAGAAGGAAGAGTTTCCA	AGGAAAACGTTGGTGGAAGG	0.5 µM each	280	60
TLR2	ENSSSCG00000009002	GCTGTGAAAAGCCTTGACCTG	CTTCCTCCACGGTATGAATGC	0.5 µM each	124	60
TLR4	ENSSSCG00000005503	TCTCCAGCTTTCCAGAACTGC	AGGCTCCCAGGGCTAAACTC	0.5 µM each	144	60
CD14	ENSSSCG00000014369	GCTCACCACCCTCAGACTCC	AGCTTGCTTGCGCCACTTTC	0.5 µM each	116	60
CD163	ENSSSCG00000033146	CCTAAAGGACCTGACACACTATGG	CCCAGGAACCTCCGTACCAG	0.5 µM each	166	60
SPI1	ENSSSCG00000013237	AGTGATGGAGAAAGCCACAGCG	TGCAGCTCCGTGAAGTGGTTC	0.5 µM each	101	60
TP63	ENSSSCG00000025592	CTGGAAACCAGAGATGGGCAAG	TGCTGTCCGAGACTTGCTGC	0.5 µM each	124	60
EGFR	ENSSSCG00000022126	AGCACAAGGACAACATCGGC	ACATGCTGCGGTGTCTTCAC	0.5 µM each	142	60
KRT5	ENSSSCG00000062487	TGCTGAGGGAGTACCAGGAGC	AGAGGGTGTTTGTGACGACCG	0.5 µM each	150	60
RPL32	ENSSSCG00000035811	AGCCCAAGATCGTCAAAAAG	TGTTGCTCCCATAACCAATG	0.2 µM each	165	55
