# Supplementary material for: 3D4 cells exhibit transcriptional features inconsistent with alveolar macrophage identity
Source: Vet Res. 2025 Oct 20;56:201. doi: 10.1186/s13567-025-01638-1 (PMC12539023; doi:10.1186/s13567-025-01638-1)
Supplement: Supplementary file 2 — Additional file 2. Lists of differentially expressed genes. [file 13567_2025_1638_MOESM2_ESM.xlsx]

## Sheet: DEGs PAM vs 3D4-21
Differential gene expression between PAM and 3D4/21 cells
Gene Stable ID	Gene name	Chromosome/scaffold name	Gene start (bp)	Gene end (bp)	baseMean	log2FC_PAMvs3D4	lfcSE	stat	pvalue	padj
ENSSSCG00000002041	SLC7A7	7	76198256	76235402	6590.69	8.17501	0.185491	44.0723	0	0
ENSSSCG00000005503	TLR4	1	258044610	258058970	9757.59	9.12717	0.239389	38.127	0	0
ENSSSCG00000006372	ARHGAP30	4	89375526	89394244	4505.88	9.29306	0.246452	37.7074	0	0
ENSSSCG00000006648	CTSS	4	98417883	98442950	30557.2	8.71505	0.186809	46.6522	0	0
ENSSSCG00000009589	SYK	14	2056670	2161171	2426.91	6.42416	0.169591	37.8804	0	0
ENSSSCG00000013237	SPI1	2	15227881	15245677	7768.66	8.13761	0.155505	52.3302	0	0
ENSSSCG00000014048	HK3	2	81042755	81060826	36279.2	11.9979	0.248585	48.265	0	0
ENSSSCG00000017403	STAT3	12	20407233	20472992	5491.48	2.74282	0.0725942	37.7829	0	0
ENSSSCG00000022925		5	62963644	63041739	17069	6.20455	0.104983	59.1003	0	0
ENSSSCG00000023972	DRAM1	5	82290385	82325562	4891.94	7.31455	0.15455	47.3282	0	0
ENSSSCG00000055147		3	17178730	17201590	15984.5	6.08837	0.104904	58.0376	0	0
ENSSSCG00000014891	GAB2	9	12663657	12851342	3161.13	8.29227	0.226141	36.6685	2.32e-294	2.86e-291
ENSSSCG00000031118	PREX1	17	50354775	50550637	3355.93	8.67812	0.243334	35.6634	1.46e-278	1.66e-275
ENSSSCG00000009412	LCP1	11	21126539	21223550	44763.2	6.90991	0.193916	35.6334	4.25e-278	4.5e-275
ENSSSCG00000009827	HVCN1	14	31989170	32043744	5996.05	8.84928	0.265538	33.3258	1.63e-243	1.61e-240
ENSSSCG00000029507	RASGEF1B	8	136568711	136595049	2715.09	6.05473	0.183699	32.96	3.04e-238	2.82e-235
ENSSSCG00000000295	NCKAP1L	5	19677875	19723132	6878.21	11.0373	0.340099	32.4531	4.9e-231	4.28e-228
ENSSSCG00000025049	CYBRD1	15	77649040	77695138	5138.29	10.0786	0.316438	31.85	1.31e-222	1.08e-219
ENSSSCG00000002298	ZFYVE26	7	91518452	91590449	3110.61	3.07686	0.0975728	31.534	2.97e-218	2.32e-215
ENSSSCG00000001959	CFL2	7	65090276	65094512	1185.81	-3.66809	0.119159	-30.7833	4.39e-208	3.25e-205
ENSSSCG00000027565	ARHGAP45	2	77342156	77356837	2973.8	9.06486	0.294657	30.7642	7.9e-208	5.58e-205
ENSSSCG00000006197	SULF1	4	65595951	65778884	5290.34	8.68894	0.283347	30.6653	1.65e-206	1.11e-203
ENSSSCG00000014441	CSF1R	2	151102147	151147633	13023.6	10.6949	0.349141	30.632	4.59e-206	2.96e-203
ENSSSCG00000013242	ACP2	2	15334001	15347770	4007.47	5.47861	0.180175	30.4071	4.43e-203	2.74e-200
ENSSSCG00000017991	PIK3R5	12	53979207	54054490	3216.59	8.60837	0.284233	30.2863	1.74e-201	1.03e-198
ENSSSCG00000027443	MRAS	13	79139764	79211135	2516.34	5.51238	0.182558	30.1952	2.74e-200	1.56e-197
ENSSSCG00000027826	GIMAP4	18	6429887	6452966	11574.5	11.6739	0.386671	30.1908	3.13e-200	1.72e-197
ENSSSCG00000024071	SCARF1	12	47845555	47856401	1676.96	6.03504	0.201245	29.9886	1.38e-197	7.32e-195
ENSSSCG00000006379	CD48	4	89828923	89844484	4371.11	6.76472	0.225996	29.933	7.33e-197	3.75e-194
ENSSSCG00000027348		15	80521045	80597247	3854.31	4.44394	0.149581	29.7092	5.84e-194	2.89e-191
ENSSSCG00000011102	NRP1	10	56280665	56430777	11012.8	8.17755	0.277295	29.4904	3.82e-191	1.83e-188
ENSSSCG00000012397	IL2RG	X	57143570	57147256	6904.43	11.1059	0.376775	29.4763	5.8e-191	2.69e-188
ENSSSCG00000002451	RIN3	7	114035353	114166539	2657.73	6.5902	0.224081	29.4099	4.1e-190	1.84e-187
ENSSSCG00000031782	ARL3	14	113665270	113707591	712.294	-6.84316	0.235234	-29.0908	4.69e-186	2.01e-183
ENSSSCG00000038420	PERP	1	26301252	26317868	1407.53	-7.45729	0.256348	-29.0904	4.74e-186	2.01e-183
ENSSSCG00000029521	CD82	2	17750660	17803126	10866	8.32391	0.289065	28.7959	2.41e-182	9.93e-180
ENSSSCG00000050627		3	59416728	59426456	5537.97	2.83088	0.0998225	28.3592	6.45e-177	2.59e-174
ENSSSCG00000022478	STK10	16	52003887	52140367	5257.64	3.18647	0.112797	28.2497	1.44e-175	5.6e-173
ENSSSCG00000008980	SCARB2	8	71838397	71940607	4280.58	7.16726	0.258018	27.7782	7.96e-170	3.03e-167
ENSSSCG00000017956	CD68	12	52874785	52877695	11651.6	10.7879	0.389541	27.6938	8.29e-169	3.07e-166
ENSSSCG00000025856	TMEM106A	12	19745782	19755521	1867.24	6.22147	0.225029	27.6475	2.99e-168	1.08e-165
ENSSSCG00000014326	KIF20A	2	140202015	140211155	684.799	-5.60208	0.202839	-27.6183	6.7e-168	2.37e-165
ENSSSCG00000006088	SDC2	4	40001395	40129697	17972.5	6.22602	0.226043	27.5436	5.29e-167	1.82e-164
ENSSSCG00000002340	PSEN1	7	96478190	96569130	3886.04	2.54514	0.0925462	27.5013	1.7e-166	5.72e-164
ENSSSCG00000030460	ARHGEF6	X	111796485	111917174	1301.17	7.84188	0.286067	27.4128	1.93e-165	6.37e-163
ENSSSCG00000024635	SPART	11	12313210	12374645	1326.62	7.50208	0.276239	27.1579	2.04e-162	6.58e-160
ENSSSCG00000025133	ITGB2	13	207512950	207544107	18208.4	13.6148	0.507564	26.8238	1.71e-158	5.39e-156
ENSSSCG00000014878	PAK1	9	11830095	12020415	2875.94	6.38625	0.239564	26.6578	1.45e-156	4.48e-154
ENSSSCG00000033844	CYP1B1	3	102195741	102205683	30906.1	13.3004	0.498943	26.6571	1.48e-156	4.48e-154
ENSSSCG00000001849	ANPEP	7	55351087	55373881	1184.99	8.44828	0.317521	26.607	5.63e-156	1.67e-153
ENSSSCG00000004199	EPB41L2	1	32418217	32630638	3783.1	3.56573	0.134292	26.552	2.44e-155	7.08e-153
ENSSSCG00000013604	MYO1F	2	70753138	70792936	4596.15	10.4978	0.395656	26.5327	4.07e-155	1.16e-152
ENSSSCG00000000492	LYZ	5	33612567	33618945	88644.8	16.7941	0.633437	26.5126	6.94e-155	1.94e-152
ENSSSCG00000024108	SLC43A2	12	47791913	47839012	7344.84	6.53776	0.248204	26.3403	6.64e-153	1.82e-150
ENSSSCG00000016554	MEST	18	18327536	18345843	606.865	-5.96192	0.226911	-26.2742	3.78e-152	1.02e-149
ENSSSCG00000032444	PLXDC2	10	54268471	54675927	2898.99	5.4025	0.206375	26.1781	4.72e-151	1.25e-148
ENSSSCG00000008348	PLEK	3	73877743	73906667	10373.9	11.1927	0.430838	25.9789	8.58e-149	2.23e-146
ENSSSCG00000013041	FERMT3	2	7886790	7909158	8810.33	12.2828	0.472888	25.9741	9.72e-149	2.49e-146
ENSSSCG00000036963	LRRC25	2	59401246	59406959	2917.03	7.10872	0.276004	25.7559	2.77e-146	6.96e-144
ENSSSCG00000007436	MMP9	17	48179671	48186788	7086.85	8.38297	0.326376	25.685	1.72e-145	4.25e-143
ENSSSCG00000006862	VCAM1	4	117496920	117511222	3855.53	10.4357	0.406323	25.6833	1.79e-145	4.36e-143
ENSSSCG00000022031	CHST2	13	83820112	83821909	1980.3	7.78083	0.303888	25.6043	1.37e-144	3.27e-142
ENSSSCG00000038706	C1QC	6	80592473	80597452	23455.3	13.7095	0.536448	25.556	4.71e-144	1.11e-141
ENSSSCG00000011884	HCLS1	13	138855144	138889281	5708.22	11.632	0.455503	25.5366	7.74e-144	1.79e-141
ENSSSCG00000033009		7	7360604	7422198	1049.59	6.13369	0.241947	25.3514	8.68e-142	1.98e-139
ENSSSCG00000013114	SLC15A3	2	10800503	10814389	6289.39	8.99601	0.357498	25.1638	9.98e-140	2.24e-137
ENSSSCG00000032580	MGST1	5	56259557	56283965	6775.68	5.40531	0.21494	25.1479	1.49e-139	3.29e-137
ENSSSCG00000017750	EVI2B	12	43553898	43561755	2764.37	8.82254	0.350967	25.1378	1.92e-139	4.19e-137
ENSSSCG00000022236		9	6746752	6750799	11312.2	12.1959	0.486928	25.0467	1.9e-138	4.08e-136
ENSSSCG00000029662	RASSF4	14	91103526	91125360	3088.87	5.96824	0.239254	24.9452	2.41e-137	5.1e-135
ENSSSCG00000033909		18	6381401	6386988	15163	13.3625	0.537272	24.8709	1.53e-136	3.21e-134
ENSSSCG00000038853	GPR137B	14	55125409	55181670	2603.94	4.43276	0.179691	24.6688	2.31e-134	4.76e-132
ENSSSCG00000014833	UCP2	9	8358025	8365547	6553.37	7.03712	0.286613	24.5527	4.05e-133	8.22e-131
ENSSSCG00000036556	IFNAR2	13	196766087	196852635	1943.2	3.79248	0.154806	24.4982	1.54e-132	3.09e-130
ENSSSCG00000027477	TBC1D2B	7	47839392	47929092	2970.07	5.40379	0.221346	24.4133	1.24e-131	2.44e-129
ENSSSCG00000050793	ssc-mir-10390	9	4700784	4700878	2842.43	-7.60612	0.315266	-24.126	1.33e-128	2.6e-126
ENSSSCG00000036673	PPT1	6	95840908	95860858	8007.7	3.9418	0.163706	24.0785	4.2e-128	8.08e-126
ENSSSCG00000021343		15	7617174	7628490	3921.24	6.6256	0.276517	23.9609	7.12e-127	1.35e-124
ENSSSCG00000003584	THEMIS2	6	85011035	85027902	2279.1	8.65125	0.361448	23.935	1.32e-126	2.49e-124
ENSSSCG00000006382	SLAMF6	4	89980786	90003645	2490.6	10.2822	0.429777	23.9246	1.7e-126	3.15e-124
ENSSSCG00000024439	PTGER4	16	25670862	25686552	1788.09	5.49384	0.229763	23.9109	2.36e-126	4.32e-124
ENSSSCG00000010497	ENTPD1	14	107263449	107389010	1789.65	9.09198	0.38033	23.9055	2.69e-126	4.86e-124
ENSSSCG00000005477	FKBP15	1	253794589	253868103	1696.45	2.84969	0.119476	23.8516	9.74e-126	1.74e-123
ENSSSCG00000003707	NPC1	6	108402879	108450990	4908.41	4.42078	0.186351	23.7229	2.09e-124	3.69e-122
ENSSSCG00000000530	FGD4	5	41680452	41879062	2062.09	9.99646	0.422514	23.6595	9.43e-124	1.64e-121
ENSSSCG00000058042	ELMO1	18	36786378	37347283	3506.29	8.23534	0.348763	23.613	2.84e-123	4.89e-121
ENSSSCG00000038423	GLA	X	83023903	83032570	2263.86	3.3555	0.142326	23.5762	6.76e-123	1.15e-120
ENSSSCG00000003694	EMILIN2	6	103730626	103786927	38518.4	4.86747	0.207954	23.4065	3.67e-121	6.18e-119
ENSSSCG00000000136	CSF2RB	5	10816376	10840618	7867.25	12.7516	0.545481	23.3767	7.38e-121	1.23e-118
ENSSSCG00000007027	SLC20A2	17	11435442	11486581	763.04	-3.54478	0.152109	-23.3042	4.02e-120	6.62e-118
ENSSSCG00000016173	ATIC	15	117617502	117649107	537.651	-4.79192	0.205863	-23.2772	7.54e-120	1.23e-117
ENSSSCG00000009002	TLR2	8	75411993	75428330	4370.48	10.6974	0.460964	23.2066	3.91e-119	6.3e-117
ENSSSCG00000012634	DOCK11	X	97068355	97267517	3206.61	9.96181	0.42991	23.1718	8.76e-119	1.4e-116
ENSSSCG00000051897	CRB3	2	72618105	72623344	729.802	-5.42986	0.234505	-23.1546	1.31e-118	2.06e-116
ENSSSCG00000013473	GNA15	2	75408724	75433814	2889.74	6.86808	0.297996	23.0475	1.56e-117	2.43e-115
ENSSSCG00000011322	CCR1	13	29227222	29233960	17162.3	14.0957	0.614641	22.9332	2.17e-116	3.35e-114
ENSSSCG00000023374	SRGN	14	72183363	72199250	26402.5	14.5696	0.638518	22.8178	3.05e-115	4.67e-113
ENSSSCG00000014073	HEXB	2	83744627	83784759	6406.72	4.40169	0.193725	22.7213	2.76e-114	4.18e-112
ENSSSCG00000045950	C1orf54	4	98805588	98814563	1084.24	7.78448	0.34336	22.6715	8.57e-114	1.28e-111
ENSSSCG00000006250	LYN	4	75793492	75903496	6661.75	3.00897	0.132871	22.6458	1.53e-113	2.27e-111
ENSSSCG00000021606	FLVCR2	7	98718097	98823839	1072.03	8.67567	0.3842	22.5811	6.64e-113	9.76e-111
ENSSSCG00000045502	WDFY4	14	89353443	89632695	2007.45	7.8097	0.345992	22.5719	8.19e-113	1.19e-110
ENSSSCG00000010464	PPP1R3C	14	103273405	103278762	1222.16	-6.72958	0.298494	-22.5451	1.5e-112	2.16e-110
ENSSSCG00000011877	CD86	13	138427533	138504310	8213.17	6.9308	0.308744	22.4484	1.33e-111	1.89e-109
ENSSSCG00000036618		4	88948404	88956511	8396.51	8.654	0.386035	22.4176	2.65e-111	3.74e-109
ENSSSCG00000013731	DNASE2	2	66149862	66152855	2411.06	5.02272	0.224133	22.4096	3.17e-111	4.44e-109
ENSSSCG00000001422	C2	7	23995982	24033930	8101.26	8.27302	0.371232	22.2853	5.13e-110	7.11e-108
ENSSSCG00000015570	IVNS1ABP	9	126453155	126479587	2652.67	-2.98474	0.134364	-22.2137	2.53e-109	3.47e-107
ENSSSCG00000015056	REXO2	9	41977971	41989257	798.724	-3.03585	0.136681	-22.2113	2.67e-109	3.64e-107
ENSSSCG00000032687	CYP4V2	15	47046269	47068304	1536.83	5.65118	0.254538	22.2017	3.31e-109	4.46e-107
ENSSSCG00000015563	RGL1	9	124848338	125144253	1271.7	7.64219	0.34431	22.1957	3.78e-109	5.05e-107
ENSSSCG00000033262	CD74	2	151402211	151409833	20315	10.9294	0.496255	22.0237	1.71e-107	2.26e-105
ENSSSCG00000003805	PDE4B	6	146166688	146719682	1832.03	5.3628	0.246099	21.7912	2.81e-105	3.69e-103
ENSSSCG00000022525	ARHGEF5	9	113364879	113394389	1222.89	-8.71743	0.402108	-21.6793	3.22e-104	4.18e-102
ENSSSCG00000021576	CD83	7	10359211	10385961	2135.77	8.68339	0.400788	21.6658	4.31e-104	5.56e-102
ENSSSCG00000001009	RIPK1	7	1841239	1880699	1919.79	2.0369	0.0941675	21.6306	9.25e-104	1.18e-101
ENSSSCG00000010053	SPECC1L	14	49333009	49463963	1504.18	2.39284	0.111611	21.4391	5.77e-102	7.32e-100
ENSSSCG00000023715	GNS	5	29128760	29190230	33178	2.66668	0.124481	21.4223	8.28e-102	1.04e-99
ENSSSCG00000009956	GRK3	14	43224930	43442965	2936.81	5.28268	0.246766	21.4077	1.13e-101	1.41e-99
ENSSSCG00000025704	DENND2D	4	109121966	109142718	3113.44	4.87148	0.227713	21.3931	1.55e-101	1.92e-99
ENSSSCG00000005240	DOCK8	1	221256009	221491953	6521.4	6.06981	0.285115	21.2889	1.44e-100	1.76e-98
ENSSSCG00000039867	UCK2	4	84838802	84919236	870.133	-5.73131	0.26957	-21.2609	2.61e-100	3.17e-98
ENSSSCG00000058216	IGFBP3	18	50003022	50010690	4847.01	-12.0806	0.57461	-21.024	3.95e-98	4.77e-96
ENSSSCG00000015565		9	125613193	125844225	485.361	-8.08102	0.385549	-20.9598	1.53e-97	1.83e-95
ENSSSCG00000021464	SOAT1	9	121045234	121113692	2061.32	2.53379	0.121024	20.9363	2.5e-97	2.97e-95
ENSSSCG00000015301	STEAP1	9	70091211	70295690	549.017	-8.72283	0.417352	-20.9004	5.31e-97	6.25e-95
ENSSSCG00000021988	TUSC3	17	3312741	3507729	584.729	-8.51585	0.408698	-20.8365	2.02e-96	2.36e-94
ENSSSCG00000017167	CYTH1	12	3356245	3432641	1594.66	2.95518	0.142006	20.8103	3.49e-96	4.05e-94
ENSSSCG00000005277	GCNT1	1	229429066	229468268	2165.32	4.05519	0.195035	20.7922	5.1e-96	5.86e-94
ENSSSCG00000038055	CORO1A	3	18336898	18342396	2491.37	9.29418	0.449013	20.6991	3.53e-95	4.02e-93
ENSSSCG00000038801	NPNT	8	115779840	115861137	1316.98	-9.42928	0.456577	-20.6521	9.34e-95	1.06e-92
ENSSSCG00000030560	IGF1R	1	137387825	137691058	682.547	-6.58157	0.318794	-20.6452	1.08e-94	1.21e-92
ENSSSCG00000002960	RASGRP4	6	47319464	47333123	609.32	7.76228	0.376179	20.6345	1.34e-94	1.5e-92
ENSSSCG00000004156	IFNGR1	1	27037165	27061093	2927.61	2.84196	0.138168	20.5689	5.22e-94	5.77e-92
ENSSSCG00000013568	ARHGEF18	2	71651100	71747409	1286.4	2.11045	0.102638	20.5621	6e-94	6.59e-92
ENSSSCG00000010504	BLNK	14	107625803	107715364	561.74	7.52014	0.366068	20.543	8.89e-94	9.69e-92
ENSSSCG00000016298	INPP5D	15	133501092	133626644	1389.08	9.72124	0.47383	20.5163	1.54e-93	1.67e-91
ENSSSCG00000020696	HMGN4	7	20998957	21003134	630.705	3.08781	0.150517	20.5146	1.59e-93	1.71e-91
ENSSSCG00000023807	ACO1	10	33937833	34001900	6676.55	3.46814	0.169087	20.511	1.72e-93	1.83e-91
ENSSSCG00000035218	ADA2	5	69526435	69554661	3097.8	9.64176	0.473001	20.3842	2.31e-92	2.44e-90
ENSSSCG00000014369	CD14	2	142346360	142349581	33218.8	7.74868	0.380799	20.3485	4.79e-92	5.04e-90
ENSSSCG00000025537	PTPN6	5	63762112	63808350	3137.4	3.6599	0.179994	20.3334	6.51e-92	6.8e-90
ENSSSCG00000023247	OPTN	10	48530843	48582860	3952.14	3.49845	0.1721	20.328	7.27e-92	7.54e-90
ENSSSCG00000011163	DIP2C	10	68770164	69141871	179.347	-5.18478	0.255727	-20.2746	2.15e-91	2.22e-89
ENSSSCG00000011791	MAP3K13	13	123176188	123352775	689.55	-5.79774	0.286338	-20.2479	3.71e-91	3.8e-89
ENSSSCG00000025034	LAPTM5	6	87363912	87390288	12462.1	4.39064	0.21802	20.1387	3.38e-90	3.43e-88
ENSSSCG00000008631	SLC66A3	3	125494793	125507239	741.832	7.79897	0.388227	20.0887	9.27e-90	9.35e-88
ENSSSCG00000020984	LXN	13	98435320	98441785	435.708	4.77925	0.238063	20.0755	1.21e-89	1.21e-87
ENSSSCG00000053606		15	7501356	7505632	386.263	6.12248	0.305262	20.0565	1.77e-89	1.76e-87
ENSSSCG00000015612	IRF6	9	133164440	133185628	1695.94	-9.62516	0.480628	-20.0262	3.25e-89	3.22e-87
ENSSSCG00000004092	MTHFD1L	1	15140899	15329986	536.7	-8.50671	0.425084	-20.0118	4.34e-89	4.27e-87
ENSSSCG00000032741	TBC1D9	8	86402839	86517764	3742.68	3.73745	0.186801	20.0077	4.72e-89	4.61e-87
ENSSSCG00000005593	OLFML2A	1	265577704	265604502	507.89	-7.00167	0.350198	-19.9935	6.28e-89	6.08e-87
ENSSSCG00000038694	CCND2	5	66087379	66114571	358.37	-7.23326	0.362715	-19.942	1.76e-88	1.69e-86
ENSSSCG00000004222	NCOA7	1	37043805	37193958	1370.37	6.50931	0.32687	19.9141	3.07e-88	2.94e-86
ENSSSCG00000021129	PFKM	5	78476123	78526997	248.147	-4.34911	0.218665	-19.8894	5.03e-88	4.78e-86
ENSSSCG00000032341	AIF1	7	23726787	23731671	3648.38	4.22171	0.212267	19.8886	5.11e-88	4.82e-86
ENSSSCG00000004244	MAN1A1	1	42729722	42896283	1606.67	9.90458	0.499385	19.8336	1.53e-87	1.43e-85
ENSSSCG00000032721	TRAF3IP3	9	133190014	133214207	351.871	6.88534	0.348177	19.7754	4.85e-87	4.52e-85
ENSSSCG00000031897		18	6447192	6452948	763.268	4.76307	0.24101	19.763	6.2e-87	5.75e-85
ENSSSCG00000014214	TRIM36	2	119306665	119352465	613.179	6.89791	0.349865	19.7159	1.57e-86	1.45e-84
ENSSSCG00000000656	CLEC2B	5	61996760	62018895	1201.15	7.67887	0.390843	19.6469	6.14e-86	5.62e-84
ENSSSCG00000049263	HAS3	6	17843882	17853210	212.082	-4.81342	0.245426	-19.6125	1.21e-85	1.1e-83
ENSSSCG00000010495	ALDH18A1	14	107170689	107221215	1224.31	-3.39228	0.173006	-19.6079	1.32e-85	1.2e-83
ENSSSCG00000039053	VGF	3	8888506	8891601	2838	-10.4592	0.534148	-19.5811	2.24e-85	2.01e-83
ENSSSCG00000062259	ICAM2	12	14972852	14997428	3983.59	11.9814	0.613635	19.5252	6.7e-85	5.99e-83
ENSSSCG00000007314		17	39326627	39495055	720.159	-6.10037	0.314117	-19.4207	5.16e-84	4.58e-82
ENSSSCG00000007135		17	31072738	31195030	729.908	-8.35071	0.431211	-19.3657	1.5e-83	1.33e-81
ENSSSCG00000003376	PLEKHG5	6	67321534	67362838	504.826	-6.98922	0.360918	-19.3651	1.52e-83	1.33e-81
ENSSSCG00000012652	SASH3	X	106373954	106389444	794.701	8.87353	0.458593	19.3494	2.06e-83	1.8e-81
ENSSSCG00000028461		17	33566271	33611603	8417.72	5.12549	0.265224	19.3252	3.3e-83	2.86e-81
ENSSSCG00000047003		6	62388328	62413434	312.845	6.2529	0.32525	19.2249	2.29e-82	1.97e-80
ENSSSCG00000029304	STEAP3	15	24736594	24787865	1380.5	7.77167	0.404325	19.2213	2.45e-82	2.1e-80
ENSSSCG00000011022	SVIL	10	41282412	41462764	2641.26	4.01332	0.209544	19.1526	9.21e-82	7.85e-80
ENSSSCG00000035442	SLC36A1	16	71538296	71589456	1179.54	3.38857	0.176997	19.1447	1.07e-81	9.07e-80
ENSSSCG00000016742	MYO1G	18	50466449	50483518	883.034	7.69905	0.402525	19.1269	1.51e-81	1.27e-79
ENSSSCG00000007797	ITGAL	3	17817011	17858012	8133.11	13.0601	0.683391	19.1107	2.06e-81	1.72e-79
ENSSSCG00000057510	PLA2G15	6	28820668	28832767	3945.86	6.71854	0.351952	19.0894	3.1e-81	2.58e-79
ENSSSCG00000000370	DGKA	5	21331473	21355534	460.789	-5.70174	0.298931	-19.0738	4.17e-81	3.46e-79
ENSSSCG00000007032	PLAT	17	11195602	11224032	2376.71	-11.0359	0.580351	-19.0159	1.26e-80	1.04e-78
ENSSSCG00000007146	SIGLEC1	17	31994632	32021239	14264.2	12.5037	0.657557	19.0154	1.27e-80	1.04e-78
ENSSSCG00000062214	SFN	6	84188445	84189827	5303.66	-9.35763	0.493364	-18.967	3.2e-80	2.6e-78
ENSSSCG00000006145	E2F5	4	51478050	51512718	294.684	-6.96297	0.367116	-18.9667	3.22e-80	2.61e-78
ENSSSCG00000009322	SLC46A3	11	5982443	6000701	387.327	7.28621	0.384268	18.9613	3.57e-80	2.87e-78
ENSSSCG00000039049	MAP7	1	27606036	27782747	257.466	-6.55099	0.346374	-18.9131	8.91e-80	7.14e-78
ENSSSCG00000015534	ACBD6	9	121913053	122115783	785.369	-2.99069	0.158146	-18.911	9.26e-80	7.38e-78
ENSSSCG00000012278	CFP	X	42143697	42152868	7572.39	12.3873	0.655126	18.9083	9.75e-80	7.73e-78
ENSSSCG00000015380	CDCA7L	9	90766795	90806865	686.385	-5.08889	0.269174	-18.9056	1.03e-79	8.1e-78
ENSSSCG00000004856	NFATC1	1	145911046	146008139	361.657	4.60425	0.243967	18.8724	1.92e-79	1.51e-77
ENSSSCG00000037425	NFAM1	5	6298573	6336730	1091.19	8.12019	0.431263	18.8288	4.38e-79	3.42e-77
ENSSSCG00000008237	RETSAT	3	59399688	59416685	3654.69	2.02695	0.10775	18.8116	6.06e-79	4.71e-77
ENSSSCG00000012365	MSN	X	51844156	51970107	19245.9	2.36337	0.125915	18.7696	1.34e-78	1.03e-76
ENSSSCG00000009872	PLBD2	14	38515847	38543561	22770.2	4.43372	0.236752	18.7272	2.97e-78	2.28e-76
ENSSSCG00000022039		1	128657567	128708952	373.178	4.47797	0.239642	18.6861	6.43e-78	4.91e-76
ENSSSCG00000015843	UBXN8	15	54339563	54367605	901.463	3.41189	0.182609	18.6841	6.67e-78	5.07e-76
ENSSSCG00000000036	PACSIN2	5	5853377	5985169	3695.94	2.06204	0.110438	18.6714	8.45e-78	6.4e-76
ENSSSCG00000028679	PLEKHB2	15	57428295	57489042	8724.83	3.02284	0.161899	18.6711	8.51e-78	6.4e-76
ENSSSCG00000008963	AREG	8	70417923	70428102	1600	-8.85967	0.475291	-18.6405	1.51e-77	1.13e-75
ENSSSCG00000001469	SLA-DMB	7	25119139	25128236	1098.34	6.48693	0.348279	18.6257	1.99e-77	1.48e-75
ENSSSCG00000032984	BEND7	10	48177762	48262051	457.825	3.14262	0.168826	18.6145	2.45e-77	1.82e-75
ENSSSCG00000039998	CLIC2	X	125546467	125570523	1111.17	8.92934	0.479886	18.6072	2.81e-77	2.07e-75
ENSSSCG00000029715	OLFM1	1	274224454	274261328	1233.35	7.80729	0.419992	18.5891	3.93e-77	2.89e-75
ENSSSCG00000026383	NRP2	15	108974816	109092305	10347.2	3.76201	0.202418	18.5853	4.23e-77	3.09e-75
ENSSSCG00000004731	VPS39	1	129144344	129198761	1918.35	1.83913	0.0990066	18.5759	5.04e-77	3.66e-75
ENSSSCG00000008913	IGFBP7	8	56279895	56357822	874.344	-5.4942	0.296132	-18.5532	7.68e-77	5.56e-75
ENSSSCG00000041289	IL10RB	13	196853467	196884928	2508.73	3.49278	0.188491	18.5302	1.18e-76	8.48e-75
ENSSSCG00000020837		6	49437337	49460607	708.478	-5.38989	0.290965	-18.5242	1.32e-76	9.45e-75
ENSSSCG00000028536	LHFPL2	2	87322934	87349878	1382.25	5.51383	0.29786	18.5115	1.67e-76	1.19e-74
ENSSSCG00000000204	PRPF40B	5	15570474	15592383	131.533	-3.51917	0.190231	-18.4995	2.08e-76	1.48e-74
ENSSSCG00000006664	MTMR11	4	99115133	99122808	252.587	-7.34285	0.397229	-18.4852	2.72e-76	1.92e-74
ENSSSCG00000013360	TMEM86A	2	40545776	40550843	763.64	5.87497	0.317863	18.4827	2.84e-76	2e-74
ENSSSCG00000000843	TXNRD1	5	80172260	80236219	6583.11	4.08293	0.22091	18.4823	2.87e-76	2.01e-74
ENSSSCG00000028637	CYP27B1	5	23053892	23058470	3961.85	5.16768	0.2802	18.4428	5.96e-76	4.15e-74
ENSSSCG00000014791	RRM1	9	6025073	6065143	1640.82	-2.55977	0.139028	-18.4119	1.05e-75	7.3e-74
ENSSSCG00000024463	PJA1	X	55274298	55280530	351.158	-3.60862	0.196028	-18.4087	1.12e-75	7.72e-74
ENSSSCG00000007454	ZMYND8	17	49258542	49390399	727.998	2.34732	0.127608	18.3948	1.45e-75	9.93e-74
ENSSSCG00000013302	CAT	2	26487653	26581452	6569.39	3.84515	0.209595	18.3456	3.58e-75	2.45e-73
ENSSSCG00000015001	SLC35F2	9	36288558	36341284	615.987	-7.95251	0.433514	-18.3443	3.67e-75	2.49e-73
ENSSSCG00000036956	SOCS3	12	3643929	3647009	3396.26	5.46499	0.298061	18.3351	4.34e-75	2.94e-73
ENSSSCG00000059119		13	83818077	83819916	840.004	8.3172	0.453903	18.3237	5.35e-75	3.61e-73
ENSSSCG00000011230	OSBPL10	13	17651165	18031498	237.661	-6.13212	0.334728	-18.3197	5.76e-75	3.86e-73
ENSSSCG00000010370		14	88314606	88337948	5207.23	-9.53103	0.521924	-18.2613	1.68e-74	1.12e-72
ENSSSCG00000024881	TCP11L2	5	13934170	13982999	441.718	3.72161	0.20383	18.2584	1.77e-74	1.18e-72
ENSSSCG00000031538	RNASE4	7	78243691	78244930	919.277	6.98807	0.383171	18.2375	2.6e-74	1.72e-72
ENSSSCG00000013018	CDC42BPG	2	7328156	7347451	231.502	-3.97078	0.21786	-18.2263	3.19e-74	2.1e-72
ENSSSCG00000037598	SNX10	18	46064580	46142945	12303	4.76401	0.261581	18.2124	4.12e-74	2.7e-72
ENSSSCG00000037468	GNE	1	236998757	237065767	245.567	-4.6383	0.255469	-18.156	1.15e-73	7.52e-72
ENSSSCG00000009523		11	69287675	69349203	306.942	-5.90165	0.325257	-18.1446	1.42e-73	9.21e-72
ENSSSCG00000015305	GTPBP10	9	70462505	70514017	716.625	-2.62999	0.144967	-18.142	1.49e-73	9.62e-72
ENSSSCG00000004193	ENPP1	1	31722721	31796595	7967.43	7.27764	0.401326	18.134	1.72e-73	1.11e-71
ENSSSCG00000003931	KIF2C	6	166556776	166577904	274.209	-5.00427	0.276265	-18.1141	2.47e-73	1.58e-71
ENSSSCG00000012399	FOXO4	X	57132548	57140356	380.053	3.78058	0.20917	18.0742	5.09e-73	3.25e-71
ENSSSCG00000001418	NEU1	7	23947061	23958666	4919.32	4.68041	0.258972	18.073	5.2e-73	3.31e-71
ENSSSCG00000006357	FCER1G	4	89242472	89246450	6272.86	13.4274	0.743325	18.0639	6.13e-73	3.89e-71
ENSSSCG00000049831		5	92187742	92191176	2402.72	-8.09392	0.449641	-18.0009	1.92e-72	1.21e-70
ENSSSCG00000005930	SLC45A4	4	2472259	2518885	664.128	3.61203	0.200966	17.9733	3.15e-72	1.98e-70
ENSSSCG00000027230	SLC35G1	14	105335160	105345274	923.305	4.36213	0.243	17.9512	4.7e-72	2.94e-70
ENSSSCG00000001556	MAPK14	7	31790877	31862031	1977.84	2.18193	0.121598	17.9438	5.36e-72	3.34e-70
ENSSSCG00000007161	LZTS3	17	32508706	32518522	388.346	-3.84282	0.214186	-17.9415	5.59e-72	3.47e-70
ENSSSCG00000001456		7	24953494	24967506	4146.97	12.2234	0.682223	17.917	8.69e-72	5.37e-70
ENSSSCG00000015864	MYO7B	15	59709943	59803046	352.117	-7.20184	0.402049	-17.9128	9.36e-72	5.76e-70
ENSSSCG00000012247	ATP6AP2	X	36271222	36304181	5566.98	2.64188	0.148212	17.8251	4.52e-71	2.77e-69
ENSSSCG00000043102	GALNT4	5	93132675	93135709	732.036	6.12484	0.343627	17.8241	4.6e-71	2.81e-69
ENSSSCG00000037583	GNB4	13	117436673	117513392	2612.19	5.65817	0.317603	17.8152	5.38e-71	3.27e-69
ENSSSCG00000036747	WAS	X	42774588	42793055	812.425	9.38338	0.527834	17.7771	1.06e-70	6.43e-69
ENSSSCG00000036865	SDS	14	38503933	38513878	4280.1	10.4875	0.590301	17.7664	1.29e-70	7.76e-69
ENSSSCG00000032985	GOT2	6	20407200	20432067	6417.73	-3.54219	0.199638	-17.7431	1.95e-70	1.17e-68
ENSSSCG00000017422	FKBP10	12	20872158	20882644	1684.03	-10.1415	0.572533	-17.7133	3.31e-70	1.98e-68
ENSSSCG00000017008	DOCK2	16	53843252	54248638	1353.23	10.2451	0.578567	17.7078	3.65e-70	2.17e-68
ENSSSCG00000025685	TP73	6	65182456	65228990	493.898	-8.98363	0.507942	-17.6863	5.34e-70	3.17e-68
ENSSSCG00000002866	CEBPA	6	43083207	43085836	1127.58	9.70151	0.548725	17.6801	5.97e-70	3.53e-68
ENSSSCG00000036686	CDC42SE2	2	133638588	133683880	1779.73	2.82435	0.159774	17.6771	6.29e-70	3.7e-68
ENSSSCG00000025686	KMO	10	12434769	12490409	1651.25	10.3517	0.586095	17.6621	8.22e-70	4.82e-68
ENSSSCG00000032288	SLC20A1	3	43844722	43860547	2216.67	-2.47346	0.140148	-17.6489	1.04e-69	6.06e-68
ENSSSCG00000010948	CTSL	10	27668264	27674618	10625.4	13.1312	0.744431	17.6393	1.23e-69	7.15e-68
ENSSSCG00000022815	PYGB	17	30940452	30995691	780.724	-6.91077	0.391834	-17.637	1.28e-69	7.43e-68
ENSSSCG00000006525		4	94626271	94631482	1895.71	-10.7412	0.610675	-17.5891	2.99e-69	1.72e-67
ENSSSCG00000028022	COL6A2	AEMK02000328.1	596476	630178	991.808	-8.20309	0.466599	-17.5806	3.47e-69	1.99e-67
ENSSSCG00000032279	SAPCD2	AEMK02000682.1	813334	820123	276.088	-8.05772	0.458432	-17.5767	3.72e-69	2.13e-67
ENSSSCG00000008578	ADCY3	3	113876339	113982369	482.509	-4.47161	0.254417	-17.5759	3.77e-69	2.15e-67
ENSSSCG00000020725	ERBB3	5	21474475	21495038	863.784	-7.44307	0.423908	-17.5582	5.15e-69	2.92e-67
ENSSSCG00000005959		4	10476132	10645273	2146.9	2.44873	0.139718	17.5262	9.05e-69	5.12e-67
ENSSSCG00000027459	RNF13	13	90034714	90174506	4921.69	4.21409	0.240576	17.5166	1.07e-68	6.03e-67
ENSSSCG00000015844	GSR	15	54382567	54433984	3896.49	2.05886	0.117542	17.5158	1.08e-68	6.09e-67
ENSSSCG00000039194	KANK2	2	69896120	69924919	454.842	-5.61194	0.320395	-17.5157	1.09e-68	6.09e-67
ENSSSCG00000010450	LIPA	14	101126257	101193614	6812.38	4.12407	0.235666	17.4997	1.44e-68	8.03e-67
ENSSSCG00000037566		6	88704562	88712853	895.682	3.59988	0.205794	17.4926	1.63e-68	9.06e-67
ENSSSCG00000031262	TXNIP	4	99348490	99352755	13862.4	2.98607	0.170863	17.4764	2.17e-68	1.2e-66
ENSSSCG00000017868	P2RX5	12	49778800	49796110	283.44	-7.26504	0.416328	-17.4503	3.43e-68	1.89e-66
ENSSSCG00000039416	CXCR4	15	15663494	15667232	7448.75	12.6819	0.726805	17.4489	3.51e-68	1.93e-66
ENSSSCG00000059342	KCTD12	11	49025131	49031309	6705.11	13.0893	0.752635	17.3913	9.61e-68	5.26e-66
ENSSSCG00000028996	ALDH1A1	1	226161299	226217308	6157.86	-10.4157	0.598931	-17.3904	9.76e-68	5.32e-66
ENSSSCG00000026748	PLK1	3	22537831	22552380	558.441	-6.06739	0.349864	-17.3421	2.26e-67	1.23e-65
ENSSSCG00000010224	EGR2	14	66284581	66291299	1643.23	8.32976	0.481239	17.309	4.02e-67	2.18e-65
ENSSSCG00000029326	CCNB1	16	47338110	47348377	781.16	-7.58874	0.439003	-17.2863	5.97e-67	3.22e-65
ENSSSCG00000023714	SLC31A2	1	253794913	253805282	2969.58	6.68046	0.386632	17.2786	6.82e-67	3.66e-65
ENSSSCG00000023527	NRROS	13	133470645	133496223	440.905	8.02113	0.464429	17.2709	7.79e-67	4.17e-65
ENSSSCG00000016751	GCK	18	50979167	51029844	421.909	7.47318	0.433171	17.2523	1.08e-66	5.74e-65
ENSSSCG00000009542	TNFSF13B	11	75599598	75633041	603.063	6.83682	0.396533	17.2415	1.3e-66	6.89e-65
ENSSSCG00000009612	DOK2	14	6177009	6188708	1895.1	7.21153	0.41859	17.2281	1.63e-66	8.65e-65
ENSSSCG00000004421	FYN	1	77585439	77810581	1884.31	4.72479	0.27439	17.2193	1.9e-66	1.01e-64
ENSSSCG00000011813	P3H2	13	127414958	127572163	1064.39	-7.43702	0.431979	-17.2162	2.01e-66	1.06e-64
ENSSSCG00000003477	NECAP2	6	75527108	75546843	2893.53	3.2249	0.187777	17.174	4.15e-66	2.18e-64
ENSSSCG00000007927	PPL	3	37460303	37511875	2303.56	-8.21352	0.478408	-17.1684	4.58e-66	2.39e-64
ENSSSCG00000008898		8	55862197	55901633	248.898	-7.50871	0.437696	-17.1551	5.76e-66	3e-64
ENSSSCG00000037559	ACOT11	6	157749921	157796328	311.313	-6.31805	0.368381	-17.1509	6.19e-66	3.21e-64
ENSSSCG00000013888	JAK3	2	59905919	59926495	577.774	3.59964	0.209913	17.1482	6.48e-66	3.35e-64
ENSSSCG00000011576	HRH1	13	67209127	67411170	643.951	3.84798	0.224445	17.1444	6.92e-66	3.56e-64
ENSSSCG00000006474	NES	4	93412247	93421893	488.485	-9.50115	0.554936	-17.1212	1.03e-65	5.3e-64
ENSSSCG00000035987	EHD3	3	108100401	108134906	495.16	-7.85393	0.458941	-17.1132	1.18e-65	6.05e-64
ENSSSCG00000052393	SNN	3	31448340	31448603	304.94	4.85632	0.283941	17.1033	1.4e-65	7.15e-64
ENSSSCG00000040743	M6PR	5	62545638	62557674	3635.86	1.86754	0.109249	17.0944	1.64e-65	8.3e-64
ENSSSCG00000009029	ARHGAP10	8	80675002	81024452	902.926	3.05589	0.178821	17.0891	1.79e-65	9.06e-64
ENSSSCG00000060035	PRAM1	2	70804721	70813230	925.874	6.92654	0.405729	17.0718	2.4e-65	1.21e-63
ENSSSCG00000015772	AGA	15	39701310	39713496	362.466	3.04837	0.178578	17.0702	2.47e-65	1.24e-63
ENSSSCG00000001518	ITPR3	7	29835922	29901309	855.13	-4.96854	0.291237	-17.0601	2.94e-65	1.47e-63
ENSSSCG00000035733	PLXNB2	5	403765	416798	9037.75	-5.68155	0.333387	-17.0419	4.01e-65	2e-63
ENSSSCG00000004666	SQOR	1	126076161	126137062	2432.03	2.65091	0.156254	16.9653	1.48e-64	7.38e-63
ENSSSCG00000009778	RILPL2	14	29477281	29523166	1383.35	5.11712	0.302354	16.9242	2.98e-64	1.48e-62
ENSSSCG00000006800	CD53	4	109306555	109335802	16121.4	14.7111	0.869436	16.9203	3.19e-64	1.58e-62
ENSSSCG00000036236	ELOVL6	8	112027054	112191274	249.291	-8.37041	0.49614	-16.871	7.35e-64	3.62e-62
ENSSSCG00000023303	FIGNL1	9	136484216	136488250	127.985	-3.68833	0.218764	-16.8599	8.88e-64	4.36e-62
ENSSSCG00000025194	ZSWIM6	16	40105227	40305197	953.912	3.8363	0.227655	16.8514	1.02e-63	5.02e-62
ENSSSCG00000015555	LAMC1	9	124283224	124405964	5024.52	-6.52965	0.387775	-16.8388	1.27e-63	6.19e-62
ENSSSCG00000015557	NMNAT2	9	124498109	124696194	126.911	-3.42421	0.203688	-16.8111	2.02e-63	9.85e-62
ENSSSCG00000013388	PDE3B	2	44412833	44726216	822.897	9.89126	0.588546	16.8063	2.2e-63	1.06e-61
ENSSSCG00000006078	POP1	4	38607708	38656151	572.697	-3.09922	0.18444	-16.8034	2.31e-63	1.11e-61
ENSSSCG00000013052		2	8290544	8354898	2909.05	1.63984	0.0976736	16.7889	2.94e-63	1.42e-61
ENSSSCG00000011795	IGF2BP2	13	123485628	123650039	396.158	-8.36848	0.499055	-16.7686	4.14e-63	1.99e-61
ENSSSCG00000021229	MAT2B	16	60255358	60274135	2215.07	1.92497	0.114807	16.7671	4.25e-63	2.03e-61
ENSSSCG00000003278		6	59167936	59175492	1348.65	9.94928	0.594242	16.7428	6.39e-63	3.05e-61
ENSSSCG00000011454	SFMBT1	13	35025769	35180042	493.17	2.63405	0.157464	16.7279	8.21e-63	3.9e-61
ENSSSCG00000008769		8	28306251	28308536	11026.4	14.4709	0.865405	16.7216	9.13e-63	4.33e-61
ENSSSCG00000024678	MEGF6	6	65053389	65141380	326.631	-8.48973	0.508601	-16.6923	1.49e-62	7.04e-61
ENSSSCG00000014909	SYTL2	9	19617293	19734633	2704.01	-5.27836	0.316348	-16.6853	1.68e-62	7.89e-61
ENSSSCG00000007737	TPST1	3	16407609	16585485	1331.63	2.64532	0.158773	16.661	2.52e-62	1.18e-60
ENSSSCG00000035454	B4GALT1	10	33317305	33381285	3459.49	2.69674	0.161894	16.6575	2.67e-62	1.25e-60
ENSSSCG00000028558	SGPP1	1	194352001	194380907	3210.8	3.70391	0.222397	16.6545	2.81e-62	1.31e-60
ENSSSCG00000002311	SUSD6	7	93253757	93344181	4128.36	3.47451	0.208696	16.6486	3.1e-62	1.44e-60
ENSSSCG00000039175	MARCHF1	8	52375514	52951033	815.718	6.1396	0.371871	16.51	3.11e-61	1.44e-59
ENSSSCG00000012149	RBBP7	X	13280977	13317031	2038.92	-2.12017	0.128427	-16.5087	3.18e-61	1.47e-59
ENSSSCG00000014982	MMP7	9	33214594	33225080	4144.26	-12.8706	0.779999	-16.5008	3.62e-61	1.67e-59
ENSSSCG00000000528	PKP2	5	41424845	41508868	372.646	-5.1679	0.31327	-16.4966	3.88e-61	1.78e-59
ENSSSCG00000026169	MFSD12	2	75107529	75120705	15916.9	3.69746	0.224168	16.4942	4.04e-61	1.85e-59
ENSSSCG00000033537		12	8243880	8423906	770.989	-9.04597	0.548463	-16.4933	4.1e-61	1.87e-59
ENSSSCG00000006590	S100A8	4	96209659	96210602	39490.7	8.32815	0.504945	16.4932	4.11e-61	1.87e-59
ENSSSCG00000007351	FAM83D	17	41868976	41892220	181.753	-6.89735	0.419041	-16.4598	7.13e-61	3.23e-59
ENSSSCG00000004369	PRDM1	1	72311880	72335466	1126.92	3.84649	0.233927	16.4431	9.4e-61	4.25e-59
ENSSSCG00000006153	FABP5	4	55275205	55282908	21529.5	7.04277	0.428344	16.4418	9.6e-61	4.33e-59
ENSSSCG00000005979	ANXA13	4	15707607	15766629	3678.28	-15.6553	0.952657	-16.4333	1.11e-60	4.97e-59
ENSSSCG00000038141		2	119757001	119777781	250.32	4.43182	0.269713	16.4316	1.14e-60	5.09e-59
ENSSSCG00000002458	LYSET	7	114574139	114575883	645.811	2.19034	0.133387	16.421	1.35e-60	6.05e-59
ENSSSCG00000031617	SFT2D2	4	82712897	82734487	553.811	-6.97544	0.424979	-16.4136	1.53e-60	6.81e-59
ENSSSCG00000060360		9	64863865	64867033	248.369	-7.9446	0.484872	-16.3849	2.45e-60	1.09e-58
ENSSSCG00000008973	NAAA	8	71573788	71603338	7591.79	9.66847	0.590206	16.3815	2.59e-60	1.15e-58
ENSSSCG00000039544	RPS24	14	80473928	80480815	5351.01	-1.52812	0.0933008	-16.3785	2.72e-60	1.2e-58
ENSSSCG00000031487	LSP1	2	1262079	1295887	1764.45	11.3443	0.693222	16.3646	3.42e-60	1.51e-58
ENSSSCG00000012202		X	26470558	26552404	2232	3.27759	0.200353	16.3591	3.75e-60	1.64e-58
ENSSSCG00000022536	SLC37A2	9	52237420	52272692	8489.75	-6.55501	0.401395	-16.3306	5.98e-60	2.62e-58
ENSSSCG00000037015	SESN3	9	27207236	27298628	2308.9	8.18237	0.501572	16.3134	7.92e-60	3.45e-58
ENSSSCG00000010214	CDK1	14	64233987	64372197	325.251	-4.91465	0.301342	-16.3092	8.48e-60	3.69e-58
ENSSSCG00000036033	THRB	13	10900724	11359544	614.816	3.772	0.231295	16.3082	8.63e-60	3.74e-58
ENSSSCG00000008241		3	59438924	59458963	299.477	6.35334	0.38993	16.2935	1.1e-59	4.74e-58
ENSSSCG00000015611	UTP25	9	133105063	133141217	911.535	-2.96208	0.181888	-16.2852	1.26e-59	5.42e-58
ENSSSCG00000008168	RNF149	3	53032631	53060333	2230.85	2.69983	0.165886	16.2753	1.48e-59	6.36e-58
ENSSSCG00000024973	GBP1	4	127425200	127442127	1514.49	6.72307	0.413492	16.2593	1.92e-59	8.23e-58
ENSSSCG00000021250	FKBP9	18	40481565	40532262	872.418	-2.50338	0.153997	-16.256	2.03e-59	8.66e-58
ENSSSCG00000003875	TTC39A	6	160806629	160854489	138.124	-5.49165	0.337895	-16.2525	2.14e-59	9.13e-58
ENSSSCG00000015283	PIK3C2B	9	65073738	65154538	242.426	-8.45446	0.521649	-16.2072	4.49e-59	1.91e-57
ENSSSCG00000003684	MTCL1	6	99062354	99178468	908.977	-4.47508	0.27618	-16.2035	4.76e-59	2.02e-57
ENSSSCG00000000707	SCNN1A	5	64285015	64313612	369.969	-5.69736	0.351815	-16.1942	5.54e-59	2.34e-57
ENSSSCG00000013318	RCN1	2	28696661	28709672	532.635	-3.3206	0.205049	-16.1941	5.55e-59	2.34e-57
ENSSSCG00000011082	COMMD3	10	52597587	52601733	395.262	2.27523	0.140514	16.1922	5.72e-59	2.4e-57
ENSSSCG00000015085	IL10RA	9	45310534	45325168	3117.2	7.476	0.46198	16.1825	6.7e-59	2.81e-57
ENSSSCG00000005273	OSTF1	1	228142041	228197035	1732.9	2.85918	0.176729	16.1783	7.17e-59	3e-57
ENSSSCG00000005047	CDKN3	1	183792688	183809174	181.512	-4.56565	0.282461	-16.1638	9.07e-59	3.78e-57
ENSSSCG00000000363	GDF11	5	21191251	21201804	232.944	-7.4286	0.460244	-16.1406	1.32e-58	5.5e-57
ENSSSCG00000016451		18	6457604	6464367	825.889	4.47009	0.277994	16.0798	3.53e-58	1.46e-56
ENSSSCG00000005169		1	203444450	203451468	10939.8	-2.09365	0.130268	-16.0719	4.01e-58	1.66e-56
ENSSSCG00000040827	CFAP298	13	196210011	196224923	391.195	-2.21925	0.138229	-16.0549	5.29e-58	2.18e-56
ENSSSCG00000017274	PITPNC1	12	13741222	14019689	618.526	5.78118	0.360142	16.0525	5.49e-58	2.26e-56
ENSSSCG00000023666	CTSB	14	15011711	15033877	120673	5.46763	0.341456	16.0127	1.04e-57	4.27e-56
ENSSSCG00000006308	CREG1	4	83458242	83469930	4117.57	3.49948	0.21865	16.0049	1.18e-57	4.82e-56
ENSSSCG00000030827	FGFR3	8	879159	894964	644.809	-7.98554	0.499257	-15.9949	1.39e-57	5.65e-56
ENSSSCG00000055817		3	39828755	39831713	512.427	-3.38197	0.211512	-15.9895	1.51e-57	6.14e-56
ENSSSCG00000004172	SLC2A12	1	29836056	29901995	659.437	4.52028	0.282739	15.9875	1.56e-57	6.33e-56
ENSSSCG00000044141	PHLDA1	5	39291560	39315615	545.631	-3.63633	0.227522	-15.9824	1.7e-57	6.85e-56
ENSSSCG00000006874	PALMD	4	118377248	118428086	1674.52	-6.99643	0.437772	-15.9819	1.71e-57	6.88e-56
ENSSSCG00000031769	CTTN	2	3031103	3060813	2025.72	-3.6217	0.226619	-15.9815	1.72e-57	6.92e-56
ENSSSCG00000017206	GRB2	12	5940647	6010835	6230.15	2.80158	0.175374	15.9749	1.91e-57	7.67e-56
ENSSSCG00000015091	MPZL2	9	45565513	45578185	374.659	-7.95398	0.497985	-15.9723	1.99e-57	7.96e-56
ENSSSCG00000029494	RBBP9	17	26736526	26760242	429.147	-1.71642	0.107624	-15.9483	2.93e-57	1.17e-55
ENSSSCG00000007675	EPHB4	3	8668859	8689783	511.19	-7.73489	0.485051	-15.9465	3.01e-57	1.2e-55
ENSSSCG00000002008	DCAF11	7	75168992	75180953	1780.23	1.67607	0.105137	15.9418	3.25e-57	1.29e-55
ENSSSCG00000033880	TSPAN32	2	1584842	1602888	164.489	-6.45783	0.405269	-15.9347	3.64e-57	1.44e-55
ENSSSCG00000006002	CCN3	4	19505701	19514406	6360.53	-15.6779	0.983959	-15.9335	3.71e-57	1.46e-55
ENSSSCG00000037307	PRC1	7	55869821	55900978	551.786	-5.30152	0.33293	-15.9238	4.33e-57	1.7e-55
ENSSSCG00000049610		2	68654512	68657904	500.217	7.62714	0.479321	15.9124	5.2e-57	2.04e-55
ENSSSCG00000000647	OLR1	5	61799286	61810624	2160.23	5.26812	0.331082	15.9118	5.25e-57	2.05e-55
ENSSSCG00000005472	SLC46A2	1	253559546	253570113	1203.55	9.57097	0.602039	15.8976	6.59e-57	2.57e-55
ENSSSCG00000011703	TM4SF4	13	89701364	89732955	2297.75	-14.9865	0.94325	-15.8882	7.65e-57	2.98e-55
ENSSSCG00000006087	CPQ	4	39480676	39967629	6559.71	3.74428	0.235783	15.8802	8.69e-57	3.37e-55
ENSSSCG00000006475	IQGAP3	4	93513187	93559001	667.533	-5.47314	0.344927	-15.8675	1.06e-56	4.12e-55
ENSSSCG00000017617	SCPEP1	12	33265562	33298142	18729.7	4.94405	0.311611	15.8661	1.09e-56	4.2e-55
ENSSSCG00000001563	STK38	7	32206541	32253624	892.368	2.58509	0.162993	15.8601	1.2e-56	4.61e-55
ENSSSCG00000012076	MX2	13	204798629	204831957	17139.3	11.2152	0.707683	15.8477	1.46e-56	5.6e-55
ENSSSCG00000031091	FAM237B	9	70434836	70462446	712.824	-6.06292	0.382659	-15.8442	1.54e-56	5.91e-55
ENSSSCG00000034207	CEBPB	17	51722426	51724305	13373.7	3.18315	0.201017	15.8352	1.78e-56	6.79e-55
ENSSSCG00000012564	MID2	X	88294067	88393742	263.324	3.36364	0.212508	15.8283	1.99e-56	7.57e-55
ENSSSCG00000012136	PIR	X	11934163	12033746	244.56	3.06856	0.193973	15.8195	2.28e-56	8.68e-55
ENSSSCG00000032241	GPNMB	9	92037509	92071499	76582.7	3.02722	0.191415	15.815	2.45e-56	9.31e-55
ENSSSCG00000000657		5	62187297	62204900	708.796	7.0178	0.44466	15.7824	4.11e-56	1.56e-54
ENSSSCG00000032601	RASSF2	17	13773292	13822206	1210.24	10.0715	0.638289	15.7789	4.35e-56	1.64e-54
ENSSSCG00000016857	DAB2	16	24590645	24646122	5032.52	5.79889	0.367628	15.7738	4.71e-56	1.77e-54
ENSSSCG00000038185	EREG	8	70351311	70372569	1266.09	-6.33712	0.401852	-15.7698	5.02e-56	1.89e-54
ENSSSCG00000008664	LRATD1	3	122716040	122731791	678.954	-13.9888	0.888197	-15.7497	6.9e-56	2.58e-54
ENSSSCG00000038902	KCNK6	6	47238685	47249136	244.507	6.4511	0.409637	15.7483	7.05e-56	2.63e-54
ENSSSCG00000003114	DHX34	6	53131241	53161368	1185.11	2.03158	0.129058	15.7416	7.84e-56	2.92e-54
ENSSSCG00000023050	SEPTIN10	3	46483496	46546767	828.678	-3.91033	0.248512	-15.735	8.71e-56	3.24e-54
ENSSSCG00000015047	TTC12	9	40988920	41046900	142.198	-7.41787	0.471512	-15.7321	9.11e-56	3.38e-54
ENSSSCG00000006307	RCSD1	4	83324187	83404102	450.906	4.57667	0.291115	15.7212	1.08e-55	4e-54
ENSSSCG00000040275	HEBP1	5	59493194	59523799	7033.11	3.4062	0.216693	15.7191	1.12e-55	4.13e-54
ENSSSCG00000015331	PON2	9	75027097	75051422	645.299	3.75536	0.239132	15.7042	1.42e-55	5.21e-54
ENSSSCG00000039311	NCS1	1	270274562	270334907	320.755	-6.63076	0.422859	-15.6808	2.05e-55	7.51e-54
ENSSSCG00000002919	TYROBP	6	45309201	45312539	4739.12	13.2473	0.844936	15.6785	2.12e-55	7.77e-54
ENSSSCG00000010620	XPNPEP1	14	120315910	120367780	1421.03	-2.87396	0.183515	-15.6606	2.81e-55	1.03e-53
ENSSSCG00000033623		3	18427781	18433516	2285.11	4.77997	0.305455	15.6487	3.39e-55	1.24e-53
ENSSSCG00000002039	MMP14	7	76172971	76185928	41766.1	18.6044	1.19107	15.62	5.32e-55	1.93e-53
ENSSSCG00000011904	UPK1B	13	141013103	141038902	472.551	-8.85434	0.566861	-15.62	5.32e-55	1.93e-53
ENSSSCG00000024219	TIGAR	5	66044686	66067377	406.882	2.25464	0.144369	15.6172	5.56e-55	2.01e-53
ENSSSCG00000046588		10	14363043	14372130	332.774	3.15175	0.201918	15.6091	6.32e-55	2.28e-53
ENSSSCG00000027557		10	25471983	25590019	245.245	-5.4099	0.346676	-15.605	6.73e-55	2.42e-53
ENSSSCG00000015281	PLEKHA6	9	64874046	65003248	464.057	-10.4808	0.671716	-15.603	6.94e-55	2.49e-53
ENSSSCG00000027812	IQSEC1	13	71031001	71366684	1406.11	2.69499	0.172827	15.5936	8.05e-55	2.88e-53
ENSSSCG00000038126	MGAT3	5	8777965	8807100	432.943	4.1158	0.264072	15.5859	9.08e-55	3.24e-53
ENSSSCG00000026149	PKLR	4	94537019	94546555	136.992	-3.6435	0.233844	-15.5809	9.82e-55	3.5e-53
ENSSSCG00000024009	CAMK2N1	6	78730206	78733740	205.723	-7.44251	0.477793	-15.5768	1.05e-54	3.72e-53
ENSSSCG00000003088	APOE	6	51372292	51375330	37184.3	18.6267	1.1963	15.5702	1.16e-54	4.11e-53
ENSSSCG00000026478	PADI2	6	75696481	75755890	1723.87	10.0126	0.643439	15.5611	1.34e-54	4.73e-53
ENSSSCG00000022417	HNF1B	12	39143121	39201631	486.085	-9.00942	0.579664	-15.5425	1.79e-54	6.32e-53
ENSSSCG00000003428	MTHFR	6	71863637	71881820	450.82	3.89371	0.25079	15.5258	2.32e-54	8.18e-53
ENSSSCG00000028694	ATP6V1B2	14	4289339	4318584	13148.1	2.90422	0.187104	15.522	2.46e-54	8.66e-53
ENSSSCG00000046466	NAGLU	12	20271351	20279777	1116.53	2.45766	0.158549	15.501	3.42e-54	1.2e-52
ENSSSCG00000029811	PLCL2	13	3992835	4201569	502.943	7.60133	0.49048	15.4977	3.59e-54	1.26e-52
ENSSSCG00000016959	MARVELD2	16	47530068	47563482	788.432	-8.5499	0.55274	-15.4682	5.69e-54	1.98e-52
ENSSSCG00000014852	ARRB1	9	9516947	9597976	974.634	10.7035	0.692238	15.4622	6.24e-54	2.17e-52
ENSSSCG00000035634	PLSCR1	13	86834587	86869297	5637.14	4.2488	0.274914	15.455	6.98e-54	2.43e-52
ENSSSCG00000004547	PLEKHO2	1	107186288	107218532	2194.37	4.35333	0.28182	15.4472	7.88e-54	2.73e-52
ENSSSCG00000041731		17	41467599	41479554	2401.16	-2.88434	0.187092	-15.4167	1.26e-53	4.37e-52
ENSSSCG00000029753	CYTIP	15	64353475	64382152	930.889	9.62389	0.624284	15.4159	1.28e-53	4.41e-52
ENSSSCG00000000137	NCF4	5	10874953	10994014	592.575	4.69197	0.304531	15.4072	1.46e-53	5.04e-52
ENSSSCG00000001398		7	23634648	23638619	713.924	2.68928	0.174601	15.4024	1.58e-53	5.41e-52
ENSSSCG00000040593	BLOC1S5	7	5321655	5363538	288.688	1.71445	0.111338	15.3986	1.67e-53	5.73e-52
ENSSSCG00000013876	MYO9B	2	60455607	60567467	5010.72	2.32723	0.151157	15.396	1.74e-53	5.95e-52
ENSSSCG00000000437	ARHGAP9	5	22747339	22762049	345.579	5.83711	0.379239	15.3917	1.86e-53	6.35e-52
ENSSSCG00000004919	NEDD4L	1	162364057	162513718	308.094	-5.05956	0.329176	-15.3704	2.59e-53	8.8e-52
ENSSSCG00000005625	ENG	1	268309400	268343783	3778.97	5.6362	0.36704	15.3558	3.24e-53	1.1e-51
ENSSSCG00000027967	IGSF6	3	23673148	23683864	1696.58	11.2564	0.733764	15.3406	4.09e-53	1.39e-51
ENSSSCG00000033146	CD163	5	63300231	63334498	32295.3	18.9681	1.23685	15.3359	4.4e-53	1.49e-51
ENSSSCG00000021911	NDRG4	6	20223667	20265576	145.561	-7.89841	0.515435	-15.3238	5.3e-53	1.79e-51
ENSSSCG00000014123	FAM151B	2	89118920	89144264	251.623	5.55908	0.362865	15.32	5.62e-53	1.89e-51
ENSSSCG00000058618	ZNF512B	17	62796585	62807091	381.518	-5.8965	0.385085	-15.3122	6.34e-53	2.13e-51
ENSSSCG00000032761	LAMA5	17	61697517	61747955	7540.17	-7.21819	0.471443	-15.3109	6.47e-53	2.17e-51
ENSSSCG00000016459	EPHA1	18	6843299	6860989	373.431	-8.55384	0.559136	-15.2983	7.85e-53	2.62e-51
ENSSSCG00000030707	INPP5K	12	47718491	47738475	306.191	3.15019	0.206158	15.2805	1.03e-52	3.44e-51
ENSSSCG00000016778	NLN	16	44225677	44334610	390.7	-5.10487	0.334282	-15.2712	1.19e-52	3.96e-51
ENSSSCG00000047932	HSPA6	4	88970599	88973918	843.831	4.81699	0.315455	15.27	1.21e-52	4.02e-51
ENSSSCG00000010479	RBP4	14	105037464	105044765	9561.87	-16.377	1.0742	-15.2458	1.76e-52	5.81e-51
ENSSSCG00000010568	NPM3	14	112819393	112821367	778.396	-5.94527	0.389976	-15.2452	1.77e-52	5.85e-51
ENSSSCG00000032561	PDCD1LG2	1	216553105	216657170	1897.18	11.685	0.76682	15.2383	1.97e-52	6.49e-51
ENSSSCG00000009925	GIT2	14	40995988	41051902	2029.7	2.21179	0.145175	15.2354	2.06e-52	6.77e-51
ENSSSCG00000024206	CPPED1	3	30362646	30489143	694.765	4.15102	0.272512	15.2324	2.15e-52	7.07e-51
ENSSSCG00000015961	CDCA7	15	79432667	79447568	399.041	-6.74044	0.442534	-15.2314	2.19e-52	7.16e-51
ENSSSCG00000009880	SLC8B1	14	38773407	38808265	1511.2	3.067	0.201516	15.2196	2.62e-52	8.56e-51
ENSSSCG00000016239	NYAP2	15	127033422	127293495	657.416	8.05178	0.529217	15.2145	2.83e-52	9.23e-51
ENSSSCG00000006530	EFNA1	4	94666460	94674071	321.52	-7.31393	0.481413	-15.1927	3.96e-52	1.29e-50
ENSSSCG00000032931	CDH6	16	17531952	17660079	4157.86	-11.2103	0.739478	-15.1598	6.53e-52	2.12e-50
ENSSSCG00000011589	IFT122	13	68828719	68902060	221.909	-3.33842	0.22057	-15.1354	9.46e-52	3.06e-50
ENSSSCG00000012307	CCNB3	X	43922804	43990929	286.012	-6.76156	0.447267	-15.1175	1.24e-51	4.01e-50
ENSSSCG00000001787	IL16	7	49973938	50102346	419.425	8.19531	0.542281	15.1127	1.34e-51	4.31e-50
ENSSSCG00000016653	DNAJB9	18	36579453	36584130	1172.17	2.5583	0.169401	15.102	1.57e-51	5.05e-50
ENSSSCG00000026423	SLC23A1	2	141258323	141276442	242.904	-8.51948	0.564308	-15.0972	1.69e-51	5.42e-50
ENSSSCG00000017995	USP43	12	54584343	54641116	121.204	-4.31493	0.286026	-15.0858	2.01e-51	6.43e-50
ENSSSCG00000028377	CRYZL1	13	197203842	197248421	298.384	-1.93715	0.128442	-15.0819	2.13e-51	6.81e-50
ENSSSCG00000003917	TESK2	6	165874180	165999999	662.722	6.0048	0.398324	15.0751	2.36e-51	7.53e-50
ENSSSCG00000017032		16	63104703	63112316	241.715	-5.5904	0.370995	-15.0687	2.6e-51	8.28e-50
ENSSSCG00000014989	DCUN1D5	9	33674268	33707618	454.897	-1.9925	0.132347	-15.0551	3.2e-51	1.02e-49
ENSSSCG00000008953	CXCL8	8	69932643	69935861	136088	7.17253	0.476633	15.0483	3.54e-51	1.12e-49
ENSSSCG00000011038	MRC1	10	44107072	44226733	26050.2	18.1789	1.20818	15.0465	3.64e-51	1.15e-49
ENSSSCG00000015346	ICA1	9	78332393	78515087	273.773	-9.28777	0.617282	-15.0462	3.65e-51	1.15e-49
ENSSSCG00000003660	PABPC4	6	95382302	95399080	1266.94	-3.29804	0.219268	-15.0411	3.95e-51	1.24e-49
ENSSSCG00000033732	ANKRD10	11	77323358	77356112	758.934	2.32826	0.155042	15.0169	5.69e-51	1.79e-49
ENSSSCG00000015560	ARPC5	9	124837765	124848105	10335.9	2.36923	0.157851	15.0093	6.38e-51	2e-49
ENSSSCG00000000399	TIMELESS	5	21763014	21787521	186.274	-3.51725	0.234407	-15.0049	6.82e-51	2.13e-49
ENSSSCG00000006461	ARHGEF11	4	93046770	93160084	3770.66	3.20436	0.213589	15.0024	7.08e-51	2.21e-49
ENSSSCG00000010923	UBE2T	10	24454495	24459057	246.152	-3.40248	0.226985	-14.9898	8.56e-51	2.67e-49
ENSSSCG00000023745	MCOLN3	4	130838291	130865904	331.788	8.03905	0.536373	14.9878	8.82e-51	2.74e-49
ENSSSCG00000008024	CLCN7	3	40399639	40420957	1519.53	3.04102	0.203196	14.9659	1.23e-50	3.8e-49
ENSSSCG00000006588		4	96236115	96239413	62989.4	7.82005	0.522671	14.9617	1.31e-50	4.04e-49
ENSSSCG00000026655	PTPN13	8	132035151	132249411	1891.41	-7.36299	0.492194	-14.9595	1.35e-50	4.17e-49
ENSSSCG00000021624		10	23767206	23778722	896.555	-10.2284	0.683789	-14.9584	1.37e-50	4.23e-49
ENSSSCG00000057606	STON1	3	92092635	92109713	620.442	-7.19687	0.481169	-14.9571	1.4e-50	4.31e-49
ENSSSCG00000004766	RAD51	1	130586665	130640136	113.925	-4.18086	0.279814	-14.9416	1.77e-50	5.43e-49
ENSSSCG00000013411	WEE1	2	49880435	49894499	200.606	-4.28214	0.286662	-14.938	1.87e-50	5.72e-49
ENSSSCG00000026861	NECTIN4	4	89355407	89374358	392.833	-8.76044	0.586972	-14.9248	2.27e-50	6.95e-49
ENSSSCG00000011570	IRAK2	13	66350606	66416827	2917.24	6.21141	0.416419	14.9163	2.58e-50	7.88e-49
ENSSSCG00000042386		3	26406607	26411601	1299.63	2.54319	0.170732	14.8958	3.51e-50	1.07e-48
ENSSSCG00000036512	FGFRL1	8	365181	378375	513.232	3.8296	0.257097	14.8956	3.52e-50	1.07e-48
ENSSSCG00000000366	DNAJC14	5	21264664	21272646	1806.79	1.90589	0.127968	14.8934	3.64e-50	1.1e-48
ENSSSCG00000046439	GNG10	1	252453107	252460315	6232.44	2.90565	0.195117	14.8918	3.73e-50	1.13e-48
ENSSSCG00000039780	RTN4RL1	12	48071370	48146314	255.664	-8.58207	0.57652	-14.886	4.06e-50	1.23e-48
ENSSSCG00000025795	CSF3R	6	92550161	92565477	3079.08	12.6532	0.850028	14.8856	4.09e-50	1.23e-48
ENSSSCG00000037264	RAB31	6	98278647	98385795	5699.74	2.1509	0.144508	14.8843	4.17e-50	1.25e-48
ENSSSCG00000011129	ITIH5	10	63688427	63767118	19474.4	17.7559	1.19404	14.8705	5.12e-50	1.54e-48
ENSSSCG00000037579	PPBP	8	70021439	70023964	41904.8	16.4144	1.10461	14.8598	6.01e-50	1.8e-48
ENSSSCG00000032028	EIF4B	5	18266732	18297196	4991.49	-1.44454	0.0972516	-14.8537	6.59e-50	1.97e-48
ENSSSCG00000010908	PTPRC	10	21560073	21601308	17890.7	17.5597	1.18414	14.829	9.51e-50	2.84e-48
ENSSSCG00000014670		9	4157294	4170205	3499.81	6.92245	0.467507	14.8071	1.32e-49	3.92e-48
ENSSSCG00000033760	LTBP4	6	48831014	48861507	930.275	-8.105	0.547585	-14.8014	1.44e-49	4.27e-48
ENSSSCG00000011274	CTNNB1	13	25164277	25208311	8158.93	-1.16335	0.0786378	-14.7937	1.61e-49	4.77e-48
ENSSSCG00000014965	ENDOD1	9	27134056	27164703	241.11	-4.59175	0.310467	-14.7898	1.7e-49	5.04e-48
ENSSSCG00000013553	VAV1	2	72326716	72391648	2763.51	12.5348	0.847857	14.7841	1.86e-49	5.48e-48
ENSSSCG00000016855	FYB1	16	24333033	24507740	713.54	7.73254	0.523127	14.7814	1.93e-49	5.7e-48
ENSSSCG00000001800	TM6SF1	7	51815530	51845163	315.191	5.30028	0.35874	14.7747	2.13e-49	6.28e-48
ENSSSCG00000058017	TMEM200B	6	86028940	86033348	88.9318	-3.57378	0.24225	-14.7525	2.97e-49	8.71e-48
ENSSSCG00000032141		1	123450858	123462245	686.774	-3.95569	0.268242	-14.7467	3.23e-49	9.47e-48
ENSSSCG00000015099	BCL9L	9	46146525	46174589	2261.58	-3.02791	0.205635	-14.7247	4.47e-49	1.31e-47
ENSSSCG00000011862	MUC13	13	135412425	135442691	1157.5	-13.8599	0.941496	-14.7211	4.72e-49	1.38e-47
ENSSSCG00000053490		4	88978383	88989769	569.832	8.7823	0.597044	14.7096	5.59e-49	1.63e-47
ENSSSCG00000036521	TNFSF13	12	52853904	52857029	361.492	4.4206	0.300619	14.705	5.99e-49	1.74e-47
ENSSSCG00000035908		X	122592936	122599493	176.651	-8.18684	0.557247	-14.6916	7.3e-49	2.12e-47
ENSSSCG00000002831	IRX3	6	31046146	31049054	159.592	-7.42778	0.505584	-14.6915	7.31e-49	2.12e-47
ENSSSCG00000010448	FAS	14	100927089	100956716	649.958	4.73037	0.322023	14.6896	7.52e-49	2.17e-47
ENSSSCG00000017738	ADAP2	12	42817669	42849922	676.809	6.05908	0.41255	14.6869	7.82e-49	2.26e-47
ENSSSCG00000015878	PKP4	15	65431111	65680887	272.374	-5.81292	0.395834	-14.6852	8.01e-49	2.31e-47
ENSSSCG00000011000	DNAJA1	10	33432844	33445532	4033.9	2.31458	0.157702	14.6769	9.06e-49	2.61e-47
ENSSSCG00000017087	GM2A	16	71742090	71754884	6468.25	5.25127	0.357968	14.6697	1.01e-48	2.89e-47
ENSSSCG00000033385		14	43057893	43189736	257.775	-6.87118	0.468448	-14.668	1.03e-48	2.96e-47
ENSSSCG00000017204	ITGB4	12	5651292	5685611	2302.17	-7.50987	0.512046	-14.6664	1.06e-48	3.02e-47
ENSSSCG00000015413	FGL2	9	102868802	102875576	899.369	7.21865	0.492315	14.6626	1.12e-48	3.19e-47
ENSSSCG00000036418	SLC8A1	3	99897162	100244759	704.366	3.893	0.265582	14.6584	1.19e-48	3.39e-47
ENSSSCG00000021712	HERC6	8	130594939	130665145	5133.67	5.08671	0.34725	14.6485	1.38e-48	3.91e-47
ENSSSCG00000009501	DZIP1	11	65147004	65204299	2457.3	-10.7546	0.73627	-14.6069	2.54e-48	7.2e-47
ENSSSCG00000035582	GIPC2	6	135077638	135217785	489.361	-8.3343	0.570717	-14.6032	2.68e-48	7.58e-47
ENSSSCG00000022048	REEP5	2	116845571	116886358	8429.84	2.57208	0.176388	14.5819	3.66e-48	1.03e-46
ENSSSCG00000062536	SHANK1	6	55451094	55499031	136.153	-5.56404	0.381743	-14.5754	4.03e-48	1.14e-46
ENSSSCG00000013632	C19orf38	2	69585883	69600756	621.482	9.71451	0.667737	14.5484	5.98e-48	1.68e-46
ENSSSCG00000016512	ZC3HAV1	18	10531897	10588832	1434.59	2.76868	0.190372	14.5435	6.42e-48	1.8e-46
ENSSSCG00000036246	GP91-PHOX	X	33643648	33680580	35376.4	17.6849	1.2169	14.5328	7.51e-48	2.11e-46
ENSSSCG00000000152	RBFOX2	5	11633541	11903094	353.138	-5.6624	0.389658	-14.5317	7.63e-48	2.13e-46
ENSSSCG00000000078	TNRC6B	5	8063985	8311429	988.188	2.68762	0.185024	14.5258	8.32e-48	2.32e-46
ENSSSCG00000004012	THBS2	1	855389	882473	557.516	9.15307	0.630408	14.5193	9.15e-48	2.55e-46
ENSSSCG00000007855	REXO5	3	25177693	25238998	293.916	-2.71648	0.18721	-14.5103	1.04e-47	2.9e-46
ENSSSCG00000004941	DIS3L	1	164310448	164353537	155.93	4.92574	0.339782	14.4968	1.27e-47	3.53e-46
ENSSSCG00000035585		2	13630884	13641966	256.275	-3.74791	0.258695	-14.4878	1.45e-47	4.01e-46
ENSSSCG00000017700	CCL3L1	12	39491914	39493774	25128.9	9.67174	0.667825	14.4824	1.56e-47	4.33e-46
ENSSSCG00000001527	ILRUN	7	30562987	30667146	3240.81	2.69225	0.1862	14.4589	2.2e-47	6.08e-46
ENSSSCG00000012161	MAP7D2	X	16327968	16422772	345.138	6.74422	0.466513	14.4567	2.28e-47	6.27e-46
ENSSSCG00000004157	IL20RA	1	27137558	27172720	296.603	-9.39902	0.650433	-14.4504	2.49e-47	6.86e-46
ENSSSCG00000020801	ARX	X	21067621	21079723	517.062	7.59788	0.525977	14.4453	2.69e-47	7.37e-46
ENSSSCG00000049524		4	92775208	92791425	12588.2	17.1194	1.18535	14.4425	2.8e-47	7.66e-46
ENSSSCG00000034624	TMEM50B	13	197046682	197093241	1101.85	2.61052	0.18082	14.4371	3.02e-47	8.27e-46
ENSSSCG00000007235	TPX2	17	35431395	35485065	964.432	-4.98109	0.345031	-14.4366	3.04e-47	8.31e-46
ENSSSCG00000027365	WNT7B	5	3521288	3572314	1531.41	-11.3832	0.789368	-14.4207	3.84e-47	1.05e-45
ENSSSCG00000000693	NCAPD2	5	64136505	64167410	411.05	-2.06645	0.143365	-14.4139	4.23e-47	1.15e-45
ENSSSCG00000016708	SKAP2	18	45637360	45790259	2368	1.81309	0.125816	14.4106	4.44e-47	1.21e-45
ENSSSCG00000005785	PCSK6	1	145508534	145695666	261.655	-7.23854	0.502764	-14.3975	5.37e-47	1.45e-45
ENSSSCG00000000130	CYTH4	5	10489289	10521735	1042.05	10.9648	0.76192	14.391	5.9e-47	1.6e-45
ENSSSCG00000011965	TMEM45A	13	158417981	158515040	141.054	-6.04149	0.419867	-14.3891	6.06e-47	1.64e-45
ENSSSCG00000038073	NOD2	6	34130938	34177534	354.149	7.29615	0.507743	14.3698	8.01e-47	2.16e-45
ENSSSCG00000034197	EDEM1	13	61703621	61732119	9482.51	1.73603	0.120876	14.3621	8.95e-47	2.41e-45
ENSSSCG00000015175	VWA5A	9	51052174	51100045	3884.26	5.98069	0.41657	14.357	9.63e-47	2.59e-45
ENSSSCG00000014568	DENND2B	9	665282	703382	543.582	-5.3927	0.375732	-14.3525	1.03e-46	2.76e-45
ENSSSCG00000009794	MLXIP	14	30577661	30646243	741.752	2.00254	0.139695	14.3351	1.32e-46	3.54e-45
ENSSSCG00000013842		2	61864575	61884227	329.142	4.97257	0.347	14.3302	1.42e-46	3.79e-45
ENSSSCG00000002629	FBXO9	7	46723680	46748121	627.492	-1.79282	0.12515	-14.3254	1.52e-46	4.05e-45
ENSSSCG00000003578	FGR	6	84809542	84830361	3199	13.0713	0.912613	14.3229	1.57e-46	4.19e-45
ENSSSCG00000023333	FCN2	1	274103877	274111970	18367.6	17.7212	1.23849	14.3088	1.93e-46	5.13e-45
ENSSSCG00000015951	METAP1D	15	78098413	78182276	88.0913	-4.00707	0.280093	-14.3062	2e-46	5.31e-45
ENSSSCG00000009348		11	9518141	9543331	150.237	-4.19099	0.29299	-14.3042	2.06e-46	5.45e-45
ENSSSCG00000004894	SERPINB5	1	158167646	158195796	974.536	-14.3011	1.0002	-14.2983	2.24e-46	5.93e-45
ENSSSCG00000024428	CHRNA9	8	31443043	31456384	234.03	7.85466	0.549365	14.2977	2.26e-46	5.97e-45
ENSSSCG00000039798	SLC11A1	15	120433952	120446396	15572.5	16.9407	1.18487	14.2974	2.27e-46	5.98e-45
ENSSSCG00000035403	RFX2	2	72950056	73051180	161.82	3.49663	0.244564	14.2974	2.27e-46	5.98e-45
ENSSSCG00000002847	GPT2	6	37625436	37669663	224.041	-9.01291	0.630444	-14.2961	2.31e-46	6.07e-45
ENSSSCG00000015567	NIBAN1	9	126007493	126172579	3268.07	12.7133	0.889875	14.2866	2.65e-46	6.95e-45
ENSSSCG00000028947	PELI1	3	77713489	77796914	1637.54	3.16477	0.221697	14.2752	3.12e-46	8.17e-45
ENSSSCG00000006524	THBS3	4	94611593	94623902	391.486	-6.54848	0.458969	-14.2678	3.47e-46	9.07e-45
ENSSSCG00000008051	ABCA3	3	39698895	39732978	1850.67	5.13242	0.359889	14.2611	3.82e-46	9.96e-45
ENSSSCG00000012238	TSPAN7	X	34522933	34660212	364.383	-9.54695	0.670021	-14.2487	4.56e-46	1.19e-44
ENSSSCG00000043578		AEMK02000197.1	14911	16485	5274.99	-13.7637	0.966028	-14.2477	4.63e-46	1.2e-44
ENSSSCG00000012631	LONRF3	X	97494328	97534185	943.314	3.84973	0.270305	14.2422	5.01e-46	1.3e-44
ENSSSCG00000015473	TMEM183A	9	113713032	113725847	570.206	-2.20637	0.154938	-14.2404	5.15e-46	1.33e-44
ENSSSCG00000025722	SNORA71	17	41466321	41466451	114.875	-5.52873	0.388268	-14.2395	5.21e-46	1.35e-44
ENSSSCG00000007472	BCAS4	17	52239496	52307308	420.919	-7.99149	0.561419	-14.2345	5.6e-46	1.44e-44
ENSSSCG00000008111	NPHP1	3	46316875	46377273	238.731	-8.68452	0.610751	-14.2194	6.94e-46	1.79e-44
ENSSSCG00000027922	UNC5CL	7	36332201	36347175	120.836	-6.95989	0.489604	-14.2154	7.36e-46	1.89e-44
ENSSSCG00000017874	ATP2A3	12	49980497	50025171	1670.24	11.2907	0.794506	14.211	7.83e-46	2.01e-44
ENSSSCG00000035341	C6orf89	7	32544346	32584310	1355.41	2.1425	0.1508	14.2076	8.23e-46	2.11e-44
ENSSSCG00000022784	PLEKHO1	4	98923996	98934189	5821.34	4.04802	0.284949	14.2061	8.4e-46	2.15e-44
ENSSSCG00000024145	PRR11	12	35433719	35457786	134.392	-7.23576	0.509345	-14.206	8.41e-46	2.15e-44
ENSSSCG00000031788	PTAFR	6	85235394	85261760	2321.32	3.44509	0.242874	14.1847	1.14e-45	2.91e-44
ENSSSCG00000008550	SLC5A6	3	111922848	111930940	2725.6	-4.39908	0.310594	-14.1634	1.54e-45	3.92e-44
ENSSSCG00000060530	C1R	5	63643374	63655143	4020.09	8.16982	0.577045	14.158	1.67e-45	4.23e-44
ENSSSCG00000022112	DOCK9	11	67764011	68053042	662.763	-4.76144	0.336418	-14.1533	1.78e-45	4.51e-44
ENSSSCG00000001869	PEAK1	7	57223851	57503639	1039.08	4.26437	0.301345	14.1511	1.84e-45	4.65e-44
ENSSSCG00000024621	KAT2B	13	6985235	7100345	362.058	4.97559	0.351628	14.1502	1.86e-45	4.71e-44
ENSSSCG00000000396	STAT2	5	21733035	21751354	4651.23	4.21493	0.297932	14.1473	1.94e-45	4.9e-44
ENSSSCG00000039046	RPL36A	X	83018141	83022283	2217.76	-2.12019	0.149951	-14.1392	2.18e-45	5.48e-44
ENSSSCG00000014422	SPINK5	2	149309540	149382282	1973.88	-14.7496	1.04333	-14.1371	2.24e-45	5.64e-44
ENSSSCG00000009945	FICD	14	42260069	42266858	483.161	3.31163	0.23429	14.1347	2.32e-45	5.82e-44
ENSSSCG00000023562	SNRPE	9	64560523	64567007	808.702	-2.35279	0.166695	-14.1144	3.1e-45	7.76e-44
ENSSSCG00000004779	PLCB2	1	131005408	131028689	521.57	9.63334	0.682855	14.1075	3.42e-45	8.55e-44
ENSSSCG00000017116	LPCAT1	16	79134465	79173772	288.863	-5.28746	0.375402	-14.0848	4.71e-45	1.18e-43
ENSSSCG00000006755	DENND2C	4	105895118	105990475	204.596	-6.77162	0.481161	-14.0735	5.53e-45	1.38e-43
ENSSSCG00000015559	NCF2	9	124776534	124812923	11314.8	17.0234	1.20969	14.0725	5.61e-45	1.4e-43
ENSSSCG00000033457		12	39591570	39595657	18747.1	16.9494	1.20503	14.0655	6.18e-45	1.54e-43
ENSSSCG00000037746	NHLRC3	11	14184090	14209137	505.468	2.83707	0.201718	14.0645	6.27e-45	1.56e-43
ENSSSCG00000004233	SMPDL3A	1	39848648	39868731	16284.6	16.8415	1.19764	14.0622	6.48e-45	1.61e-43
ENSSSCG00000012114	MSL3	X	8519370	8535249	1278.87	1.67057	0.118842	14.0571	6.96e-45	1.72e-43
ENSSSCG00000001538	DEF6	7	31193858	31216414	305.586	8.30787	0.591343	14.0492	7.8e-45	1.92e-43
ENSSSCG00000008510	LTBP1	3	106300750	106724737	1247.2	-8.25393	0.587595	-14.047	8.04e-45	1.98e-43
ENSSSCG00000013241	NR1H3	2	15315282	15334820	9761.2	4.27371	0.304315	14.0437	8.42e-45	2.07e-43
ENSSSCG00000004597	AQP9	1	113794040	113848683	732.844	6.86286	0.488754	14.0415	8.68e-45	2.13e-43
ENSSSCG00000008171	NPAS2	3	53298811	53490574	107.252	-5.73311	0.408341	-14.04	8.87e-45	2.17e-43
ENSSSCG00000028433	DUS4L	9	107273736	107289670	328.967	-2.62056	0.186655	-14.0396	8.92e-45	2.18e-43
ENSSSCG00000029059	SSRP1	2	13619716	13629227	3302.42	-2.08669	0.148646	-14.038	9.13e-45	2.23e-43
ENSSSCG00000006495	SEMA4A	4	93865057	93886371	1418.84	9.90114	0.705555	14.0331	9.77e-45	2.38e-43
ENSSSCG00000022402	GRAMD2B	2	129511088	129619687	776.356	3.53362	0.252026	14.0209	1.16e-44	2.83e-43
ENSSSCG00000001544	TEAD3	7	31336560	31361835	137.216	-4.22331	0.301416	-14.0116	1.32e-44	3.22e-43
ENSSSCG00000039745	HMOX1	AEMK02000361.1	1951870	1963831	3433.16	4.53883	0.32427	13.997	1.62e-44	3.94e-43
ENSSSCG00000014016	SQSTM1	2	78752771	78763938	14395.1	2.99668	0.21417	13.992	1.74e-44	4.22e-43
ENSSSCG00000033512	C1QB	6	80601665	80607471	13986.3	17.3537	1.24052	13.989	1.82e-44	4.4e-43
ENSSSCG00000053058		8	70027971	70028705	13507.4	17.2167	1.23193	13.9754	2.2e-44	5.32e-43
ENSSSCG00000010046	GNAZ	14	49132013	49174108	383.711	-9.46654	0.677879	-13.965	2.55e-44	6.15e-43
ENSSSCG00000013066	INCENP	2	9411942	9445821	527.917	-2.9598	0.21197	-13.9633	2.61e-44	6.28e-43
ENSSSCG00000033003	WFDC2	17	47816452	47824087	786.014	-8.78562	0.629557	-13.9552	2.92e-44	7.03e-43
ENSSSCG00000017382	EZH1	12	20115297	20141749	941.303	2.49939	0.179132	13.9527	3.03e-44	7.26e-43
ENSSSCG00000003895	EFCAB14	6	164777970	164821367	2596.35	2.18741	0.156873	13.9438	3.43e-44	8.22e-43
ENSSSCG00000009929	TRPV4	14	41125869	41169578	334.149	-7.66627	0.550451	-13.9272	4.33e-44	1.04e-42
ENSSSCG00000015394	ELAPOR2	9	93540277	93723880	145.137	-6.556	0.470792	-13.9255	4.44e-44	1.06e-42
ENSSSCG00000004678	DUOX2	1	126620510	126641406	562.873	8.74078	0.627753	13.9239	4.53e-44	1.08e-42
ENSSSCG00000027738	LRRFIP2	13	21670424	21793043	1375.04	1.74713	0.125483	13.9232	4.58e-44	1.09e-42
ENSSSCG00000013901	IFI30	2	59629767	59633733	6591.04	4.57789	0.328816	13.9224	4.63e-44	1.1e-42
ENSSSCG00000015340	ASNS	9	77318213	77343035	1412.45	-4.63795	0.333183	-13.9201	4.78e-44	1.13e-42
ENSSSCG00000027206	PARD6B	17	52195041	52213843	287.077	-5.24873	0.377112	-13.9182	4.91e-44	1.16e-42
ENSSSCG00000004150		1	26001398	26011653	344.674	-8.1367	0.584743	-13.915	5.14e-44	1.21e-42
ENSSSCG00000006578	S100A4	4	96088201	96091156	3844.2	-8.02846	0.578134	-13.8869	7.61e-44	1.8e-42
ENSSSCG00000014019	MAML1	2	78818411	78876615	1634.67	2.08832	0.150509	13.875	8.98e-44	2.12e-42
ENSSSCG00000011079	PIP4K2A	10	52224389	52408922	830.066	2.36985	0.170803	13.8747	9.02e-44	2.12e-42
ENSSSCG00000014851	SLCO2B1	9	9436492	9476662	3683.1	6.46306	0.466005	13.8691	9.75e-44	2.29e-42
ENSSSCG00000031970	RASSF5	9	67157167	67237365	662.601	4.02869	0.290724	13.8574	1.15e-43	2.69e-42
ENSSSCG00000001470	SLA-DMA	7	25133497	25137966	955.131	7.87166	0.568311	13.851	1.26e-43	2.94e-42
ENSSSCG00000021997	ALS2CL	13	29596700	29618919	422.625	-7.55875	0.546466	-13.8321	1.63e-43	3.82e-42
ENSSSCG00000016642	GPR85	18	32667488	32672740	255.941	6.85762	0.495813	13.8311	1.66e-43	3.87e-42
ENSSSCG00000023434	PPM1L	13	100443011	100756039	723.673	-5.18159	0.375283	-13.8071	2.31e-43	5.38e-42
ENSSSCG00000000907	PLXNC1	5	88900234	89055924	9078.2	16.7552	1.21468	13.7939	2.77e-43	6.45e-42
ENSSSCG00000008103	MERTK	3	44349385	44483402	6479.18	16.4085	1.18978	13.7911	2.88e-43	6.7e-42
ENSSSCG00000034261	TMEM59	6	158261993	158290465	3862.73	2.8451	0.206392	13.7849	3.14e-43	7.29e-42
ENSSSCG00000012985	LTBP3	2	6701510	6720153	748.471	-6.61494	0.479931	-13.7831	3.22e-43	7.47e-42
ENSSSCG00000005311		1	236345903	236355702	3806.87	11.1892	0.811995	13.7799	3.37e-43	7.79e-42
ENSSSCG00000017986	NDEL1	12	53557175	53640457	956.025	1.59974	0.11612	13.7766	3.52e-43	8.14e-42
ENSSSCG00000008641	ADAM17	3	126795426	126853995	3315.72	2.11472	0.153572	13.7703	3.85e-43	8.87e-42
ENSSSCG00000028172	FAM78A	1	271242333	271257836	121.582	4.8534	0.35272	13.7599	4.44e-43	1.02e-41
ENSSSCG00000028612	PTPRS	2	73574854	73680686	373.084	-10.7271	0.779876	-13.7548	4.76e-43	1.1e-41
ENSSSCG00000008175	CHST10	3	53862618	53898103	442.139	-8.31739	0.605239	-13.7423	5.66e-43	1.3e-41
ENSSSCG00000015125	NECTIN1	9	46789726	46891304	1486.2	-13.1319	0.95652	-13.7288	6.82e-43	1.56e-41
ENSSSCG00000011903	B4GALT4	13	140969602	141003929	271.005	-2.9349	0.21386	-13.7235	7.35e-43	1.68e-41
ENSSSCG00000061605		8	70146146	70147963	9688.73	6.5849	0.479903	13.7213	7.57e-43	1.73e-41
ENSSSCG00000029843	NPHP4	6	66815281	66928146	92.9742	-4.02189	0.293272	-13.7139	8.39e-43	1.91e-41
ENSSSCG00000035875	OS9	5	22957875	23004458	9858.08	3.65966	0.266866	13.7135	8.43e-43	1.92e-41
ENSSSCG00000003061	CADM4	6	50462450	50478383	176.048	-4.86829	0.355335	-13.7006	1.01e-42	2.29e-41
ENSSSCG00000017525	NFE2L1	12	24303399	24316763	9425.64	1.65108	0.120553	13.6959	1.07e-42	2.44e-41
ENSSSCG00000014136	VCAN	2	91384391	91811208	18557	6.31242	0.461239	13.6858	1.23e-42	2.8e-41
ENSSSCG00000039216	CENPN	6	7227990	7254891	133.077	-3.85322	0.281615	-13.6826	1.29e-42	2.92e-41
ENSSSCG00000016657	AOAH	18	37416966	37599710	11130.8	16.6834	1.22035	13.671	1.51e-42	3.42e-41
ENSSSCG00000008307	SFXN5	3	69701149	69839893	162.911	5.26298	0.385524	13.6515	1.98e-42	4.46e-41
ENSSSCG00000004750	OIP5	1	130036480	130047041	92.1551	-5.67963	0.416738	-13.6288	2.7e-42	6.09e-41
ENSSSCG00000007487	PFDN4	17	55155772	55168024	575.946	-2.51803	0.184771	-13.6279	2.73e-42	6.15e-41
ENSSSCG00000004888	SERPINB8	1	157820657	157836904	962.944	1.54437	0.113399	13.6189	3.09e-42	6.95e-41
ENSSSCG00000016614	PTPRZ1	18	25045742	25168053	1436.55	-14.372	1.0555	-13.6163	3.21e-42	7.19e-41
ENSSSCG00000007100	SLC24A3	17	27270093	27780526	313.914	-6.13907	0.451002	-13.6121	3.4e-42	7.61e-41
ENSSSCG00000018058	ARHGAP23	12	23590578	23667926	362.137	-3.50161	0.257264	-13.611	3.45e-42	7.71e-41
ENSSSCG00000007240	HCK	17	35709349	35751582	8222.35	16.2781	1.19638	13.6061	3.68e-42	8.22e-41
ENSSSCG00000050458	MPEG1	2	12194327	12198351	7961.95	17.0455	1.25344	13.599	4.06e-42	9.05e-41
ENSSSCG00000015524	FAM20B	9	120809964	120854961	1617.39	-2.3845	0.175362	-13.5976	4.14e-42	9.21e-41
ENSSSCG00000063462	TMEM127	3	46966892	46978810	2659.08	3.1825	0.234299	13.5831	5.05e-42	1.12e-40
ENSSSCG00000003648	RRAGC	6	94785910	94802988	1472.16	1.2128	0.0892885	13.5829	5.06e-42	1.12e-40
ENSSSCG00000038220	RXRA	1	273705505	273797620	4990.23	2.35814	0.173688	13.5769	5.49e-42	1.22e-40
ENSSSCG00000022032	HS2ST1	4	129104606	129258377	1107.09	-1.35517	0.0998475	-13.5724	5.84e-42	1.29e-40
ENSSSCG00000003524	C1QA	6	80586280	80589204	10998.3	16.9616	1.24996	13.5697	6.06e-42	1.34e-40
ENSSSCG00000032111	RPL7	4	62601569	62605892	12437.6	-2.14542	0.158106	-13.5696	6.07e-42	1.34e-40
ENSSSCG00000029201	AJUBA	7	76063058	76076585	255.582	-5.22245	0.384991	-13.5651	6.45e-42	1.42e-40
ENSSSCG00000010180	TTC13	14	59409123	59509549	726.523	3.49947	0.258105	13.5583	7.07e-42	1.56e-40
ENSSSCG00000011251	MYD88	13	22966137	22983109	4360.34	3.13396	0.231167	13.5571	7.19e-42	1.58e-40
ENSSSCG00000004053	TAGAP	1	8209314	8219630	347.678	4.90722	0.362035	13.5545	7.45e-42	1.63e-40
ENSSSCG00000014924	CTSC	9	21722036	21761516	29868.3	2.85181	0.210404	13.554	7.51e-42	1.64e-40
ENSSSCG00000014960	AMOTL1	9	26864312	26973552	369.625	-9.89054	0.729794	-13.5525	7.66e-42	1.67e-40
ENSSSCG00000011680	PLS1	13	83308007	83434128	533.77	-6.45489	0.476319	-13.5516	7.75e-42	1.69e-40
ENSSSCG00000025488	MCM3	7	46084662	46104375	734.272	-3.6444	0.268937	-13.5511	7.81e-42	1.7e-40
ENSSSCG00000009060	MAML3	8	86879974	87323117	120.68	-3.91107	0.288753	-13.5447	8.52e-42	1.85e-40
ENSSSCG00000005967	LRATD2	4	13445309	13451322	286.572	-7.33188	0.541658	-13.536	9.59e-42	2.08e-40
ENSSSCG00000006073	OSR2	4	37890203	37897929	754.747	-13.4178	0.991635	-13.531	1.03e-41	2.23e-40
ENSSSCG00000051585	TANGO6	6	17869929	18071522	276.542	-2.76514	0.204457	-13.5243	1.12e-41	2.44e-40
ENSSSCG00000017508	STAC2	12	23004636	23022207	265.508	-6.99015	0.51696	-13.5217	1.17e-41	2.52e-40
ENSSSCG00000011810	BCL6	13	125377250	125393330	1884.36	1.88085	0.139106	13.521	1.17e-41	2.54e-40
ENSSSCG00000017429	P3H4	12	20882344	20891484	627.895	-8.86969	0.656112	-13.5186	1.22e-41	2.62e-40
ENSSSCG00000015850	DUSP4	15	55491087	55508455	624.328	-4.07591	0.301657	-13.5117	1.33e-41	2.88e-40
ENSSSCG00000060201		13	133963583	133970505	573.381	2.96166	0.219317	13.504	1.48e-41	3.19e-40
ENSSSCG00000016101	CFLAR	15	104781616	104835630	6062.11	2.94831	0.218377	13.5011	1.54e-41	3.31e-40
ENSSSCG00000001090	ALDH5A1	7	19351361	19379098	152.213	-7.41646	0.54966	-13.4928	1.72e-41	3.7e-40
ENSSSCG00000000175	ADCY6	5	14834426	14850728	332.531	-6.71275	0.497608	-13.49	1.79e-41	3.84e-40
ENSSSCG00000054316	IFT22	3	8976306	8981510	121.989	-6.21984	0.461645	-13.4732	2.25e-41	4.81e-40
ENSSSCG00000004454	ME1	1	82799684	82991085	1330.4	-6.42341	0.476804	-13.4718	2.29e-41	4.9e-40
ENSSSCG00000035392	IGFBP2	15	118822047	118850976	1394.2	-10.7788	0.80015	-13.471	2.32e-41	4.95e-40
ENSSSCG00000040267	CYS1	3	126398303	126412560	149.884	-8.40564	0.624303	-13.464	2.55e-41	5.43e-40
ENSSSCG00000058502		6	152506566	152530842	319.279	-4.3255	0.321501	-13.4541	2.91e-41	6.2e-40
ENSSSCG00000054928		5	9108471	9116369	278.448	2.04159	0.15175	13.4537	2.93e-41	6.22e-40
ENSSSCG00000027357	CSTB	13	206706063	206710646	9429.02	4.51561	0.33571	13.4509	3.04e-41	6.45e-40
ENSSSCG00000040732	WDR81	12	47922012	47933778	1322.25	2.91149	0.216478	13.4493	3.11e-41	6.58e-40
ENSSSCG00000039880		5	61942897	61967889	894.475	10.1796	0.757127	13.4451	3.29e-41	6.96e-40
ENSSSCG00000008957	AMCF-II	8	70008162	70010358	100195	17.7094	1.31805	13.436	3.72e-41	7.85e-40
ENSSSCG00000017262	SLC16A6	12	11857955	11875313	2564.01	5.79259	0.431188	13.434	3.82e-41	8.06e-40
ENSSSCG00000003949	CDC20	6	167886270	167890583	582.012	-7.18847	0.535133	-13.4331	3.87e-41	8.15e-40
ENSSSCG00000022292	NPL	9	124093604	124132860	5806.18	16.0857	1.19859	13.4205	4.59e-41	9.65e-40
ENSSSCG00000036796	VWA7	7	23874901	23885994	188.774	-7.15593	0.53356	-13.4117	5.17e-41	1.09e-39
ENSSSCG00000008637	TAF1B	3	126527385	126586274	273.575	-3.1994	0.238562	-13.4112	5.2e-41	1.09e-39
ENSSSCG00000004125	STX11	1	21127564	21159694	2964.56	4.78131	0.356678	13.4051	5.64e-41	1.18e-39
ENSSSCG00000036352	RAB7B	9	66635638	66666036	2920.58	2.38014	0.177588	13.4026	5.84e-41	1.22e-39
ENSSSCG00000035537	RUNX1	13	198371837	198638189	2178.64	2.75285	0.205521	13.3945	6.51e-41	1.36e-39
ENSSSCG00000001453	HLA-DRA	7	24825054	24835158	10306.3	16.5565	1.23662	13.3886	7.05e-41	1.47e-39
ENSSSCG00000002688	PLCG2	6	6433153	6603060	1076.02	2.006	0.150092	13.3651	9.66e-41	2.01e-39
ENSSSCG00000006735	PTGFRN	4	103745181	103793138	4049.85	-7.43916	0.556903	-13.3581	1.06e-40	2.21e-39
ENSSSCG00000022739	DSG2	6	115400243	115454340	1158.96	-7.3889	0.553161	-13.3576	1.07e-40	2.22e-39
ENSSSCG00000024614	ITSN1	13	197249061	197481245	2899.58	3.09656	0.231919	13.3519	1.16e-40	2.4e-39
ENSSSCG00000008147		3	49363555	49465834	2742.86	-8.29588	0.621579	-13.3465	1.24e-40	2.57e-39
ENSSSCG00000014840	P4HA3	9	8627413	8667772	203.335	-7.41204	0.555659	-13.3392	1.37e-40	2.83e-39
ENSSSCG00000012317	GSPT2	X	45193338	45195901	68.3102	-6.33036	0.474675	-13.3362	1.43e-40	2.94e-39
ENSSSCG00000024088	TLN2	1	109208672	109584727	93.9224	-5.76771	0.432507	-13.3355	1.44e-40	2.97e-39
ENSSSCG00000028359	BST1	8	11011241	11047541	78.7125	-5.71338	0.428735	-13.3261	1.63e-40	3.36e-39
ENSSSCG00000026346	UBE3D	1	83140635	83295785	77.3026	-4.60967	0.346025	-13.3218	1.73e-40	3.56e-39
ENSSSCG00000015866	FMNL2	15	60053877	60384655	305.163	-5.2608	0.395188	-13.3122	1.97e-40	4.04e-39
ENSSSCG00000015407	GNAI1	9	100187843	100272532	792.606	-8.40497	0.631438	-13.3108	2e-40	4.11e-39
ENSSSCG00000015604	NEK2	9	131547069	131561095	356.986	-8.4135	0.63219	-13.3085	2.07e-40	4.23e-39
ENSSSCG00000036679	SORBS2	15	46585602	46795038	818.264	-9.03421	0.679246	-13.3003	2.3e-40	4.71e-39
ENSSSCG00000033412	B4GALNT3	5	67772426	67860989	641.11	-9.70681	0.730306	-13.2914	2.6e-40	5.3e-39
ENSSSCG00000006381	CD84	4	89932229	89969665	5725.2	15.9638	1.20109	13.2911	2.61e-40	5.32e-39
ENSSSCG00000022592	FIBIN	2	33328253	33331593	442.81	-12.6036	0.948964	-13.2815	2.97e-40	6.04e-39
ENSSSCG00000034913	GINS1	17	31060650	31080314	715.808	-4.60383	0.347266	-13.2574	4.09e-40	8.32e-39
ENSSSCG00000006621		4	97704813	97730076	695.938	-8.15957	0.616406	-13.2373	5.34e-40	1.09e-38
ENSSSCG00000058919	MAFB	17	43404927	43411739	8753.85	15.7796	1.19229	13.2348	5.53e-40	1.12e-38
ENSSSCG00000024927	STX12	6	84918678	84960720	1472.61	1.92314	0.145322	13.2337	5.6e-40	1.14e-38
ENSSSCG00000013008	CDCA5	2	7103673	7113202	233.875	-5.5783	0.421548	-13.2329	5.67e-40	1.15e-38
ENSSSCG00000011599	GRIP2	13	69988459	70088718	359.564	-12.6181	0.953941	-13.2273	6.1e-40	1.23e-38
ENSSSCG00000017527	SKAP1	12	24374140	24680237	163.638	-7.13528	0.539487	-13.2261	6.21e-40	1.25e-38
ENSSSCG00000034767	LAMA1	6	100332956	100468454	139.677	-7.89213	0.596757	-13.225	6.29e-40	1.27e-38
ENSSSCG00000021514	OCLN	16	47600212	47654033	1346.15	-7.4574	0.564442	-13.212	7.48e-40	1.51e-38
ENSSSCG00000040317	SOD2	1	7679352	7689560	30067	4.35755	0.32983	13.2115	7.53e-40	1.51e-38
ENSSSCG00000014988	MMP13	9	33549008	33561162	984.114	-13.3605	1.01267	-13.1933	9.59e-40	1.92e-38
ENSSSCG00000016674	MINDY4	18	42096353	42200694	127.624	-6.58142	0.498963	-13.1902	9.99e-40	2e-38
ENSSSCG00000062258	GCNT2	7	7328839	7330657	149.972	5.47686	0.415294	13.1879	1.03e-39	2.06e-38
ENSSSCG00000009650	DOCK5	14	9197293	9436249	268.384	-6.87648	0.521505	-13.1858	1.06e-39	2.12e-38
ENSSSCG00000033452		2	810348	842241	374.59	-8.40915	0.638282	-13.1747	1.23e-39	2.45e-38
ENSSSCG00000021828	TAPT1	8	11365432	11416488	883.365	2.51436	0.190854	13.1742	1.23e-39	2.46e-38
ENSSSCG00000037775	IGHM	AEMK02000452.1	3766566	3799496	6074.05	16.1663	1.22715	13.1739	1.24e-39	2.47e-38
ENSSSCG00000004569	LACTB	1	108909693	108924511	902.421	2.51767	0.191239	13.165	1.4e-39	2.77e-38
ENSSSCG00000029756	ADGRG2	X	15371805	15463619	243.33	-9.0187	0.685058	-13.1649	1.4e-39	2.78e-38
ENSSSCG00000038500	TRIB1	4	14289751	14297663	2078.86	2.60241	0.197691	13.164	1.41e-39	2.8e-38
ENSSSCG00000016378	PASK	15	139890178	139917069	110.858	-3.83817	0.291676	-13.159	1.51e-39	2.99e-38
ENSSSCG00000022506	COL6A1	13	208295451	208313127	506.711	-10.2805	0.781674	-13.1519	1.66e-39	3.28e-38
ENSSSCG00000022126	EGFR	9	139300022	139475589	2843.76	-3.17215	0.241233	-13.1497	1.71e-39	3.37e-38
ENSSSCG00000011373	IMPDH2	13	31658650	31663552	1583.37	-2.84272	0.216295	-13.1428	1.87e-39	3.69e-38
ENSSSCG00000003144	DHDH	6	54210609	54217285	123.27	6.03793	0.459436	13.1421	1.89e-39	3.72e-38
ENSSSCG00000002620	EFHC1	7	46239230	46348667	166.571	-6.05376	0.460755	-13.1388	1.97e-39	3.88e-38
ENSSSCG00000034521	NUDT21	6	29339841	29363312	1124.47	-1.27674	0.0971822	-13.1376	2.01e-39	3.94e-38
ENSSSCG00000032857	S100A12	4	96225691	96227127	67142.9	5.64527	0.429809	13.1344	2.09e-39	4.1e-38
ENSSSCG00000011535	ARL8B	13	61640671	61698374	2805.39	1.79151	0.136404	13.1339	2.11e-39	4.13e-38
ENSSSCG00000017260	WIPI1	12	11715318	11752021	338.773	3.84985	0.293216	13.1297	2.22e-39	4.35e-38
ENSSSCG00000032108		4	88097535	88129790	1413.79	9.58451	0.730066	13.1283	2.27e-39	4.43e-38
ENSSSCG00000029285		3	38878615	38893681	161.923	2.94698	0.224713	13.1144	2.72e-39	5.31e-38
ENSSSCG00000026018	MFSD1	13	98592370	98615523	2892.34	3.94666	0.300996	13.112	2.81e-39	5.48e-38
ENSSSCG00000011036	STAM	10	43947011	44016056	765.927	1.80442	0.137686	13.1053	3.07e-39	5.98e-38
ENSSSCG00000013351	NAV2	2	39266926	40078124	280.131	-7.51503	0.573509	-13.1036	3.14e-39	6.1e-38
ENSSSCG00000014203	MCC	2	116287018	116740581	216.367	-9.04093	0.690024	-13.1024	3.19e-39	6.2e-38
ENSSSCG00000007322	NDRG3	17	39905958	39969659	635.756	-1.55391	0.118619	-13.0999	3.29e-39	6.39e-38
ENSSSCG00000005308	RUSC2	1	236299344	236322953	259.043	5.10228	0.389582	13.0968	3.43e-39	6.65e-38
ENSSSCG00000061957		9	99687536	99782169	3831.61	13.3336	1.01878	13.0878	3.86e-39	7.47e-38
ENSSSCG00000024777	HDAC4	15	138381635	138614301	533.192	2.36211	0.180495	13.0869	3.91e-39	7.56e-38
ENSSSCG00000017226	FADS6	12	6353688	6368983	474.935	-8.25029	0.63047	-13.0859	3.96e-39	7.64e-38
ENSSSCG00000004646	ATP8B4	1	121650951	121914712	5219.27	15.7284	1.20204	13.0848	4.02e-39	7.75e-38
ENSSSCG00000005449	PTPN3	1	250418133	250540480	311.863	-7.20204	0.550779	-13.0761	4.51e-39	8.67e-38
ENSSSCG00000003369	ICMT	6	67116946	67123810	1247.98	-1.85173	0.141626	-13.0748	4.59e-39	8.81e-38
ENSSSCG00000006888	SLC44A3	4	122517468	122621503	218.363	-8.55215	0.654274	-13.0712	4.81e-39	9.23e-38
ENSSSCG00000000735	TSPAN9	5	66913769	67106233	324.116	-7.6781	0.587644	-13.0659	5.16e-39	9.88e-38
ENSSSCG00000016573	IRF5	18	19678687	19691243	1032.16	3.42903	0.262506	13.0627	5.38e-39	1.03e-37
ENSSSCG00000010494	SORBS1	14	106895765	107137561	339.737	-6.86996	0.525949	-13.062	5.43e-39	1.04e-37
ENSSSCG00000015353	SCIN	9	82103087	82185283	6278.96	3.67316	0.281844	13.0326	7.98e-39	1.52e-37
ENSSSCG00000006306	MPZL1	4	83235714	83316405	890.439	-3.89207	0.298658	-13.0319	8.06e-39	1.54e-37
ENSSSCG00000016548		18	17444339	17494877	446.648	-6.66193	0.511316	-13.029	8.37e-39	1.59e-37
ENSSSCG00000002252	ARRDC4	7	81656755	81669536	2173.55	2.77164	0.212773	13.0263	8.67e-39	1.65e-37
ENSSSCG00000017268	PRKCA	12	12882064	13263554	94.4457	-4.77175	0.366504	-13.0196	9.46e-39	1.8e-37
ENSSSCG00000000217	RACGAP1	5	15904712	15943609	656.015	-2.29399	0.176209	-13.0186	9.59e-39	1.82e-37
ENSSSCG00000039360	LRFN4	2	5576622	5580009	491.448	-6.70124	0.51476	-13.0182	9.65e-39	1.83e-37
ENSSSCG00000008118	PROM2	3	46003238	46023405	129.285	-10.4868	0.806828	-12.9976	1.26e-38	2.39e-37
ENSSSCG00000030211	NBR1	12	19755738	19788960	3394.38	1.65463	0.127312	12.9967	1.28e-38	2.41e-37
ENSSSCG00000059775		6	58978925	58985858	4116.74	15.4511	1.1894	12.9907	1.38e-38	2.61e-37
ENSSSCG00000032123	SPX	5	51920400	51941598	414.198	3.06921	0.23629	12.9892	1.41e-38	2.66e-37
ENSSSCG00000022237	SUSD3	3	42599582	42622218	411.244	8.96552	0.690367	12.9866	1.46e-38	2.74e-37
ENSSSCG00000008449	SLC3A1	3	96157380	96215454	121.499	-4.86792	0.375057	-12.9791	1.61e-38	3.02e-37
ENSSSCG00000036975	PSRC1	4	110813339	110817108	242.803	-7.19805	0.554599	-12.9789	1.61e-38	3.03e-37
ENSSSCG00000011312	LARS2	13	28524796	28692327	490.522	-1.71348	0.132028	-12.9781	1.63e-38	3.05e-37
ENSSSCG00000010772	ADAM8	14	141221198	141232306	3315.7	5.68065	0.437808	12.9752	1.69e-38	3.17e-37
ENSSSCG00000015045	NCAM1	9	40628631	40960591	873.291	-12.2735	0.94599	-12.9742	1.71e-38	3.2e-37
ENSSSCG00000010158	TOMM20	14	56113192	56127677	1621.43	-1.6921	0.130421	-12.9742	1.71e-38	3.2e-37
ENSSSCG00000006678	FCGR1A	4	99233611	99242586	2663.77	9.53279	0.735381	12.9631	1.98e-38	3.7e-37
ENSSSCG00000031106	PLA2G2D	6	78391066	78397515	13865.8	16.6356	1.28624	12.9335	2.91e-38	5.42e-37
ENSSSCG00000040349	HOXD8	15	81931010	81935529	290.994	-9.72482	0.752075	-12.9306	3.02e-38	5.62e-37
ENSSSCG00000017333	FMNL1	12	18198769	18225365	2933.07	3.30417	0.255553	12.9295	3.07e-38	5.7e-37
ENSSSCG00000040631	LPL	14	4104772	4135814	13942.3	17.6926	1.37124	12.9026	4.35e-38	8.07e-37
ENSSSCG00000004101	LRP11	1	16139496	16198969	140.84	-6.73283	0.521846	-12.9019	4.39e-38	8.14e-37
ENSSSCG00000028460	S1PR5	2	69293546	69298377	230.805	3.41988	0.265094	12.9007	4.46e-38	8.26e-37
ENSSSCG00000031261	RHOQ	3	93973653	94012580	1705.71	4.92613	0.381975	12.8965	4.71e-38	8.71e-37
ENSSSCG00000027302	PKP3	2	214170	223511	592.573	-6.89825	0.535067	-12.8923	4.97e-38	9.18e-37
ENSSSCG00000007423	UBE2C	17	48018400	48021534	542.054	-7.05313	0.547185	-12.8898	5.13e-38	9.47e-37
ENSSSCG00000002697	NUDT7	6	10158688	10173980	283.607	2.64503	0.205402	12.8773	6.04e-38	1.11e-36
ENSSSCG00000021176	LPXN	2	12540098	12582752	687.044	8.41649	0.65368	12.8755	6.18e-38	1.14e-36
ENSSSCG00000032473	NYNRIN	7	74879260	74898568	202.253	6.97516	0.541771	12.8747	6.25e-38	1.15e-36
ENSSSCG00000001988	ADCY4	7	74956220	74972196	1514.13	4.41462	0.342984	12.8712	6.54e-38	1.2e-36
ENSSSCG00000011010	C9orf72	10	38389331	38415901	774.352	3.03138	0.235646	12.8641	7.16e-38	1.31e-36
ENSSSCG00000038752	C6orf62	7	19509691	19524830	2920.45	2.1991	0.170984	12.8614	7.42e-38	1.36e-36
ENSSSCG00000010292	P4HA1	14	75825148	75919016	3425.98	2.5482	0.198646	12.8278	1.15e-37	2.09e-36
ENSSSCG00000002916	APLP1	6	45285718	45295350	351.869	3.8363	0.299134	12.8247	1.19e-37	2.18e-36
ENSSSCG00000038452	ADAMTS17	1	138619706	139015473	68.6066	-6.00969	0.468829	-12.8185	1.29e-37	2.36e-36
ENSSSCG00000015030	DLAT	9	39738564	39796806	1498.97	-2.2145	0.172773	-12.8173	1.31e-37	2.39e-36
ENSSSCG00000032909	CDCA8	6	93750689	93764836	174.329	-4.8942	0.382001	-12.812	1.4e-37	2.56e-36
ENSSSCG00000026006	KLF13	1	143493527	143540563	1304.09	2.93681	0.229312	12.807	1.5e-37	2.72e-36
ENSSSCG00000056729	C5AR1	6	53097142	53111565	3830.82	15.9225	1.24367	12.8028	1.58e-37	2.87e-36
ENSSSCG00000005689	FNBP1	1	270042369	270180188	1511.95	3.42977	0.268004	12.7974	1.69e-37	3.07e-36
ENSSSCG00000034873	KRBA1	18	55738167	55762966	62.5614	-4.427	0.345968	-12.796	1.73e-37	3.13e-36
ENSSSCG00000002495	SYNE3	7	116665435	116770302	596.653	2.52675	0.197492	12.7942	1.77e-37	3.2e-36
ENSSSCG00000040296	EHHADH	13	123104101	123176086	1464.11	-3.38987	0.265041	-12.79	1.87e-37	3.37e-36
ENSSSCG00000016452	GIMAP8	18	6481087	6494320	3020.58	15.135	1.18383	12.7848	1.99e-37	3.6e-36
ENSSSCG00000002666	KIAA0513	6	3724785	3779924	1896.91	2.49588	0.195225	12.7846	2e-37	3.6e-36
ENSSSCG00000012118	TLR8	X	9597604	9616757	2520.57	15.7236	1.23042	12.7791	2.15e-37	3.86e-36
ENSSSCG00000008349	CNRIP1	3	73939481	73943131	259.829	6.9607	0.544838	12.7757	2.24e-37	4.03e-36
ENSSSCG00000017810	TLCD3A	12	47116565	47125099	246.791	-3.46067	0.27099	-12.7704	2.4e-37	4.3e-36
ENSSSCG00000004419	SLC16A10	1	76998359	77138639	449.655	9.47741	0.742161	12.77	2.41e-37	4.32e-36
ENSSSCG00000029388	PDE2A	9	7136644	7227964	493.977	-9.27133	0.726036	-12.7698	2.42e-37	4.33e-36
ENSSSCG00000040100		10	14437557	14467681	178.251	3.17846	0.248909	12.7696	2.43e-37	4.34e-36
ENSSSCG00000004485	CD109	1	92054821	92286730	1404.4	-7.35071	0.575742	-12.7674	2.49e-37	4.46e-36
ENSSSCG00000030469	BUB1	3	45585226	45624543	328.821	-6.45911	0.505994	-12.7652	2.57e-37	4.58e-36
ENSSSCG00000007366	MYBL2	17	46256257	46287927	2408.43	-5.30209	0.415562	-12.7589	2.78e-37	4.96e-36
ENSSSCG00000017470	TNS4	12	21924226	21952189	316.551	-7.19238	0.563735	-12.7585	2.8e-37	4.98e-36
ENSSSCG00000028855	GMPS	13	95738659	95819759	993.201	-1.3452	0.105438	-12.7583	2.8e-37	4.98e-36
ENSSSCG00000024119	GLB1	13	18878612	18953146	5214.48	2.58894	0.202989	12.7541	2.96e-37	5.26e-36
ENSSSCG00000025271		3	8049944	8061833	3242.46	15.1713	1.18993	12.7498	3.13e-37	5.54e-36
ENSSSCG00000007924	UBN1	3	37512313	37555203	2164.99	1.26662	0.0993441	12.7498	3.13e-37	5.54e-36
ENSSSCG00000007371	HNF4A	17	46783777	46847500	291.029	-9.87638	0.774846	-12.7462	3.27e-37	5.79e-36
ENSSSCG00000002412	STON2	7	104039493	104189701	135.279	-5.77674	0.453331	-12.7429	3.42e-37	6.04e-36
ENSSSCG00000006273	MCM4	4	79674739	79686685	1607.39	-3.39925	0.266797	-12.741	3.5e-37	6.18e-36
ENSSSCG00000053387		3	38860668	38873660	100.03	3.25168	0.255357	12.7338	3.83e-37	6.76e-36
ENSSSCG00000001710	RUNX2	7	40106532	40460687	176.018	-3.92328	0.308172	-12.7308	3.99e-37	7.02e-36
ENSSSCG00000052833	MRPS28	4	56607740	56708823	167.909	-2.45725	0.193062	-12.7278	4.15e-37	7.29e-36
ENSSSCG00000003259	OSCAR	6	56022256	56030646	431.504	8.53609	0.670844	12.7244	4.33e-37	7.61e-36
ENSSSCG00000062611		1	254673067	254678417	283.352	4.18183	0.328666	12.7236	4.37e-37	7.67e-36
ENSSSCG00000035956	HABP4	10	25598175	25636046	302.752	-3.15346	0.247877	-12.7219	4.47e-37	7.84e-36
ENSSSCG00000017601	TOM1L1	12	31207621	31272775	215.868	-6.31066	0.496438	-12.7119	5.08e-37	8.9e-36
ENSSSCG00000025308	IL17D	11	1029109	1066085	88.6463	-6.58299	0.517964	-12.7094	5.25e-37	9.17e-36
ENSSSCG00000025741	SNX20	6	34176748	34191570	250.686	8.38171	0.659819	12.703	5.69e-37	9.94e-36
ENSSSCG00000004509	LIPG	1	99081938	99110874	1712.71	-8.42308	0.663349	-12.6978	6.08e-37	1.06e-35
ENSSSCG00000015090	MPZL3	9	45536028	45564194	103.757	-7.45261	0.587106	-12.6938	6.4e-37	1.12e-35
ENSSSCG00000010219	ARID5B	14	65408598	65598485	3030.58	3.40939	0.268594	12.6934	6.43e-37	1.12e-35
ENSSSCG00000035331		7	21176239	21182879	974.976	7.46863	0.588419	12.6927	6.49e-37	1.13e-35
ENSSSCG00000001726	ADGRF1	7	41806393	41853657	460.161	-12.6028	0.993305	-12.6877	6.92e-37	1.2e-35
ENSSSCG00000010146	LGALS8	14	54867021	54892049	3551.49	2.79744	0.220651	12.6781	7.82e-37	1.36e-35
ENSSSCG00000024958	GPR173	X	45883767	45908537	117.298	-7.87182	0.621822	-12.6593	9.94e-37	1.72e-35
ENSSSCG00000057993	RNF130	2	78515733	78670028	3910.1	1.77464	0.140194	12.6584	1e-36	1.74e-35
ENSSSCG00000031288	CLN5	11	49105878	49129886	940.156	2.12934	0.168233	12.6571	1.02e-36	1.77e-35
ENSSSCG00000017539	HOXB6	12	24849742	24852286	214.834	-12.2013	0.964127	-12.6552	1.05e-36	1.81e-35
ENSSSCG00000008281	RTKN	3	68598249	68613631	379.955	-6.82025	0.538933	-12.6551	1.05e-36	1.81e-35
ENSSSCG00000003876	CDKN2C	6	161160297	161166529	451.947	-3.13022	0.24735	-12.655	1.05e-36	1.81e-35
ENSSSCG00000001539	PPARD	7	31222585	31295211	2513.8	3.37507	0.266743	12.6529	1.08e-36	1.85e-35
ENSSSCG00000001062	DTNBP1	7	11600795	11720318	393.334	3.46809	0.274168	12.6495	1.13e-36	1.93e-35
ENSSSCG00000021597	PHLDA2	2	2057681	2058694	1624.09	-5.09247	0.402689	-12.6461	1.17e-36	2.02e-35
ENSSSCG00000008729	LYAR	8	6081368	6099857	344.536	-2.45005	0.193791	-12.6427	1.23e-36	2.1e-35
ENSSSCG00000002002	IRF9	7	75126622	75139640	1170.05	3.68463	0.291554	12.6379	1.31e-36	2.24e-35
ENSSSCG00000021761	UBAP1	10	32552245	32626083	1003.61	1.56054	0.123524	12.6335	1.38e-36	2.36e-35
ENSSSCG00000035859	WNT5A	13	37344699	37367207	95.7559	-6.91102	0.54734	-12.6266	1.51e-36	2.58e-35
ENSSSCG00000007488	DOK5	17	55390802	55583858	203.134	-11.8083	0.936151	-12.6137	1.77e-36	3.03e-35
ENSSSCG00000001376	DHX16	7	23189774	23208062	534.142	2.14363	0.169967	12.6121	1.81e-36	3.09e-35
ENSSSCG00000010556	PAX2	14	111823308	111913969	259.253	-11.8939	0.944032	-12.5991	2.14e-36	3.64e-35
ENSSSCG00000038543	CENPA	3	112263915	112272621	180.645	-6.88414	0.546792	-12.5901	2.4e-36	4.07e-35
ENSSSCG00000016567	STRIP2	18	19209051	19255676	243.239	8.13829	0.646594	12.5864	2.51e-36	4.26e-35
ENSSSCG00000008340	ANTXR1	3	73157747	73398379	182.265	-5.8313	0.463374	-12.5844	2.57e-36	4.36e-35
ENSSSCG00000033674	PRKCB	3	21995231	22383264	3160.49	15.1833	1.20677	12.5818	2.66e-36	4.51e-35
ENSSSCG00000005288	TLE4	1	232355959	232504763	95.2486	-4.47506	0.355822	-12.5767	2.84e-36	4.8e-35
ENSSSCG00000013491	TJP3	2	74938152	74971531	235.738	-8.33871	0.663266	-12.5722	3e-36	5.08e-35
ENSSSCG00000006979	MSR1	17	3859692	3939726	3466.8	15.3494	1.22126	12.5684	3.15e-36	5.32e-35
ENSSSCG00000007307	NFS1	17	39000644	39029185	923.735	-1.01971	0.081173	-12.5622	3.41e-36	5.75e-35
ENSSSCG00000026922	DRAM2	4	109183345	109204960	1977.4	2.82629	0.225132	12.554	3.78e-36	6.37e-35
ENSSSCG00000028976	PPP2R2B	2	147937442	148411731	261.692	-11.9046	0.948973	-12.5447	4.25e-36	7.15e-35
ENSSSCG00000027701	RP2	X	41488626	41534799	1065.01	3.28822	0.262288	12.5367	4.7e-36	7.91e-35
ENSSSCG00000003825		6	152431435	152467338	310.867	8.7404	0.697387	12.5331	4.92e-36	8.27e-35
ENSSSCG00000010164	MAP3K21	14	57424906	57481823	143.217	-6.56751	0.52411	-12.5308	5.07e-36	8.5e-35
ENSSSCG00000016009	ITGA4	15	86947240	87030364	4247.71	15.7217	1.25499	12.5274	5.29e-36	8.86e-35
ENSSSCG00000037016	ID1	17	35316514	35317736	401.966	-7.58774	0.605876	-12.5236	5.55e-36	9.28e-35
ENSSSCG00000059203		9	26974871	26978082	215.098	-9.02331	0.720577	-12.5223	5.63e-36	9.42e-35
ENSSSCG00000054021	EFCAB10	9	105419056	105445682	75.2346	-4.30887	0.344253	-12.5166	6.06e-36	1.01e-34
ENSSSCG00000000232	ACVRL1	5	17268130	17286276	2715.62	15.1769	1.21275	12.5145	6.22e-36	1.04e-34
ENSSSCG00000005494	TNC	1	255533238	255630376	694.345	-9.2817	0.741865	-12.5113	6.48e-36	1.08e-34
ENSSSCG00000016725	TNS3	18	48997217	49192433	431.698	6.53617	0.522447	12.5107	6.52e-36	1.09e-34
ENSSSCG00000021005	UBQLN1	10	31275868	31317516	2934.54	1.62248	0.129688	12.5106	6.53e-36	1.09e-34
ENSSSCG00000028381		3	39225365	39242675	180.783	-6.50291	0.51982	-12.5099	6.59e-36	1.09e-34
ENSSSCG00000004781	PAK6	1	131039318	131076631	474.54	-6.95021	0.555661	-12.508	6.75e-36	1.12e-34
ENSSSCG00000040355	TICRR	7	55143240	55200640	129.739	-4.37538	0.350211	-12.4935	8.1e-36	1.34e-34
ENSSSCG00000017218	CDR2L	12	6270575	6282422	545.457	-4.72921	0.378564	-12.4925	8.2e-36	1.36e-34
ENSSSCG00000013303	ABTB2	2	26548852	26782172	220.844	-5.65318	0.45275	-12.4863	8.87e-36	1.46e-34
ENSSSCG00000006982	ZDHHC2	17	4855345	4928664	490.582	-6.60819	0.529235	-12.4863	8.87e-36	1.46e-34
ENSSSCG00000017298	TANC2	12	15453241	15813469	2465.49	4.68159	0.37512	12.4802	9.57e-36	1.58e-34
ENSSSCG00000017793	ANKRD13B	12	45787684	45805999	170.049	-7.439	0.596174	-12.4779	9.86e-36	1.62e-34
ENSSSCG00000016958	PIK3R1	16	46511521	46523609	2621.25	3.4295	0.274881	12.4763	1.01e-35	1.65e-34
ENSSSCG00000017624	CUEDC1	12	34141649	34167930	549.232	-7.22218	0.578907	-12.4756	1.01e-35	1.67e-34
ENSSSCG00000034771	CCNDBP1	1	128253035	128269452	799.675	1.89123	0.151846	12.4549	1.31e-35	2.16e-34
ENSSSCG00000025592	TP63	13	127116105	127347068	246.205	-12.4788	1.00194	-12.4547	1.32e-35	2.16e-34
ENSSSCG00000022208	TNFRSF1B	6	72195435	72231147	5210.67	3.63887	0.292206	12.4531	1.34e-35	2.2e-34
ENSSSCG00000002375	RPS6KL1	7	98112742	98131763	313.1	-5.14547	0.413299	-12.4498	1.4e-35	2.3e-34
ENSSSCG00000035414	XXYLT1	13	132066884	132269965	123.724	-3.18949	0.25623	-12.4478	1.44e-35	2.35e-34
ENSSSCG00000014399	ARHGAP26	2	144301413	144778072	776.952	3.15329	0.2535	12.439	1.6e-35	2.62e-34
ENSSSCG00000010798	GGA2	3	22695765	22736581	3526.19	3.29593	0.265038	12.4357	1.67e-35	2.73e-34
ENSSSCG00000025187	TMEM126A	9	19576295	19585277	206.488	-2.2607	0.181814	-12.4342	1.71e-35	2.78e-34
ENSSSCG00000020873	SYNGR1	5	8870645	8902270	376.582	-9.15819	0.73655	-12.4339	1.71e-35	2.78e-34
ENSSSCG00000002635	SPIRE2	6	211487	243561	320.434	-4.93103	0.396703	-12.43	1.8e-35	2.92e-34
ENSSSCG00000024813	MAP3K3	12	15230182	15298784	1154.68	2.31257	0.186082	12.4277	1.85e-35	3e-34
ENSSSCG00000005761	PPP1R26	AEMK02000682.1	1926432	1935015	250.763	-4.50066	0.362242	-12.4245	1.92e-35	3.12e-34
ENSSSCG00000032632	CMTM4	6	27320364	27391471	235.952	-6.5731	0.529051	-12.4243	1.93e-35	3.13e-34
ENSSSCG00000006820	EPS8L3	4	110311519	110326994	686.96	-12.8509	1.03442	-12.4233	1.95e-35	3.16e-34
ENSSSCG00000011443	STAB1	13	34636083	34659219	869.086	6.09269	0.49067	12.4171	2.11e-35	3.41e-34
ENSSSCG00000028633	AMMECR1L	15	59453722	59476517	1187.28	-1.21931	0.098258	-12.4093	2.33e-35	3.76e-34
ENSSSCG00000011916	ATP6V1A	13	146121759	146192442	9766.32	2.72982	0.220035	12.4063	2.42e-35	3.9e-34
ENSSSCG00000062888		12	47600745	47645301	3486.6	-1.15203	0.0928829	-12.4031	2.51e-35	4.05e-34
ENSSSCG00000034259	PMEPA1	17	57999287	58054118	1077.3	-4.17448	0.336704	-12.3981	2.68e-35	4.31e-34
ENSSSCG00000008265	DOK1	3	68494520	68497407	900.442	3.57595	0.288442	12.3975	2.7e-35	4.34e-34
ENSSSCG00000005208	RIC1	1	216382128	216494793	1417.67	2.59191	0.20913	12.3938	2.82e-35	4.54e-34
ENSSSCG00000007477	NFATC2	17	52743568	52906821	169.644	-5.8477	0.47187	-12.3926	2.87e-35	4.6e-34
ENSSSCG00000013639	SLC44A2	2	69365012	69399081	2604.51	4.48308	0.362119	12.3801	3.35e-35	5.37e-34
ENSSSCG00000008123	ARID5A	3	46701632	46714113	890.22	5.28272	0.426717	12.3799	3.36e-35	5.38e-34
ENSSSCG00000013181	SERPING1	2	13324158	13338663	2315.87	8.43261	0.681442	12.3747	3.58e-35	5.73e-34
ENSSSCG00000016237	DOCK10	15	126435579	126711531	3730.31	14.8267	1.19833	12.3727	3.67e-35	5.87e-34
ENSSSCG00000005301	ATOSB	1	235895621	235907113	1201.46	2.12766	0.172015	12.369	3.84e-35	6.14e-34
ENSSSCG00000016426		18	4643255	4748182	64.3479	-6.14152	0.496655	-12.3658	4e-35	6.39e-34
ENSSSCG00000039575	PALM	2	77619199	77644673	477.674	-5.36093	0.433548	-12.3653	4.03e-35	6.42e-34
ENSSSCG00000007098	DTD1	17	26811173	26947435	558.289	-2.17742	0.176145	-12.3616	4.22e-35	6.71e-34
ENSSSCG00000040016		2	72155538	72206415	1905.05	14.717	1.19177	12.3489	4.94e-35	7.85e-34
ENSSSCG00000006748	TSPAN2	4	105503119	105542126	209.302	3.4042	0.275692	12.3478	5.01e-35	7.95e-34
ENSSSCG00000002841	N4BP1	6	36122035	36174504	2227	2.14525	0.173757	12.3463	5.1e-35	8.09e-34
ENSSSCG00000021359	CDC42EP3	3	102538586	102567796	2867.64	2.57072	0.208228	12.3457	5.14e-35	8.14e-34
ENSSSCG00000006550	ATP8B2	4	95427943	95449188	842.899	-8.3295	0.674745	-12.3447	5.21e-35	8.23e-34
ENSSSCG00000004136	AIG1	1	21913239	22165083	234.359	-3.01181	0.243977	-12.3447	5.21e-35	8.23e-34
ENSSSCG00000011361	SLC26A6	13	31317877	31330580	788.707	2.61445	0.211859	12.3405	5.48e-35	8.66e-34
ENSSSCG00000013775	ADGRE5	2	64844798	64890939	8914.69	3.19196	0.258675	12.3397	5.54e-35	8.74e-34
ENSSSCG00000032153	C19orf12	6	39813665	39825000	234.354	3.24711	0.263162	12.3388	5.6e-35	8.82e-34
ENSSSCG00000007668	GIGYF1	3	8584552	8594284	907.425	1.81268	0.146914	12.3383	5.63e-35	8.86e-34
ENSSSCG00000035736		3	10357524	10361496	10761.3	15.5503	1.26053	12.3363	5.77e-35	9.08e-34
ENSSSCG00000016364	GPC1	15	139457669	139484670	471.204	-7.90671	0.640993	-12.3351	5.86e-35	9.21e-34
ENSSSCG00000015368	HDAC9	9	87449359	88186961	1234.73	-7.7917	0.63169	-12.3347	5.89e-35	9.25e-34
ENSSSCG00000028997	HOXA9	18	45408375	45411509	233.101	-11.6474	0.944827	-12.3275	6.44e-35	1.01e-33
ENSSSCG00000023880	RRP8	9	3152209	3162540	776.064	-3.9929	0.323986	-12.3243	6.7e-35	1.05e-33
ENSSSCG00000031115	CD70	2	72528400	72532951	268.166	-9.33775	0.757707	-12.3237	6.75e-35	1.06e-33
ENSSSCG00000017104	NSUN2	16	75335047	75367180	1701.16	-1.82875	0.148396	-12.3234	6.78e-35	1.06e-33
ENSSSCG00000034501	RIOX2	13	162330585	162357318	374.987	-2.79037	0.226452	-12.3221	6.89e-35	1.07e-33
ENSSSCG00000039841	SHC3	14	679431	834382	229.007	-11.7361	0.952952	-12.3155	7.47e-35	1.17e-33
ENSSSCG00000011970	CMSS1	13	158800142	159192107	212.981	-3.09847	0.251604	-12.3149	7.53e-35	1.17e-33
ENSSSCG00000022168	APBB2	8	31921593	32193940	888.742	-6.4401	0.523017	-12.3134	7.67e-35	1.19e-33
ENSSSCG00000054047	RPL22	6	67092890	67102086	2670.5	-1.99975	0.162406	-12.3133	7.68e-35	1.19e-33
ENSSSCG00000008929		8	65691120	65729849	334.265	-12.2386	0.994301	-12.3087	8.13e-35	1.26e-33
ENSSSCG00000035170	VSIG4	X	52175607	52198566	2502.22	14.9152	1.21188	12.3075	8.25e-35	1.28e-33
ENSSSCG00000023520	PCSK5	1	228854595	229308906	374.261	-12.2087	0.992278	-12.3037	8.65e-35	1.34e-33
ENSSSCG00000003712	OSBPL1A	6	108997735	109221010	1753.79	2.77414	0.225693	12.2916	1e-34	1.55e-33
ENSSSCG00000005911	OPLAH	4	629870	639406	271.893	-6.24736	0.508281	-12.2912	1.01e-34	1.56e-33
ENSSSCG00000027860	ERAP2	2	103510441	103564437	1391.27	5.32502	0.43334	12.2883	1.05e-34	1.62e-33
ENSSSCG00000000985	EXOC2	7	195083	341442	958.944	1.62818	0.132592	12.2797	1.16e-34	1.8e-33
ENSSSCG00000023868		5	63091198	63092627	2950.35	15.0409	1.22512	12.2771	1.2e-34	1.85e-33
ENSSSCG00000000810	AMIGO2	5	77642195	77645753	89.3571	-7.07894	0.576769	-12.2734	1.26e-34	1.94e-33
ENSSSCG00000033089		9	2866653	2981019	1976.37	11.9913	0.977471	12.2676	1.35e-34	2.08e-33
ENSSSCG00000017758	SPAG5	12	44827949	44848566	209.925	-6.49684	0.529965	-12.259	1.5e-34	2.31e-33
ENSSSCG00000013664	SHFL	2	68942450	68948989	575.106	4.26444	0.34788	12.2584	1.52e-34	2.33e-33
ENSSSCG00000015337		9	76286988	76349256	1637.81	-1.76025	0.143613	-12.2569	1.54e-34	2.37e-33
ENSSSCG00000002712	LDHD	6	12548132	12555648	400.249	-4.68866	0.38256	-12.256	1.56e-34	2.39e-33
ENSSSCG00000007356	PLCG1	17	43810048	43844554	612.028	-2.32698	0.189903	-12.2536	1.61e-34	2.46e-33
ENSSSCG00000012329	PHF8	X	46648168	46759239	476.952	1.30321	0.106415	12.2465	1.75e-34	2.68e-33
ENSSSCG00000005965	MYC	4	12455122	12461078	2662.25	-5.09574	0.416185	-12.2439	1.81e-34	2.77e-33
ENSSSCG00000032381		3	31482353	31576468	6333.73	2.49708	0.203946	12.2438	1.81e-34	2.77e-33
ENSSSCG00000023662	CHST3	14	74850931	74891520	1348.99	2.70566	0.221039	12.2406	1.89e-34	2.87e-33
ENSSSCG00000060070		6	55772787	55778673	1549.18	4.48587	0.366531	12.2387	1.93e-34	2.94e-33
ENSSSCG00000053832	S100A2	4	96073232	96076817	12800	-9.08709	0.742501	-12.2385	1.94e-34	2.94e-33
ENSSSCG00000039952	ZFAND3	7	33378286	33718030	1067.05	1.54587	0.126328	12.237	1.97e-34	3e-33
ENSSSCG00000022380	SH2D3A	2	72394374	72406235	173.774	-5.88535	0.4811	-12.2331	2.07e-34	3.14e-33
ENSSSCG00000012656	ELF4	X	106617753	106661108	1451.6	1.48511	0.121411	12.2321	2.1e-34	3.18e-33
ENSSSCG00000002520		7	121178217	121192278	85.7228	3.63019	0.29679	12.2315	2.11e-34	3.2e-33
ENSSSCG00000012089	ADARB1	13	207691174	207791802	163.003	-4.25655	0.348078	-12.2287	2.18e-34	3.3e-33
ENSSSCG00000002814	ADGRG3	6	19574530	19599080	7922.5	15.7835	1.29071	12.2285	2.19e-34	3.31e-33
ENSSSCG00000033750		17	12506455	12585988	143.422	-6.79464	0.555823	-12.2245	2.3e-34	3.47e-33
ENSSSCG00000010949	DAPK1	10	27724648	27954350	2207.1	14.6778	1.20074	12.2239	2.32e-34	3.5e-33
ENSSSCG00000033786		2	44890154	44960999	538.85	-3.23247	0.264468	-12.2225	2.36e-34	3.55e-33
ENSSSCG00000013243	DDB2	2	15337743	15383120	129.369	6.83204	0.559026	12.2213	2.39e-34	3.6e-33
ENSSSCG00000012375	DLG3	X	56472307	56527983	61.6526	-6.55046	0.536011	-12.2208	2.41e-34	3.62e-33
ENSSSCG00000010276	UNC5B	14	74120050	74205263	248.329	-5.67403	0.464335	-12.2197	2.44e-34	3.67e-33
ENSSSCG00000049234		1	179807733	179812216	73.4313	-5.77615	0.472719	-12.219	2.46e-34	3.69e-33
ENSSSCG00000013307	LMO2	2	27044763	27055453	682.359	5.48959	0.449708	12.207	2.85e-34	4.28e-33
ENSSSCG00000006052	FZD6	4	33809809	33844656	672.812	-8.61333	0.705732	-12.2048	2.93e-34	4.39e-33
ENSSSCG00000026617	EIF2S2	17	37538321	37570224	2575.39	-0.841079	0.0689284	-12.2022	3.02e-34	4.53e-33
ENSSSCG00000038594		17	47649382	47670486	1080.32	-3.49507	0.286491	-12.1996	3.12e-34	4.67e-33
ENSSSCG00000013072	FADS2	2	9629423	9735576	949.786	-8.66908	0.710611	-12.1995	3.13e-34	4.67e-33
ENSSSCG00000016230	EPHA4	15	123352816	123503126	460.497	-8.80475	0.721924	-12.1962	3.26e-34	4.86e-33
ENSSSCG00000035007		1	99044071	99048410	7136.83	-2.254	0.184866	-12.1926	3.41e-34	5.08e-33
ENSSSCG00000008309	SPR	3	69889452	69894680	559.12	-4.70307	0.385932	-12.1863	3.68e-34	5.48e-33
ENSSSCG00000037637	GGH	4	70996755	71021838	5716.16	3.22339	0.264609	12.1817	3.89e-34	5.79e-33
ENSSSCG00000017734	RHBDL3	12	42627456	42676900	259.488	-9.97852	0.819245	-12.1801	3.97e-34	5.89e-33
ENSSSCG00000012001	ROBO1	13	175348410	176479481	806.528	-11.0777	0.909838	-12.1754	4.2e-34	6.24e-33
ENSSSCG00000016856	C9	16	24520634	24590338	228.409	6.21988	0.511089	12.1698	4.5e-34	6.67e-33
ENSSSCG00000007541	PDGFA	3	301584	321712	324.102	-7.26497	0.597085	-12.1674	4.64e-34	6.87e-33
ENSSSCG00000010052	BCR	14	49208762	49322103	421.1	-6.50303	0.534488	-12.1668	4.67e-34	6.91e-33
ENSSSCG00000015581	CENPF	9	128948498	129012218	1718.73	-7.76894	0.638733	-12.163	4.89e-34	7.23e-33
ENSSSCG00000011162		10	68621828	68707891	1876.49	2.34226	0.192578	12.1626	4.91e-34	7.26e-33
ENSSSCG00000013546	DENND1C	2	72610566	72620209	634.795	2.25227	0.185233	12.1591	5.13e-34	7.57e-33
ENSSSCG00000021204	HOXA10	18	45393885	45403257	200.876	-11.4887	0.945252	-12.1541	5.46e-34	8.04e-33
ENSSSCG00000012771	SLC6A8	X	124294856	124452182	899.891	-3.29958	0.271708	-12.1439	6.18e-34	9.11e-33
ENSSSCG00000017389	RAMP2	12	20092196	20094469	1971.09	14.6428	1.20629	12.1387	6.59e-34	9.69e-33
ENSSSCG00000002918		6	45307536	45309278	205.113	4.12361	0.340036	12.127	7.6e-34	1.12e-32
ENSSSCG00000034278	SLC31A1	1	253868332	253894449	5241.16	3.74817	0.309101	12.126	7.69e-34	1.13e-32
ENSSSCG00000010204	BICC1	14	61793332	62127094	720.462	-11.43	0.943026	-12.1206	8.22e-34	1.21e-32
ENSSSCG00000057415	DSC3	6	114916767	114963609	316.922	-12.1879	1.00605	-12.1147	8.83e-34	1.29e-32
ENSSSCG00000007189	SDCBP2	17	33961617	33985964	744.656	-6.85896	0.566424	-12.1092	9.44e-34	1.38e-32
ENSSSCG00000029414		1	274125666	274132944	1811.24	14.479	1.19677	12.0984	1.08e-33	1.58e-32
ENSSSCG00000023273	SH3YL1	3	132684960	132730998	116.558	-4.78667	0.39567	-12.0977	1.09e-33	1.59e-32
ENSSSCG00000001061	JARID2	7	11359230	11601401	757.146	2.86563	0.2369	12.0964	1.1e-33	1.61e-32
ENSSSCG00000029185	MAPRE3	3	112084469	112136061	96.2388	-4.55498	0.376712	-12.0914	1.17e-33	1.71e-32
ENSSSCG00000016982		16	50734505	50743413	328.368	-2.761	0.228347	-12.0912	1.18e-33	1.71e-32
ENSSSCG00000021968	SLC19A3	15	129071582	129096282	203.094	-11.5123	0.952136	-12.091	1.18e-33	1.71e-32
ENSSSCG00000011199	TBC1D5	13	4201255	4633312	2626.8	2.80085	0.231729	12.0867	1.24e-33	1.81e-32
ENSSSCG00000009839	CIT	14	33009877	33196286	239.017	-4.67233	0.386695	-12.0827	1.3e-33	1.89e-32
ENSSSCG00000009482	SPRY2	11	52153704	52159156	488.129	-4.39971	0.364314	-12.0767	1.4e-33	2.04e-32
ENSSSCG00000040793	CTSD	2	1188549	1197643	40391.2	4.64186	0.384413	12.0752	1.43e-33	2.07e-32
ENSSSCG00000005344	MELK	1	237317191	237431589	234.045	-3.62739	0.300444	-12.0734	1.46e-33	2.11e-32
ENSSSCG00000015907	GALNT3	15	72293614	72342435	508.679	-7.48298	0.619839	-12.0725	1.48e-33	2.14e-32
ENSSSCG00000024696		15	110874211	110910887	1001.27	-1.4642	0.121302	-12.0707	1.51e-33	2.18e-32
ENSSSCG00000015082	DSCAML1	9	44785701	45147140	189.928	-11.4841	0.951401	-12.0707	1.51e-33	2.18e-32
ENSSSCG00000033780	B4GALNT4	2	192997	204875	430.103	-12.4399	1.03065	-12.0699	1.52e-33	2.2e-32
ENSSSCG00000033849	CD37	6	54440727	54448188	745.573	11.1493	0.923753	12.0695	1.53e-33	2.21e-32
ENSSSCG00000008447	CAMKMT	3	95688405	96092078	75.1354	-3.87199	0.320886	-12.0665	1.59e-33	2.28e-32
ENSSSCG00000001463	PSMB9	7	25062367	25077523	1152.43	4.3477	0.360364	12.0648	1.62e-33	2.33e-32
ENSSSCG00000037732	SINHCAF	5	42930521	42985144	460.952	-2.3943	0.198516	-12.061	1.7e-33	2.44e-32
ENSSSCG00000010594	NT5C2	14	114062459	114145109	3356.33	2.34005	0.19406	12.0584	1.75e-33	2.52e-32
ENSSSCG00000021292	OSBPL9	6	160388677	160566369	1668.97	1.83943	0.152576	12.0558	1.81e-33	2.59e-32
ENSSSCG00000034440	MMP28	12	39739630	39766791	148.693	6.90793	0.573009	12.0555	1.81e-33	2.6e-32
ENSSSCG00000000248		5	17845371	17851118	264.604	-11.7633	0.976462	-12.0468	2.02e-33	2.89e-32
ENSSSCG00000015648	EIF2D	9	67240588	67261223	738.726	-2.26652	0.188144	-12.0468	2.02e-33	2.89e-32
ENSSSCG00000003471	EPHA2	6	75251467	75279314	519.038	-5.60269	0.465154	-12.0448	2.07e-33	2.95e-32
ENSSSCG00000023716	TNFAIP6	15	862015	881461	5676.55	14.792	1.22909	12.0349	2.33e-33	3.33e-32
ENSSSCG00000017896	SCIMP	12	51773448	51794104	2927.27	15.1946	1.26292	12.0313	2.43e-33	3.47e-32
ENSSSCG00000030358		12	44655811	44676942	495.231	2.54186	0.211415	12.023	2.69e-33	3.83e-32
ENSSSCG00000012780	PLXNB3	X	124509526	124522767	300.322	-12.0677	1.00397	-12.02	2.79e-33	3.97e-32
ENSSSCG00000012890	TCIRG1	2	4844637	4860498	5121.34	4.0835	0.339862	12.0152	2.96e-33	4.21e-32
ENSSSCG00000009509	IPO5	11	67004109	67060551	3505.05	-1.56179	0.129995	-12.0142	2.99e-33	4.25e-32
ENSSSCG00000033183		2	71473389	71476640	1909.5	9.3601	0.779126	12.0136	3.01e-33	4.28e-32
ENSSSCG00000013382	PLEKHA7	2	42081541	42311548	324.462	-6.46539	0.538226	-12.0124	3.06e-33	4.34e-32
ENSSSCG00000004782	BUB1B	1	131092958	131143794	407.36	-5.132	0.427378	-12.0081	3.22e-33	4.56e-32
ENSSSCG00000058057	LBH	3	109078286	109105529	319.211	-6.49306	0.540783	-12.0068	3.27e-33	4.63e-32
ENSSSCG00000015600	DTL	9	131227705	131275451	157.405	-5.66674	0.472135	-12.0024	3.45e-33	4.88e-32
ENSSSCG00000009403	ITM2B	11	19349134	19377917	12635.1	2.24415	0.187104	11.9941	3.82e-33	5.39e-32
ENSSSCG00000027270		1	187482888	187504160	273.524	-2.34894	0.195994	-11.9847	4.27e-33	6.03e-32
ENSSSCG00000013551	C3	2	72431212	72472228	28649.9	7.52915	0.629267	11.965	5.42e-33	7.64e-32
ENSSSCG00000026224	ARHGAP31	13	140839268	140948303	1702.7	14.3171	1.1968	11.9628	5.56e-33	7.83e-32
ENSSSCG00000000807	SLC38A1	5	77009862	77058427	319.321	-6.54921	0.54754	-11.9611	5.68e-33	7.99e-32
ENSSSCG00000008344	ARHGAP25	3	73556565	73649849	2302.36	14.7269	1.23147	11.9588	5.84e-33	8.21e-32
ENSSSCG00000039591	SERINC3	17	46895402	46924792	3416.58	1.61576	0.135118	11.9581	5.89e-33	8.27e-32
ENSSSCG00000035791	SIX5	6	52095334	52099571	136.87	-5.56671	0.465775	-11.9515	6.38e-33	8.95e-32
ENSSSCG00000012050	RCAN1	13	198102098	198205629	953.059	-2.68674	0.224916	-11.9456	6.85e-33	9.6e-32
ENSSSCG00000022676	OPHN1	X	54055092	54616959	445.689	3.32643	0.278596	11.94	7.32e-33	1.03e-31
ENSSSCG00000011514	MITF	13	51178203	51422093	1938.36	3.45603	0.289535	11.9365	7.64e-33	1.07e-31
ENSSSCG00000061566		15	110989129	110994288	128.104	4.38937	0.367764	11.9353	7.75e-33	1.08e-31
ENSSSCG00000013403	GALNT18	2	47862863	48231106	313.988	-11.4092	0.956907	-11.923	8.98e-33	1.25e-31
ENSSSCG00000031121	TSEN15	9	125301165	125360687	379.902	-2.64301	0.221736	-11.9196	9.35e-33	1.3e-31
ENSSSCG00000015936	PHOSPHO2	15	76007197	76014008	84.6196	-3.75699	0.315376	-11.9127	1.02e-32	1.42e-31
ENSSSCG00000006338	DDR2	4	87756168	87911296	238.501	-6.46734	0.542911	-11.9123	1.02e-32	1.42e-31
ENSSSCG00000020701	TTC9	7	94218649	94254730	506.335	-6.56476	0.551223	-11.9094	1.06e-32	1.47e-31
ENSSSCG00000004759	SPINT1	1	130458909	130473783	1877.64	-7.5396	0.633243	-11.9063	1.1e-32	1.52e-31
ENSSSCG00000001052	PHACTR1	7	9105874	9666881	1722.13	14.2682	1.1984	11.9061	1.1e-32	1.53e-31
ENSSSCG00000012452		X	64617505	64787382	3621.87	4.32287	0.363178	11.9029	1.14e-32	1.59e-31
ENSSSCG00000040981	GMFG	6	47990237	47997260	3209.56	14.3202	1.20342	11.8996	1.19e-32	1.65e-31
ENSSSCG00000038848	IL22RA1	6	81867848	81884996	266.811	-11.7366	0.986499	-11.8972	1.22e-32	1.69e-31
ENSSSCG00000004149	NHSL1	1	25852032	25987833	1029.64	-2.74269	0.230589	-11.8943	1.27e-32	1.75e-31
ENSSSCG00000011239	TRANK1	13	21938966	22023156	3461.41	5.0845	0.427473	11.8943	1.27e-32	1.75e-31
ENSSSCG00000021581	CLCN2	13	122234736	122249867	81.3062	-3.75306	0.315944	-11.8789	1.52e-32	2.1e-31
ENSSSCG00000031398		Y	6971009	6985131	130.69	4.14825	0.349301	11.8759	1.58e-32	2.18e-31
ENSSSCG00000022289	PCDH1	2	143475935	143501487	301.158	-9.05111	0.762359	-11.8725	1.64e-32	2.27e-31
ENSSSCG00000007722	NCF1	3	11820266	11839354	1755.98	14.5624	1.22658	11.8723	1.65e-32	2.27e-31
ENSSSCG00000016400		15	139734542	139744530	86.0822	-5.14204	0.433251	-11.8685	1.73e-32	2.37e-31
ENSSSCG00000027179	SIM2	13	200355407	200403247	52.8963	-5.42453	0.457426	-11.8588	1.94e-32	2.66e-31
ENSSSCG00000062777	GPR87	13	91474339	91526793	230.83	-11.6587	0.983376	-11.8558	2.01e-32	2.76e-31
ENSSSCG00000012083	RIPK4	13	205127244	205153005	206.899	-8.26104	0.696875	-11.8544	2.04e-32	2.8e-31
ENSSSCG00000027196		18	6419033	6420959	1314.07	14.0474	1.18516	11.8527	2.08e-32	2.85e-31
ENSSSCG00000027970	PRRT2	3	18048618	18052480	67.3314	-4.65305	0.392673	-11.8497	2.16e-32	2.96e-31
ENSSSCG00000008794	RHOH	8	31321059	31372364	1969.72	14.0996	1.1908	11.8404	2.41e-32	3.3e-31
ENSSSCG00000022496	STK39	15	74447787	74758122	217.464	-10.7588	0.908712	-11.8396	2.44e-32	3.33e-31
ENSSSCG00000038940	GNPDA1	2	143604362	143615990	941.451	1.84941	0.156239	11.8371	2.51e-32	3.43e-31
ENSSSCG00000003807	DNAJC6	6	146989351	147155131	296.486	-11.8733	1.0031	-11.8367	2.52e-32	3.44e-31
ENSSSCG00000003672	CAP1	6	95812179	95840570	12726.8	1.71504	0.144896	11.8363	2.53e-32	3.45e-31
ENSSSCG00000023001	CCDC149	8	18807739	18914080	227.794	-8.97941	0.758719	-11.835	2.57e-32	3.51e-31
ENSSSCG00000025013	RTN1	1	188704260	188926054	153.036	-11.2911	0.954769	-11.826	2.86e-32	3.9e-31
ENSSSCG00000029855	LHFPL6	11	14319428	14560181	85.6074	-3.18909	0.269692	-11.8249	2.9e-32	3.94e-31
ENSSSCG00000010896	ASPM	10	19975192	20039623	460.9	-7.45257	0.630376	-11.8224	2.99e-32	4.06e-31
ENSSSCG00000023984	RSL1D1	3	31278852	31293246	907.465	-1.39933	0.118371	-11.8216	3.02e-32	4.1e-31
ENSSSCG00000008937	AMBN	8	67381137	67394394	1683.76	14.0037	1.18468	11.8206	3.05e-32	4.14e-31
ENSSSCG00000030274	PPEF1	X	15138350	15251228	140.264	-8.60431	0.728239	-11.8152	3.26e-32	4.41e-31
ENSSSCG00000009434	RGCC	11	25478879	25496519	5239.14	4.51655	0.382356	11.8124	3.37e-32	4.56e-31
ENSSSCG00000007872	XYLT1	3	27158878	27492762	233.877	3.96883	0.336004	11.8119	3.39e-32	4.58e-31
ENSSSCG00000017402	STAT5A	12	20474227	20499138	1282.02	3.35922	0.284443	11.8098	3.47e-32	4.69e-31
ENSSSCG00000001723	PLA2G7	7	41486598	41531345	2365.95	14.3119	1.21201	11.8084	3.53e-32	4.77e-31
ENSSSCG00000003231	NKG7	6	58496089	58497827	3157.09	14.2617	1.20784	11.8076	3.56e-32	4.8e-31
ENSSSCG00000009396	PHF11	11	18205078	18251948	4260.95	2.39753	0.203052	11.8075	3.57e-32	4.81e-31
ENSSSCG00000017006	LCP2	16	53697026	53741725	3037.54	14.0796	1.19257	11.8061	3.63e-32	4.88e-31
ENSSSCG00000037066	GADD45A	6	144940697	144944089	692.254	-2.68144	0.227149	-11.8048	3.69e-32	4.96e-31
ENSSSCG00000013886	B3GNT3	2	59934958	59952859	4574.69	3.39632	0.287744	11.8033	3.75e-32	5.04e-31
ENSSSCG00000007840	POLR3E	3	23846359	23880614	433.081	-1.93281	0.163786	-11.8008	3.86e-32	5.19e-31
ENSSSCG00000051969		10	21483226	21537022	1486.12	13.9934	1.18646	11.7942	4.18e-32	5.61e-31
ENSSSCG00000001439	GPSM3	7	24227576	24229797	952.003	6.57016	0.557113	11.7932	4.23e-32	5.67e-31
ENSSSCG00000022096	POU3F3	3	49806161	49807666	169.253	-11.2147	0.951118	-11.7911	4.34e-32	5.81e-31
ENSSSCG00000004622	GNB5	1	119537551	119589865	2746.73	1.97666	0.167647	11.7906	4.37e-32	5.84e-31
ENSSSCG00000015328	SGCE	9	74402717	74473910	123.097	-8.30834	0.705096	-11.7833	4.76e-32	6.36e-31
ENSSSCG00000006472	CRABP2	4	93388092	93394155	586.166	-12.5391	1.06445	-11.7798	4.96e-32	6.62e-31
ENSSSCG00000012557	NUP62CL	X	87601042	87630253	92.1595	-11.1747	0.949102	-11.774	5.31e-32	7.09e-31
ENSSSCG00000035195	HNMT	15	13732680	13768199	5108.22	4.76887	0.405215	11.7687	5.66e-32	7.54e-31
ENSSSCG00000027361	OVOL1	2	6526671	6538921	166.401	-8.16538	0.693845	-11.7683	5.69e-32	7.57e-31
ENSSSCG00000011106		10	57881622	57895613	361.936	3.67244	0.312248	11.7613	6.18e-32	8.22e-31
ENSSSCG00000007133	ACSS1	17	30800427	30839742	1320.52	14.1663	1.20479	11.7583	6.4e-32	8.51e-31
ENSSSCG00000017635	MKS1	12	34499142	34512187	70.374	-6.25829	0.532512	-11.7524	6.87e-32	9.12e-31
ENSSSCG00000017507		12	22974884	22987044	87.0126	-7.1379	0.607401	-11.7515	6.93e-32	9.2e-31
ENSSSCG00000025672	RAVER2	6	147567182	147722407	94.3215	-6.75404	0.575019	-11.7458	7.43e-32	9.84e-31
ENSSSCG00000017727	TMEM98	12	42083553	42100494	657.223	-7.13519	0.60752	-11.7448	7.51e-32	9.94e-31
ENSSSCG00000011489		13	43979692	44482164	228.244	-11.6497	0.991967	-11.744	7.58e-32	1e-30
ENSSSCG00000001457	SLA-DQB1	7	24963208	24977386	2518.59	14.8658	1.26629	11.7396	7.98e-32	1.06e-30
ENSSSCG00000007448	OCSTAMP	17	48703941	48711144	5107.89	14.2299	1.21238	11.7372	8.22e-32	1.09e-30
ENSSSCG00000028169	NCAPG2	18	653224	717200	213.414	-3.41015	0.290578	-11.7357	8.36e-32	1.1e-30
ENSSSCG00000036086	PAX5	1	237575061	237785413	261.507	-10.8823	0.927713	-11.7302	8.92e-32	1.18e-30
ENSSSCG00000008392	BCL11A	3	81196294	81296382	138.036	-11.1127	0.947404	-11.7296	8.98e-32	1.18e-30
ENSSSCG00000031488	ARHGAP17	AEMK02000510.1	357448	465583	1173.32	1.58682	0.135405	11.719	1.02e-31	1.34e-30
ENSSSCG00000061504	CFAP69	9	70373527	70430378	445.825	-10.2151	0.871729	-11.7182	1.03e-31	1.35e-30
ENSSSCG00000056696	RAB36	14	49188360	49204656	112.149	-7.9837	0.681409	-11.7165	1.05e-31	1.38e-30
ENSSSCG00000002718	FA2H	6	12855421	12910818	140.161	-11.1987	0.956096	-11.7129	1.09e-31	1.44e-30
ENSSSCG00000024687	FANCA	6	253207	300152	199.872	-3.0891	0.26379	-11.7105	1.13e-31	1.48e-30
ENSSSCG00000008207	RPIA	3	57355975	57386939	1137.07	2.26687	0.193609	11.7085	1.15e-31	1.51e-30
ENSSSCG00000039198	PCGF2	12	23362654	23375775	189.586	-4.01711	0.343224	-11.704	1.22e-31	1.59e-30
ENSSSCG00000017200	UNC13D	12	5573668	5589085	485.93	5.81889	0.497675	11.6921	1.4e-31	1.83e-30
ENSSSCG00000027741		6	56998725	57052893	111.826	4.01736	0.343623	11.6912	1.41e-31	1.85e-30
ENSSSCG00000004973	UACA	1	168350557	168453344	726.338	-8.46356	0.724778	-11.6774	1.66e-31	2.17e-30
ENSSSCG00000059997	MALL	3	46280341	46315694	155.459	-11.12	0.952264	-11.6774	1.66e-31	2.17e-30
ENSSSCG00000002452	LGMN	7	114173693	114217102	33931.5	3.84513	0.329387	11.6736	1.74e-31	2.27e-30
ENSSSCG00000039408	ADCY7	6	34519180	34585779	1188.36	1.89357	0.162221	11.6728	1.76e-31	2.29e-30
ENSSSCG00000040401	EEF1A2	17	62517503	62526190	199.998	-9.1794	0.786456	-11.6719	1.78e-31	2.31e-30
ENSSSCG00000023660	PARP1	10	14203160	14241196	846.441	-1.9914	0.170624	-11.6713	1.79e-31	2.32e-30
ENSSSCG00000006043	DCSTAMP	4	32913152	32928235	1366.78	14.1925	1.21645	11.6671	1.88e-31	2.44e-30
ENSSSCG00000011133	PFKFB3	10	64776315	64802287	10820.6	4.51218	0.386748	11.667	1.88e-31	2.44e-30
ENSSSCG00000006995	ASAH1	17	5712058	5758821	7626.41	2.72581	0.233788	11.6593	2.06e-31	2.67e-30
ENSSSCG00000057674		8	113561985	113566649	893.272	-13.4021	1.14988	-11.6552	2.16e-31	2.8e-30
ENSSSCG00000004676	DUOXA2	1	126613201	126623388	700.912	10.3494	0.888226	11.6518	2.25e-31	2.91e-30
ENSSSCG00000011630	ACKR4	13	73772392	73777805	1163.33	14.5625	1.24995	11.6505	2.28e-31	2.95e-30
ENSSSCG00000032595	RAP1B	5	32910259	32964870	4174.63	1.7326	0.148756	11.6472	2.37e-31	3.06e-30
ENSSSCG00000027675	FOXP1	13	52348234	52876892	832.319	1.42341	0.122215	11.6467	2.38e-31	3.08e-30
ENSSSCG00000006149	RALYL	4	51785380	52558442	187.796	-11.3516	0.974731	-11.6459	2.41e-31	3.11e-30
ENSSSCG00000016453	TCAF1	18	6567359	6623197	230.042	-5.5091	0.473095	-11.6448	2.44e-31	3.14e-30
ENSSSCG00000024312	ID4	7	15281757	15282839	179.074	-8.77076	0.753237	-11.6441	2.46e-31	3.17e-30
ENSSSCG00000016665	BMPER	18	39412838	39663592	95.6245	-5.85227	0.502841	-11.6384	2.63e-31	3.38e-30
ENSSSCG00000034272	DENND6B	5	376551	389330	146.318	-2.63996	0.226844	-11.6378	2.65e-31	3.4e-30
ENSSSCG00000026753	OSBPL11	13	134718450	134807146	3245.53	3.39377	0.291674	11.6355	2.72e-31	3.49e-30
ENSSSCG00000063429	DOK3	2	80439247	80445482	1158.01	13.8171	1.18765	11.6339	2.77e-31	3.55e-30
ENSSSCG00000012604	LAMP2	X	98556710	98623940	8718.65	2.86188	0.245998	11.6338	2.78e-31	3.56e-30
ENSSSCG00000004221	HINT3	1	37008504	37023935	245.739	4.45423	0.382964	11.6309	2.87e-31	3.67e-30
ENSSSCG00000002398	TMEM63C	7	100263549	100334292	180.227	-11.1431	0.958145	-11.6299	2.91e-31	3.72e-30
ENSSSCG00000048264		14	16692752	16708938	45.2521	-4.0869	0.351427	-11.6294	2.92e-31	3.73e-30
ENSSSCG00000036091	MORC4	X	87369319	87427253	76.617	-4.09622	0.352265	-11.6282	2.96e-31	3.78e-30
ENSSSCG00000013124	PATL1	2	11827773	11857691	2379.16	1.86266	0.160266	11.6223	3.17e-31	4.05e-30
ENSSSCG00000053583		6	1162822	1174257	213.068	-11.2816	0.971651	-11.6107	3.64e-31	4.64e-30
ENSSSCG00000030696		13	207986098	208007675	131.138	-4.48965	0.386823	-11.6065	3.82e-31	4.87e-30
ENSSSCG00000017682	MYO19	12	38020110	38061883	280.586	-3.54211	0.305277	-11.603	3.98e-31	5.07e-30
ENSSSCG00000039252	TCN1	2	11633387	11646251	3206.99	12.2255	1.05398	11.5994	4.15e-31	5.28e-30
ENSSSCG00000034555		5	62106726	62121371	1668.46	14.1501	1.22004	11.5981	4.21e-31	5.35e-30
ENSSSCG00000000433	B4GALNT1	5	22889656	22897508	1593.94	5.33389	0.459961	11.5964	4.3e-31	5.46e-30
ENSSSCG00000009114	PRSS12	8	105121529	105197141	141.81	-10.2001	0.879646	-11.5957	4.33e-31	5.49e-30
ENSSSCG00000023139	METTL23	12	4804037	4808913	414.463	-2.14568	0.185058	-11.5946	4.39e-31	5.56e-30
ENSSSCG00000006003	MAL2	4	19593536	19617671	1388.74	-7.71535	0.665643	-11.5908	4.59e-31	5.81e-30
ENSSSCG00000032702	CXADR	13	182134566	182185950	572.984	-6.79663	0.586454	-11.5894	4.67e-31	5.9e-30
ENSSSCG00000009019	RPS3A	8	77889607	78023346	11664	-1.81552	0.156675	-11.5878	4.75e-31	6.01e-30
ENSSSCG00000026585	PROCR	17	38532763	38537394	93.11	-7.60799	0.65658	-11.5873	4.78e-31	6.04e-30
ENSSSCG00000011543	LHFPL4	13	65869652	65919781	123.418	-8.0664	0.696153	-11.5871	4.79e-31	6.05e-30
ENSSSCG00000015535	QSOX1	9	121779792	121822825	1659.01	-5.01919	0.433202	-11.5863	4.84e-31	6.1e-30
ENSSSCG00000013043	MACROD1	2	7939125	8088595	136.938	-5.06222	0.437012	-11.5837	4.98e-31	6.28e-30
ENSSSCG00000004385	SNX3	1	74306455	74349335	2285.58	1.41479	0.122148	11.5826	5.05e-31	6.35e-30
ENSSSCG00000015144	GRAMD1B	9	50335062	50505129	196.038	-10.0318	0.866269	-11.5805	5.18e-31	6.51e-30
ENSSSCG00000017233	RAB37	12	6484535	6494047	126.625	-7.35402	0.635128	-11.5788	5.28e-31	6.63e-30
ENSSSCG00000008787	KLHL5	8	30361338	30440750	591.808	2.89633	0.250155	11.5782	5.32e-31	6.68e-30
ENSSSCG00000062876	SLC25A30	11	21848941	21865590	435.473	-1.94755	0.168261	-11.5746	5.54e-31	6.95e-30
ENSSSCG00000029165	DOK4	6	19401075	19413654	118.924	-5.74421	0.496332	-11.5733	5.63e-31	7.05e-30
ENSSSCG00000009962	TFIP11	14	44096264	44113682	1539.78	2.54423	0.219836	11.5733	5.63e-31	7.05e-30
ENSSSCG00000060276		8	70054890	70057030	43639.9	5.52286	0.477262	11.572	5.72e-31	7.15e-30
ENSSSCG00000006235	TOX	4	73810290	74115151	74.8545	-6.29839	0.544408	-11.5692	5.9e-31	7.38e-30
ENSSSCG00000010726	BUB3	14	132703725	132715348	1453.24	-1.04071	0.0899552	-11.5692	5.9e-31	7.38e-30
ENSSSCG00000003492	SLC66A1	6	77761782	77778571	612.029	3.8392	0.331878	11.5681	5.98e-31	7.46e-30
ENSSSCG00000006577	S100A5	4	96094147	96096870	553.805	-10.1197	0.875179	-11.563	6.34e-31	7.91e-30
ENSSSCG00000035675	TMT1A	AEMK02000258.1	418514	428899	1366.94	3.10079	0.268172	11.5627	6.37e-31	7.94e-30
ENSSSCG00000004452	PRSS35	1	82714884	82734884	462.264	-11.0997	0.959979	-11.5625	6.38e-31	7.95e-30
ENSSSCG00000016502	PARP12	18	9674944	9716743	3275.18	5.39479	0.466906	11.5544	7.02e-31	8.73e-30
ENSSSCG00000004921	ATP8B1	1	162936581	163061612	423.337	-6.93746	0.600711	-11.5488	7.49e-31	9.31e-30
ENSSSCG00000003983	SMAP2	6	170715108	170763820	6555.32	2.63412	0.228168	11.5447	7.86e-31	9.76e-30
ENSSSCG00000010368	GLUD1	14	87968850	88005520	8377.73	1.79054	0.155134	11.5419	8.11e-31	1.01e-29
ENSSSCG00000010879	KIF26B	10	18081754	18219848	191.744	-9.23498	0.800329	-11.539	8.39e-31	1.04e-29
ENSSSCG00000015036		9	39699597	39731036	163.74	5.93864	0.514695	11.5382	8.47e-31	1.05e-29
ENSSSCG00000006887	CNN3	4	122504433	122528348	2365.92	-6.55492	0.568205	-11.5362	8.67e-31	1.07e-29
ENSSSCG00000026552	MFSD14B	10	38834125	38889457	3061.44	2.55289	0.221321	11.5348	8.81e-31	1.09e-29
ENSSSCG00000011925	CD200R1	13	146953149	146995323	2441.22	13.0179	1.12862	11.5343	8.86e-31	1.09e-29
ENSSSCG00000016625	CTTNBP2	18	28415067	28573159	227.9	-8.3504	0.724128	-11.5317	9.14e-31	1.13e-29
ENSSSCG00000028144	EPHX3	2	62348957	62353106	137.382	5.48711	0.476507	11.5153	1.11e-30	1.36e-29
ENSSSCG00000000799	IRAK4	5	74834600	74859344	851.632	2.16177	0.188024	11.4973	1.36e-30	1.68e-29
ENSSSCG00000006105	GEM	4	42458466	42471929	150.909	-11.0202	0.958532	-11.497	1.37e-30	1.68e-29
ENSSSCG00000004974	LARP6	1	168507976	168530239	169.523	-8.43176	0.733394	-11.4969	1.37e-30	1.68e-29
ENSSSCG00000035355	F2R	2	85641474	85656636	98.9592	-7.14308	0.621816	-11.4875	1.53e-30	1.88e-29
ENSSSCG00000033115	IFNAR1	13	196925734	196952239	2521.9	2.21042	0.192457	11.4852	1.57e-30	1.92e-29
ENSSSCG00000024823	RCN3	6	54599719	54611272	208.893	-5.43754	0.473725	-11.4783	1.7e-30	2.08e-29
ENSSSCG00000028814	SOD3	8	18796637	18802152	559.844	-7.81254	0.680709	-11.4771	1.72e-30	2.11e-29
ENSSSCG00000040634	ERP44	1	241785146	241897539	1661.25	1.52262	0.132704	11.4738	1.79e-30	2.19e-29
ENSSSCG00000031510	POMK	17	11963763	11978915	553.075	-1.67474	0.145982	-11.4723	1.82e-30	2.23e-29
ENSSSCG00000029484	EMB	16	30120493	30287793	437.116	-6.80366	0.593213	-11.4692	1.88e-30	2.31e-29
ENSSSCG00000000683	CDCA3	5	63859541	63864269	148.362	-6.66687	0.58129	-11.4691	1.89e-30	2.31e-29
ENSSSCG00000011107	CCNY	10	57929244	58086872	1124.55	13.6791	1.19283	11.4678	1.91e-30	2.34e-29
ENSSSCG00000003582	SMPDL3B	6	85060317	85084480	7545.81	5.47519	0.477487	11.4667	1.94e-30	2.37e-29
ENSSSCG00000009801	BCL7A	14	30664594	30713868	72.9925	-3.34532	0.291775	-11.4654	1.97e-30	2.4e-29
ENSSSCG00000000975	PANX2	5	497385	506013	199.98	-5.31097	0.463262	-11.4643	1.99e-30	2.43e-29
ENSSSCG00000001987	RIPK3	7	74951145	74955251	985.612	3.09206	0.26981	11.4602	2.09e-30	2.55e-29
ENSSSCG00000010543	ABCC2	14	110955633	111037537	160.063	-8.17101	0.713247	-11.4561	2.19e-30	2.67e-29
ENSSSCG00000001798	BNC1	7	51652542	51679775	259.331	-11.079	0.967504	-11.4511	2.32e-30	2.82e-29
ENSSSCG00000001486	LRRC1	7	26860140	26989698	55.6851	-5.83802	0.509888	-11.4496	2.36e-30	2.87e-29
ENSSSCG00000001660	PTK7	7	38135655	38205655	849.951	-5.85009	0.511161	-11.4447	2.5e-30	3.03e-29
ENSSSCG00000002544	PPP1R13B	AEMK02000452.1	2237705	2331416	1224.78	2.1573	0.188579	11.4398	2.65e-30	3.21e-29
ENSSSCG00000006725		4	101922251	102032277	177.58	-10.8342	0.947271	-11.4373	2.72e-30	3.3e-29
ENSSSCG00000060354	LDOC1	X	115579486	115584357	106.464	-6.4517	0.564833	-11.4223	3.23e-30	3.92e-29
ENSSSCG00000034522	TRIP13	16	79458847	79473712	388.488	-3.09693	0.271255	-11.417	3.44e-30	4.16e-29
ENSSSCG00000000648	CLEC7A	5	61832954	61846434	1529.91	14.0478	1.23056	11.4157	3.49e-30	4.22e-29
ENSSSCG00000025423	KCNK5	7	34617956	34656697	280.015	-10.049	0.880653	-11.4109	3.69e-30	4.46e-29
ENSSSCG00000000288		5	19485096	19491417	5820.42	-1.49978	0.131532	-11.4024	4.07e-30	4.91e-29
ENSSSCG00000039815		2	77977459	78009289	147.414	-7.18953	0.630535	-11.4023	4.07e-30	4.91e-29
ENSSSCG00000011698	GYG1	13	89221157	89259792	1243.37	2.24369	0.196845	11.3982	4.27e-30	5.14e-29
ENSSSCG00000017804	ABR	12	46709880	46895808	9091.78	1.74979	0.153518	11.3979	4.28e-30	5.15e-29
ENSSSCG00000000091		5	9098654	9101037	282.962	2.24624	0.197102	11.3964	4.36e-30	5.24e-29
ENSSSCG00000010576	NOLC1	14	113154819	113166906	2047.51	-1.99298	0.174941	-11.3923	4.57e-30	5.49e-29
ENSSSCG00000006081	RPL30	4	38701720	38720780	4241.51	-2.08052	0.182632	-11.3919	4.59e-30	5.51e-29
ENSSSCG00000014933	NAALAD2	9	23111059	23161832	196.364	-11.4919	1.00879	-11.3917	4.6e-30	5.52e-29
ENSSSCG00000004969	KIF23	1	167239997	167281245	462.045	-5.38727	0.473013	-11.3893	4.73e-30	5.67e-29
ENSSSCG00000010922	ELF3	10	24237875	24243058	927.37	-8.81379	0.774113	-11.3857	4.93e-30	5.9e-29
ENSSSCG00000036537	NFIC	2	75193342	75297380	999.728	1.34083	0.117788	11.3834	5.06e-30	6.05e-29
ENSSSCG00000027928	TMEM9	10	23586491	23607530	300.119	-7.51118	0.65997	-11.3811	5.19e-30	6.21e-29
ENSSSCG00000011171	CTSV	10	25202389	25209210	791.981	-5.71125	0.501981	-11.3774	5.42e-30	6.47e-29
ENSSSCG00000000500	RAB3IP	5	34003180	34053896	162.186	-3.00757	0.264428	-11.3739	5.64e-30	6.74e-29
ENSSSCG00000003702	GATA6	6	107282849	107314626	219.962	-6.27424	0.551701	-11.3725	5.73e-30	6.84e-29
ENSSSCG00000009489	GPC6	11	62438453	63560897	141.642	-11.0111	0.968721	-11.3667	6.13e-30	7.3e-29
ENSSSCG00000031175	FNIP2	8	47702961	47838535	877.871	3.06441	0.269637	11.3649	6.25e-30	7.45e-29
ENSSSCG00000033733	HMGN1	13	202905233	202943575	2431.7	-2.37648	0.209112	-11.3646	6.27e-30	7.47e-29
ENSSSCG00000034217	SKA2	12	35396567	35433299	328.841	-3.17493	0.279561	-11.3569	6.86e-30	8.15e-29
ENSSSCG00000038374	CIART	4	98800931	98804739	97.1684	3.02071	0.266069	11.3531	7.16e-30	8.5e-29
ENSSSCG00000022794		7	120627311	120655448	535.302	-8.81075	0.7761	-11.3526	7.2e-30	8.55e-29
ENSSSCG00000011497	MAGI1	13	46897903	47567717	112.79	-4.76116	0.419464	-11.3506	7.37e-30	8.74e-29
ENSSSCG00000000265	ESPL1	5	18487052	18509913	381.931	-4.05473	0.357302	-11.3482	7.57e-30	8.98e-29
ENSSSCG00000021007	MRPL19	3	67600842	67611441	373.189	-1.82177	0.160587	-11.3444	7.9e-30	9.36e-29
ENSSSCG00000004586	FAM81A	1	112548265	112620769	121.627	-3.82038	0.336824	-11.3424	8.09e-30	9.58e-29
ENSSSCG00000004103	PCMT1	1	16198223	16249531	2318.22	1.68359	0.148445	11.3415	8.17e-30	9.67e-29
ENSSSCG00000015710	ACTR3	15	20104812	20167421	13133.9	2.15328	0.189872	11.3407	8.25e-30	9.75e-29
ENSSSCG00000036081	TBC1D20	17	34760347	34779701	2927.19	2.06117	0.18179	11.3382	8.49e-30	1e-28
ENSSSCG00000009290	MIPEP	11	2670000	2790727	378.561	-3.23172	0.285081	-11.3361	8.69e-30	1.03e-28
ENSSSCG00000029576	ZNF239	14	92189896	92204987	111.662	2.59679	0.22917	11.3313	9.18e-30	1.08e-28
ENSSSCG00000032525		1	16022399	16026536	91.2834	-7.2338	0.638486	-11.3296	9.36e-30	1.1e-28
ENSSSCG00000038660	HAAO	3	97580851	97595021	242.824	3.85508	0.340366	11.3263	9.72e-30	1.14e-28
ENSSSCG00000001770	CTSH	7	48083572	48106072	28619.2	4.235	0.373912	11.3262	9.73e-30	1.14e-28
ENSSSCG00000011936	ZBED2	13	148156549	148158766	132.482	-7.91876	0.69918	-11.3258	9.78e-30	1.15e-28
ENSSSCG00000034704	ZNF532	1	161877574	161984368	146.19	-7.27242	0.642338	-11.3218	1.02e-29	1.2e-28
ENSSSCG00000050204		7	2503559	2527735	501.722	4.96227	0.438338	11.3207	1.04e-29	1.22e-28
ENSSSCG00000011804	RFC4	13	124589295	124604426	272.592	-1.66673	0.147299	-11.3153	1.1e-29	1.29e-28
ENSSSCG00000004093	IYD	1	15756550	15779164	134.536	-8.03903	0.710734	-11.3109	1.16e-29	1.36e-28
ENSSSCG00000008581	NCOA1	3	113999253	114250298	1469.41	3.75889	0.332369	11.3094	1.18e-29	1.38e-28
ENSSSCG00000015782	IRF2	15	45546783	45634704	900.277	2.20987	0.19541	11.3089	1.19e-29	1.39e-28
ENSSSCG00000026302		14	137267151	137296387	1714.92	-6.6197	0.585373	-11.3085	1.19e-29	1.39e-28
ENSSSCG00000013509	CHAF1A	2	74380709	74411825	380.99	-1.68562	0.149084	-11.3065	1.22e-29	1.42e-28
ENSSSCG00000010607	COL17A1	14	114959411	115064783	12682.1	-7.01555	0.620605	-11.3044	1.25e-29	1.46e-28
ENSSSCG00000028376	TM4SF19	13	133759539	133767956	3309.1	14.4105	1.27523	11.3003	1.31e-29	1.52e-28
ENSSSCG00000021440	GPSM2	4	111102396	111165886	216.744	-4.39205	0.38868	-11.2999	1.31e-29	1.53e-28
ENSSSCG00000030241		X	88171334	88179750	614.25	4.39239	0.389062	11.2897	1.48e-29	1.72e-28
ENSSSCG00000023467		7	46610474	46631020	153.125	-11.0742	0.980938	-11.2894	1.48e-29	1.72e-28
ENSSSCG00000039244	PHYH	10	48404293	48423973	1490.77	14.4234	1.27821	11.2841	1.57e-29	1.83e-28
ENSSSCG00000025993	SGPP2	15	124318955	124462851	441.756	-6.73087	0.596546	-11.2831	1.59e-29	1.85e-28
ENSSSCG00000026142	TNK1	12	52711921	52719096	229.9	-5.52283	0.489563	-11.2811	1.63e-29	1.89e-28
ENSSSCG00000035539	ST8SIA4	2	106754701	106845830	488.625	4.62904	0.4104	11.2793	1.66e-29	1.92e-28
ENSSSCG00000039179		1	159023135	159096960	353.514	8.53157	0.756403	11.2791	1.66e-29	1.93e-28
ENSSSCG00000060085		9	135690982	135696105	133.568	-10.9067	0.967141	-11.2772	1.7e-29	1.97e-28
ENSSSCG00000032778	PLEKHG1	1	15341638	15587590	77.234	-6.60246	0.585676	-11.2732	1.78e-29	2.06e-28
ENSSSCG00000028047	DTNA	6	118333733	118753512	189.448	-9.24451	0.820258	-11.2702	1.84e-29	2.13e-28
ENSSSCG00000006917	LRRC8C	4	126957105	127037216	311.316	2.98824	0.265154	11.2698	1.85e-29	2.14e-28
ENSSSCG00000021586	ZHX2	4	16374902	16553002	545.939	2.31008	0.205047	11.2661	1.93e-29	2.23e-28
ENSSSCG00000011581	MKRN2OS	13	68524710	68534780	80.5385	-10.4178	0.924861	-11.2642	1.97e-29	2.27e-28
ENSSSCG00000005949	SLA	4	8189232	8247388	2067.23	13.7899	1.22428	11.2637	1.98e-29	2.28e-28
ENSSSCG00000011600	SLC6A6	13	70094079	70173582	6862.83	2.59978	0.230831	11.2627	2.01e-29	2.31e-28
ENSSSCG00000011198	RFTN1	13	3454454	3674998	1098.02	13.4416	1.19428	11.255	2.19e-29	2.52e-28
ENSSSCG00000032113		6	56528808	56538019	664.929	4.37075	0.388356	11.2545	2.2e-29	2.53e-28
ENSSSCG00000035757	SSBP2	2	89948773	90263158	133.782	-6.22079	0.552942	-11.2503	2.31e-29	2.65e-28
ENSSSCG00000006321	FAM78B	4	84597727	84689698	148.495	-11.2614	1.00127	-11.2471	2.39e-29	2.75e-28
ENSSSCG00000039185	EPB41L5	15	31159223	31295893	174.316	-6.60353	0.58737	-11.2425	2.52e-29	2.89e-28
ENSSSCG00000030156	APBB1IP	10	49124543	49189308	1096.86	13.4797	1.19911	11.2414	2.55e-29	2.92e-28
ENSSSCG00000008965	BTC	8	70649317	70697420	2892.59	3.50894	0.312145	11.2414	2.55e-29	2.92e-28
ENSSSCG00000000368	MMP19	5	21280130	21285774	972.175	2.11508	0.188178	11.2398	2.6e-29	2.98e-28
ENSSSCG00000036326	LATS2	11	1225527	1265946	1022.44	1.71099	0.152245	11.2384	2.64e-29	3.02e-28
ENSSSCG00000021161		14	904809	910289	327.279	-3.34024	0.297235	-11.2377	2.66e-29	3.04e-28
ENSSSCG00000021106	GRIPAP1	X	43043029	43070364	909.063	1.67571	0.149139	11.2359	2.72e-29	3.1e-28
ENSSSCG00000016758	STK17A	18	51322240	51362177	3741.92	2.56698	0.228476	11.2352	2.74e-29	3.12e-28
ENSSSCG00000007718	CLDN4	3	11039706	11053925	3482.35	-7.8948	0.702737	-11.2344	2.77e-29	3.15e-28
ENSSSCG00000010525	PI4K2A	14	109008161	109043515	3205.86	2.52489	0.224754	11.234	2.78e-29	3.16e-28
ENSSSCG00000034265	DESI1	5	6929297	6954037	2212.42	1.94432	0.173117	11.2312	2.86e-29	3.26e-28
ENSSSCG00000004829	CACHD1	6	147775073	148305330	118.832	-10.725	0.955123	-11.2289	2.94e-29	3.34e-28
ENSSSCG00000014047	FGFR4	2	80841536	80853796	159.692	-7.10881	0.633446	-11.2224	3.16e-29	3.6e-28
ENSSSCG00000055210		12	45819400	45821960	447.171	2.46812	0.219966	11.2205	3.24e-29	3.67e-28
ENSSSCG00000034786	HACD2	13	136834115	136933549	1871.21	2.28923	0.204043	11.2193	3.28e-29	3.72e-28
ENSSSCG00000014997		9	35167574	35185493	7105.64	4.26692	0.380374	11.2177	3.34e-29	3.79e-28
ENSSSCG00000057381	DEPDC1B	16	39466497	39557840	114.023	-3.82073	0.340656	-11.2158	3.41e-29	3.86e-28
ENSSSCG00000005518		1	261511304	261587968	8956.95	2.38623	0.212757	11.2157	3.41e-29	3.86e-28
ENSSSCG00000032301		10	24956906	24973240	490.63	-12.6022	1.12413	-11.2106	3.62e-29	4.09e-28
ENSSSCG00000000774	USP18	5	70183308	70229572	2079.65	7.44098	0.663755	11.2104	3.62e-29	4.1e-28
ENSSSCG00000003832	TACSTD2	6	153859482	153861492	1994.1	-8.17379	0.729629	-11.2027	3.96e-29	4.47e-28
ENSSSCG00000026618	CAVIN2	15	96474284	96490016	461.505	-8.4712	0.756297	-11.2009	4.04e-29	4.56e-28
ENSSSCG00000024495		14	42172829	42174048	1816.13	13.6456	1.21841	11.1995	4.1e-29	4.62e-28
ENSSSCG00000026742	BTK	X	82981515	83014573	793.774	13.5354	1.21028	11.1837	4.9e-29	5.52e-28
ENSSSCG00000003429	CLCN6	6	71881972	71916029	308.05	2.29936	0.205733	11.1764	5.32e-29	5.99e-28
ENSSSCG00000000223	BIN2	AEMK02000258.1	93259	127449	978.802	11.8151	1.05727	11.1751	5.4e-29	6.07e-28
ENSSSCG00000011755	NCEH1	13	111139621	111248079	1226.81	2.9123	0.260696	11.1713	5.64e-29	6.34e-28
ENSSSCG00000016878	FGF10	16	28695470	28777509	1308.08	13.9425	1.24861	11.1665	5.95e-29	6.69e-28
ENSSSCG00000006466	SH2D2A	4	93282413	93293205	437.713	-11.0187	0.987131	-11.1624	6.23e-29	6.99e-28
ENSSSCG00000009011	FHDC1	8	76106192	76143682	83.3024	-4.50099	0.403521	-11.1543	6.82e-29	7.65e-28
ENSSSCG00000001022	SSR1	7	4652921	4685901	2817.91	1.7324	0.155424	11.1463	7.47e-29	8.37e-28
ENSSSCG00000017067	CNOT8	16	68329790	68350260	762.294	1.50464	0.135128	11.1349	8.48e-29	9.5e-28
ENSSSCG00000021774	B3GALNT1	13	100772532	100807993	79.6147	-5.7788	0.51906	-11.1332	8.65e-29	9.68e-28
ENSSSCG00000038657	ATPAF1	6	164830749	164862218	607.639	-1.606	0.144264	-11.1324	8.73e-29	9.76e-28
ENSSSCG00000004241	GJA1	1	40988528	41002156	606.586	-3.32119	0.298356	-11.1317	8.8e-29	9.83e-28
ENSSSCG00000048917		14	127630462	127649840	165.877	-10.6242	0.954573	-11.1298	8.99e-29	1e-27
ENSSSCG00000031435	MRPS14	9	117097849	117137110	318.224	-1.94712	0.175067	-11.1221	9.79e-29	1.09e-27
ENSSSCG00000002836	SALL1	6	33732025	33748704	107.737	-10.6304	0.956034	-11.1192	1.01e-28	1.13e-27
ENSSSCG00000031821	HASPIN	12	49820526	49822873	77.8668	-4.09465	0.368308	-11.1175	1.03e-28	1.15e-27
ENSSSCG00000009833	SH2B3	14	32623286	32664606	1176.16	2.2888	0.205977	11.112	1.1e-28	1.22e-27
ENSSSCG00000035790	BTG1	5	90815202	90817142	3567.99	2.39628	0.215654	11.1117	1.1e-28	1.22e-27
ENSSSCG00000007508	ZBP1	17	57973096	57986136	2894.89	6.35268	0.572036	11.1054	1.18e-28	1.31e-27
ENSSSCG00000025667	FBXO2	6	71740677	71748923	747.81	-6.832	0.615474	-11.1004	1.25e-28	1.39e-27
ENSSSCG00000035971	DUSP2	3	47052458	47054810	635.684	9.74235	0.877694	11.0999	1.26e-28	1.39e-27
ENSSSCG00000038508	SPTBN2	2	5695836	5739415	572.723	-6.9463	0.626099	-11.0946	1.33e-28	1.48e-27
ENSSSCG00000027903		2	61819847	61835657	184.41	5.18459	0.46733	11.0941	1.34e-28	1.49e-27
ENSSSCG00000032686	RUNX3	6	82531559	82595026	936.33	13.3091	1.20062	11.0852	1.48e-28	1.64e-27
ENSSSCG00000002254	NR2F2	7	83076124	83090535	271.242	-10.7715	0.972395	-11.0773	1.62e-28	1.79e-27
ENSSSCG00000039442	BMP2	17	15749835	15761195	94.0591	-7.9122	0.714316	-11.0766	1.63e-28	1.8e-27
ENSSSCG00000009125		8	109306796	109912908	251.504	-10.9714	0.990787	-11.0734	1.69e-28	1.87e-27
ENSSSCG00000022998	PKIG	17	47008035	47044049	112.504	-6.10031	0.550969	-11.072	1.72e-28	1.89e-27
ENSSSCG00000017497	ERBB2	12	22590725	22621351	203.879	-6.71939	0.606891	-11.0718	1.72e-28	1.9e-27
ENSSSCG00000027467	DZIP1L	13	78861024	78916229	658.625	2.66783	0.240998	11.0699	1.76e-28	1.94e-27
ENSSSCG00000002559	CDCA4	AEMK02000452.1	3182839	3196125	194.406	-3.25181	0.293835	-11.0668	1.82e-28	2e-27
ENSSSCG00000032558	EMX2	14	127650688	127655706	127.976	-10.7347	0.970221	-11.0642	1.87e-28	2.06e-27
ENSSSCG00000024152	ETV6	5	60523433	60776750	1089.54	1.94417	0.175797	11.0592	1.98e-28	2.18e-27
ENSSSCG00000016532	WDR91	18	14092322	14126475	590.976	3.18102	0.287737	11.0553	2.07e-28	2.27e-27
ENSSSCG00000033355	LGI3	14	6419592	6428563	459.1	-7.29356	0.659997	-11.0509	2.17e-28	2.38e-27
ENSSSCG00000006468	HDGF	4	93340882	93351802	3185.02	-1.98548	0.179709	-11.0483	2.23e-28	2.45e-27
ENSSSCG00000012774	DUSP9	X	124409289	124414212	359.459	-12.3241	1.11597	-11.0434	2.36e-28	2.59e-27
ENSSSCG00000057748		12	47125236	47133636	114.039	-3.77535	0.341912	-11.0419	2.4e-28	2.63e-27
ENSSSCG00000005287	PSAT1	1	231142625	231172360	201.042	-6.11894	0.554308	-11.0389	2.48e-28	2.72e-27
ENSSSCG00000057305		2	1611399	1614475	122.868	7.03596	0.637427	11.0381	2.5e-28	2.74e-27
ENSSSCG00000021906	SYT7	2	9947925	10012496	174.473	-10.709	0.97021	-11.0379	2.51e-28	2.74e-27
ENSSSCG00000012071		13	203325392	203372350	103.41	-7.99158	0.724031	-11.0376	2.52e-28	2.75e-27
ENSSSCG00000032735	INAVA	10	23392099	23412712	305.019	-9.27561	0.840907	-11.0305	2.72e-28	2.97e-27
ENSSSCG00000004826	SELENOS	1	139828791	139836914	704.124	1.73469	0.157287	11.0288	2.78e-28	3.03e-27
ENSSSCG00000013595	CERS4	2	71004420	71048248	167.708	-6.74544	0.611712	-11.0271	2.83e-28	3.08e-27
ENSSSCG00000007968	RHBDF1	3	41560915	41567593	297.751	-4.66203	0.422814	-11.0262	2.86e-28	3.11e-27
ENSSSCG00000021803	RANBP10	6	28352003	28428370	1212.45	1.44868	0.131387	11.026	2.86e-28	3.12e-27
ENSSSCG00000009553	TUBGCP3	11	78190729	78232252	878.921	-0.754327	0.0684397	-11.0218	3e-28	3.26e-27
ENSSSCG00000017379	ETV4	12	19531603	19548301	223.492	-7.64259	0.6937	-11.0171	3.16e-28	3.43e-27
ENSSSCG00000016083	PLCL1	15	101840806	101951106	764.096	13.2286	1.20108	11.014	3.27e-28	3.56e-27
ENSSSCG00000039089		16	79893263	79935013	91.7608	-2.53608	0.230285	-11.0128	3.32e-28	3.6e-27
ENSSSCG00000026568	DNPH1	7	38263822	38266887	111.517	-7.24152	0.657828	-11.0082	3.49e-28	3.78e-27
ENSSSCG00000015002	ELMOD1	9	36142316	36208696	112.277	-10.6372	0.96638	-11.0073	3.52e-28	3.82e-27
ENSSSCG00000029413	DNMT3A	3	113528926	113603087	335.554	1.98894	0.180738	11.0046	3.63e-28	3.93e-27
ENSSSCG00000029710	GCNT4	2	84105655	84134721	117.457	-10.7274	0.974911	-11.0035	3.68e-28	3.98e-27
ENSSSCG00000028878	BCAR1	6	12367758	12404818	987.653	-5.0562	0.45956	-11.0022	3.73e-28	4.03e-27
ENSSSCG00000004237	SERINC1	1	40099328	40141541	4613.77	2.74513	0.249579	10.999	3.86e-28	4.18e-27
ENSSSCG00000051899	B2M	1	126864468	126871552	13106.3	3.46029	0.314674	10.9964	3.98e-28	4.29e-27
ENSSSCG00000007181		17	33761299	33781476	477.452	10.1009	0.918649	10.9954	4.02e-28	4.34e-27
ENSSSCG00000028527		AEMK02000423.1	6682	20929	854.499	-3.74882	0.34098	-10.9942	4.07e-28	4.39e-27
ENSSSCG00000015242	NFRKB	9	56614227	56656056	702.531	-1.11365	0.101319	-10.9915	4.2e-28	4.53e-27
ENSSSCG00000005996	MRPL13	4	18608883	18671517	271.186	-1.75752	0.159915	-10.9903	4.26e-28	4.58e-27
ENSSSCG00000011642	RYK	13	75282428	75390525	386.122	-2.69641	0.245368	-10.9892	4.31e-28	4.63e-27
ENSSSCG00000041566		7	3055192	3057806	67.3159	-6.72594	0.612126	-10.9878	4.37e-28	4.7e-27
ENSSSCG00000012104	SHROOM2	X	6296219	6448992	91.2287	-7.97122	0.725498	-10.9872	4.4e-28	4.73e-27
ENSSSCG00000032343	CCL4	12	39478882	39481082	4828.9	8.27957	0.75361	10.9865	4.44e-28	4.76e-27
ENSSSCG00000023894	AKNA	1	254945239	254987764	680.35	2.64062	0.240369	10.9857	4.48e-28	4.81e-27
ENSSSCG00000027665		17	33735840	33756075	845.274	13.3034	1.21129	10.9828	4.62e-28	4.96e-27
ENSSSCG00000002884	LSR	6	44759073	44773379	482.053	-5.75866	0.524474	-10.9799	4.78e-28	5.12e-27
ENSSSCG00000004478	MYO6	1	89992866	90137734	1102.1	-5.14794	0.46893	-10.978	4.87e-28	5.22e-27
ENSSSCG00000040608	AKR1B1	18	14684036	14752310	829.792	-4.31797	0.393599	-10.9705	5.3e-28	5.67e-27
ENSSSCG00000000371	PMEL	5	21355619	21364987	235.648	-9.31047	0.848789	-10.9691	5.38e-28	5.75e-27
ENSSSCG00000011578	TAMM41	13	67922480	67983526	173.511	-4.18352	0.381428	-10.9681	5.44e-28	5.81e-27
ENSSSCG00000037541		12	6501200	6521519	1532.95	13.3011	1.21292	10.9662	5.55e-28	5.93e-27
ENSSSCG00000011495	PRICKLE2	13	45620368	45968152	314.101	-9.26134	0.844771	-10.9631	5.75e-28	6.13e-27
ENSSSCG00000000298		5	19753847	19763269	207.552	-11.5285	1.05165	-10.9623	5.8e-28	6.18e-27
ENSSSCG00000009653	CDCA2	14	9518201	9566588	148.866	-4.84371	0.442006	-10.9585	6.05e-28	6.45e-27
ENSSSCG00000022705	SALL2	7	77638848	77653376	119.823	-8.38036	0.764781	-10.9578	6.09e-28	6.49e-27
ENSSSCG00000036801	C6orf132	7	37222324	37258409	410.718	-6.48887	0.592226	-10.9568	6.17e-28	6.56e-27
ENSSSCG00000009502	UGGT2	11	65307168	65476544	243.011	-8.34869	0.761983	-10.9565	6.18e-28	6.57e-27
ENSSSCG00000004414	CD164	1	75441575	75458145	10106.1	2.44139	0.222826	10.9565	6.18e-28	6.57e-27
ENSSSCG00000016851	OSMR	16	24041567	24102177	125.92	-4.52789	0.413302	-10.9554	6.26e-28	6.65e-27
ENSSSCG00000017084	FAT2	16	71469847	71530501	316.639	-10.7617	0.982589	-10.9524	6.47e-28	6.86e-27
ENSSSCG00000035544	NUSAP1	1	129992804	130065605	636.319	-2.45812	0.224543	-10.9472	6.85e-28	7.27e-27
ENSSSCG00000022230	CD9	5	64420182	64460304	11422.9	2.21869	0.202718	10.9447	7.04e-28	7.46e-27
ENSSSCG00000038584	FGF12	13	129240083	129817911	105.862	-10.6426	0.972867	-10.9394	7.47e-28	7.91e-27
ENSSSCG00000024377	RPS6KA5	7	112561988	112753564	299.356	2.98939	0.273275	10.9391	7.49e-28	7.92e-27
ENSSSCG00000007493		17	56954840	56972798	432.138	-3.53006	0.322704	-10.939	7.5e-28	7.93e-27
ENSSSCG00000039160	RTEL1	17	62611909	62634690	290.01	-3.32552	0.304027	-10.9382	7.57e-28	7.99e-27
ENSSSCG00000032645	CHIC2	8	40780889	40846577	450.865	1.78993	0.163793	10.928	8.47e-28	8.94e-27
ENSSSCG00000011521	PDZRN3	13	54659589	54904809	82.7896	-9.34613	0.855333	-10.9269	8.57e-28	9.04e-27
ENSSSCG00000007085	DSTN	17	26043079	26050353	2311.6	-6.25285	0.572282	-10.9262	8.64e-28	9.11e-27
ENSSSCG00000007817	IL4R	3	19523564	19576544	4001.4	3.15814	0.289052	10.9259	8.67e-28	9.13e-27
ENSSSCG00000009729	ZNF84	14	22555334	22579549	64.8947	5.08697	0.465642	10.9246	8.79e-28	9.25e-27
ENSSSCG00000016981	CPEB4	16	50430348	50498938	2136.04	3.69934	0.338709	10.9219	9.06e-28	9.53e-27
ENSSSCG00000004317	UBE2J1	1	57337082	57364389	1096.17	1.06937	0.0979131	10.9216	9.09e-28	9.55e-27
ENSSSCG00000002259		7	88105580	88219075	1808.36	2.96501	0.271512	10.9204	9.21e-28	9.67e-27
ENSSSCG00000000261	IGFBP6	5	18352400	18357225	307.437	-9.445	0.865202	-10.9165	9.61e-28	1.01e-26
ENSSSCG00000000263	TNS2	5	18300167	18320781	233.823	-4.80647	0.440317	-10.9159	9.67e-28	1.01e-26
ENSSSCG00000005087	SIX1	1	189619855	189624651	83.7289	-10.2361	0.937773	-10.9154	9.73e-28	1.02e-26
ENSSSCG00000016196	VIL1	15	120463566	120492580	169.144	-10.5186	0.963834	-10.9133	9.96e-28	1.04e-26
ENSSSCG00000004511	MYO5B	1	99418449	99810139	562.847	-6.53855	0.599146	-10.9131	9.98e-28	1.04e-26
ENSSSCG00000004281	KCNQ5	1	52435235	52939823	86.2093	-6.38604	0.58536	-10.9096	1.04e-27	1.08e-26
ENSSSCG00000032660	TMEM35B	6	91234815	91237971	163.542	2.50105	0.229259	10.9093	1.04e-27	1.09e-26
ENSSSCG00000018047	FAM83G	12	60296820	60322650	157.065	-5.52861	0.507203	-10.9002	1.15e-27	1.2e-26
ENSSSCG00000010332	PLAC9	14	81889284	81901817	2232.49	13.9402	1.27895	10.8997	1.16e-27	1.21e-26
ENSSSCG00000024384	DCAF12	10	32674045	32714940	1493.6	1.54842	0.142072	10.8988	1.17e-27	1.22e-26
ENSSSCG00000006634	TNFAIP8L2	4	98093426	98096531	752.034	11.2528	1.0326	10.8976	1.18e-27	1.23e-26
ENSSSCG00000038459	SURF2	1	272970548	272975293	324.902	-3.06972	0.281797	-10.8934	1.24e-27	1.29e-26
ENSSSCG00000015237	FLI1	9	55612901	55749778	726.257	11.3979	1.0464	10.8925	1.25e-27	1.3e-26
ENSSSCG00000015673	KYNU	15	8850544	8982891	828.782	13.2536	1.21685	10.8917	1.26e-27	1.31e-26
ENSSSCG00000003809	JAK1	6	147429056	147567182	5528.99	1.77151	0.162734	10.8859	1.35e-27	1.4e-26
ENSSSCG00000015828	ZNF703	15	48692320	48696644	662.159	4.26431	0.391742	10.8855	1.35e-27	1.4e-26
ENSSSCG00000002622	TMEM14A	7	46509777	46517732	210.865	-2.24546	0.206336	-10.8826	1.4e-27	1.45e-26
ENSSSCG00000004165	PDE7B	1	27958270	28302666	107.208	6.8943	0.633932	10.8754	1.51e-27	1.57e-26
ENSSSCG00000060601	PSTPIP2	1	95631456	95727782	876.852	11.4787	1.05582	10.8718	1.57e-27	1.63e-26
ENSSSCG00000035928	CLDN3	3	11019073	11020102	580.52	-10.5001	0.966116	-10.8683	1.63e-27	1.69e-26
ENSSSCG00000024127	ABI1	10	48939446	49069441	1895.36	1.40309	0.12927	10.8539	1.91e-27	1.98e-26
ENSSSCG00000039838	RGS10	14	129381208	129423702	1022.19	3.68879	0.339918	10.852	1.95e-27	2.02e-26
ENSSSCG00000032656	BRSK1	6	59468733	59499059	67.2011	-5.64451	0.520167	-10.8513	1.97e-27	2.03e-26
ENSSSCG00000039472	SLC30A1	9	131633585	131640672	1313.3	2.03381	0.187533	10.8451	2.1e-27	2.17e-26
ENSSSCG00000062085		4	785029	798563	237.062	-4.64843	0.428622	-10.845	2.11e-27	2.17e-26
ENSSSCG00000012856	NAP1L4	2	2070142	2117615	1708.37	-1.78323	0.164464	-10.8427	2.16e-27	2.23e-26
ENSSSCG00000014927	NOX4	9	22624212	22776534	184.821	-11.3717	1.04903	-10.8402	2.22e-27	2.29e-26
ENSSSCG00000001560	BNIP5	7	32035342	32054632	168.786	4.03495	0.372264	10.8389	2.25e-27	2.32e-26
ENSSSCG00000040719	KIAA0040	9	117253831	117287741	401.932	-6.82433	0.629699	-10.8375	2.29e-27	2.35e-26
ENSSSCG00000009100	TNIP3	8	102892366	102991848	618.925	4.40701	0.406733	10.8352	2.35e-27	2.41e-26
ENSSSCG00000016686	PRR15	18	43181290	43184555	79.2669	-10.6048	0.979073	-10.8314	2.44e-27	2.51e-26
ENSSSCG00000007560	TMEM184A	3	1034500	1044242	320.83	-5.79598	0.535201	-10.8295	2.49e-27	2.56e-26
ENSSSCG00000038345	IKZF1	9	136372725	136464940	879.924	13.0438	1.20466	10.8278	2.54e-27	2.61e-26
ENSSSCG00000024484	DEGS1	10	12557767	12568978	1984.53	1.88485	0.174078	10.8276	2.55e-27	2.61e-26
ENSSSCG00000034540		6	57114347	57129219	106.912	6.81637	0.629821	10.8227	2.69e-27	2.75e-26
ENSSSCG00000024223	ARHGEF16	6	65027442	65048542	113.09	-6.40117	0.59162	-10.8197	2.78e-27	2.84e-26
ENSSSCG00000011131	PRKCQ	10	64458180	64600339	600.165	12.8348	1.18632	10.819	2.8e-27	2.86e-26
ENSSSCG00000053768	ARL11	11	18095974	18099819	729.465	13.0495	1.20622	10.8185	2.81e-27	2.88e-26
ENSSSCG00000027060	TBX2	12	36878675	36887513	225.058	-10.754	0.99406	-10.8183	2.82e-27	2.88e-26
ENSSSCG00000006237	SDCBP	4	74295922	74341085	7382.95	2.17932	0.201531	10.8138	2.96e-27	3.02e-26
ENSSSCG00000011451	ITIH3	13	34906538	34933706	2908.73	14.9868	1.38608	10.8124	3.01e-27	3.07e-26
ENSSSCG00000004670	C15orf48	1	126304474	126310749	886.328	5.49764	0.508515	10.8112	3.05e-27	3.11e-26
ENSSSCG00000003284	FCAR	6	59074996	59084788	1081.81	13.1249	1.21427	10.8089	3.12e-27	3.18e-26
ENSSSCG00000009475	SLAIN1	11	49807994	49886822	75.7124	-9.1461	0.846737	-10.8016	3.38e-27	3.45e-26
ENSSSCG00000017538	HOXB7	12	24861174	24864620	102.338	-10.3873	0.961882	-10.799	3.48e-27	3.54e-26
ENSSSCG00000015955	ITGA6	15	78504078	78591777	2802.63	-6.90155	0.639125	-10.7984	3.5e-27	3.56e-26
ENSSSCG00000057970	PLBD1	5	57948779	58022058	291.53	7.78325	0.720832	10.7976	3.53e-27	3.59e-26
ENSSSCG00000003509	SH2D5	6	78954509	78967376	71.9181	-7.15855	0.663026	-10.7968	3.56e-27	3.62e-26
ENSSSCG00000033518	LLGL2	12	5809069	5846162	779.026	-3.32915	0.308373	-10.7958	3.6e-27	3.66e-26
ENSSSCG00000036520	EFNA5	2	112534949	112815827	52.7752	-5.71256	0.529229	-10.7941	3.67e-27	3.72e-26
ENSSSCG00000027130	TNFRSF12A	3	39166298	39168302	987.965	-5.4677	0.506673	-10.7914	3.78e-27	3.83e-26
ENSSSCG00000039468	SERPINH1	9	9783042	9794483	978.496	-6.48887	0.601387	-10.7898	3.84e-27	3.89e-26
ENSSSCG00000001455		7	24901555	24914016	916.097	13.4354	1.24573	10.7851	4.05e-27	4.1e-26
ENSSSCG00000039215	PHYHIPL	14	62525903	62627586	125.74	-10.9674	1.01726	-10.7813	4.22e-27	4.27e-26
ENSSSCG00000006957	RHPN1	4	1123105	1132966	182.482	-9.00766	0.835499	-10.7812	4.22e-27	4.27e-26
ENSSSCG00000040673	TMEM140	18	14133374	14148618	518.667	6.83747	0.634319	10.7792	4.31e-27	4.36e-26
ENSSSCG00000027767	SHLD2	14	88005611	88121352	115.527	3.16852	0.29395	10.7791	4.32e-27	4.36e-26
ENSSSCG00000003687	EPB41L3	6	101420396	101671169	1372.33	13.4793	1.25124	10.7727	4.63e-27	4.67e-26
ENSSSCG00000009225	HSD17B11	8	131472582	131541108	655.721	3.10991	0.288706	10.7719	4.67e-27	4.71e-26
ENSSSCG00000013556		2	72217039	72305846	962.903	13.2761	1.23286	10.7686	4.84e-27	4.88e-26
ENSSSCG00000004728	CAPN3	1	128960118	129013546	726.149	13.0994	1.21646	10.7684	4.85e-27	4.89e-26
ENSSSCG00000010252	HKDC1	14	72283845	72335886	133.992	-8.94975	0.831125	-10.7682	4.86e-27	4.89e-26
ENSSSCG00000034350	SERHL2	5	6216326	6230367	280.047	-5.25142	0.48777	-10.7662	4.97e-27	5e-26
ENSSSCG00000035941	DSEL	1	154919550	154935561	185.677	-7.06623	0.656362	-10.7657	5e-27	5.02e-26
ENSSSCG00000006494	SLC25A44	4	93837009	93857158	644.619	1.68623	0.156646	10.7646	5.06e-27	5.08e-26
ENSSSCG00000000722	RAD51AP1	5	65872539	65897212	114.688	-5.16703	0.480196	-10.7602	5.3e-27	5.32e-26
ENSSSCG00000017749	EVI2A	12	43543214	43549498	1319.7	12.9735	1.20571	10.76	5.32e-27	5.33e-26
ENSSSCG00000008742	CD38	8	11083682	11130756	275.61	6.43199	0.598117	10.7537	5.69e-27	5.7e-26
ENSSSCG00000005030	NID2	1	181699106	181815167	1028.91	-7.83204	0.728506	-10.7508	5.87e-27	5.88e-26
ENSSSCG00000011610	NUP210	13	70917477	71007271	921.815	-4.59479	0.427422	-10.75	5.93e-27	5.93e-26
ENSSSCG00000033601		6	62208022	62230962	621.779	12.7211	1.18349	10.7488	6e-27	6e-26
ENSSSCG00000009627	C8orf58	14	6853116	6859208	114.486	2.85851	0.266005	10.7461	6.18e-27	6.18e-26
ENSSSCG00000004612	RAB27A	1	116532974	116606474	395.831	-4.06372	0.378219	-10.7444	6.3e-27	6.29e-26
ENSSSCG00000029203	TOX4	7	77678475	77698917	1365.35	0.756529	0.070438	10.7404	6.58e-27	6.57e-26
ENSSSCG00000013883	NIBAN3	2	60163483	60185777	75.8281	3.62331	0.33743	10.738	6.75e-27	6.73e-26
ENSSSCG00000012117	TLR7	X	9550792	9577348	963.055	13.0206	1.21263	10.7375	6.79e-27	6.76e-26
ENSSSCG00000000864	CHPT1	5	82497648	82544264	602.464	10.3943	0.96807	10.7371	6.82e-27	6.79e-26
ENSSSCG00000003600	TINAGL1	6	88095672	88112761	2868.09	-8.92262	0.831014	-10.737	6.82e-27	6.79e-26
ENSSSCG00000059634	NATD1	12	61366741	61376873	531.045	3.64042	0.339156	10.7338	7.07e-27	7.03e-26
ENSSSCG00000012787	L1CAM	X	124595651	124618307	122.165	-6.92066	0.645382	-10.7233	7.91e-27	7.86e-26
ENSSSCG00000011837	MELTF	13	133094863	133122065	213.67	-8.05345	0.751709	-10.7135	8.79e-27	8.74e-26
ENSSSCG00000004224	HDDC2	1	37640656	37662778	159.185	-2.53831	0.236973	-10.7114	9e-27	8.93e-26
ENSSSCG00000010163	KCNK1	14	57265780	57318989	289.792	-6.73714	0.629125	-10.7087	9.26e-27	9.19e-26
ENSSSCG00000003520	CDC42	6	80035123	80089233	7176.42	1.36749	0.127702	10.7084	9.29e-27	9.21e-26
ENSSSCG00000014232	LOX	2	125591789	125607594	202.242	-8.87658	0.829263	-10.7042	9.73e-27	9.64e-26
ENSSSCG00000016513	KIAA1549	18	10675328	10829360	77.9378	-4.16067	0.388806	-10.7011	1.01e-26	9.95e-26
ENSSSCG00000000519	GLIPR1	5	38766998	38815597	1513.45	1.78064	0.166448	10.6979	1.04e-26	1.03e-25
ENSSSCG00000039758		13	123806282	123815609	624.17	6.94075	0.648859	10.6969	1.05e-26	1.04e-25
ENSSSCG00000014372	IK	2	142361155	142376333	1613	1.2235	0.114392	10.6956	1.07e-26	1.05e-25
ENSSSCG00000002639	TUBB3	6	169069	178410	223.009	-11.007	1.02916	-10.6951	1.07e-26	1.06e-25
ENSSSCG00000040187		2	66650451	66674686	158.434	3.6278	0.339263	10.6932	1.1e-26	1.08e-25
ENSSSCG00000009320	FLT1	11	5621212	5795264	3166.21	2.66289	0.249048	10.6923	1.11e-26	1.09e-25
ENSSSCG00000000062	CSDC2	5	6975844	6988366	98.6703	-10.3265	0.965987	-10.6901	1.13e-26	1.12e-25
ENSSSCG00000002623		7	46553813	46566759	114.02	-10.5202	0.98434	-10.6875	1.16e-26	1.15e-25
ENSSSCG00000020962	DYNLL2	12	34349294	34356472	1987.84	1.67907	0.157106	10.6874	1.17e-26	1.15e-25
ENSSSCG00000012160	SH3KBP1	X	15885069	16224183	912.552	2.99648	0.280521	10.6818	1.24e-26	1.22e-25
ENSSSCG00000009146	RPL34	8	113467782	113471982	3303.78	-1.78963	0.16756	-10.6805	1.26e-26	1.23e-25
ENSSSCG00000006165	SEC31B	14	111588091	111624073	270.317	6.83216	0.639834	10.678	1.29e-26	1.27e-25
ENSSSCG00000046622		14	40925732	40943774	119.273	-3.74635	0.350907	-10.6762	1.32e-26	1.29e-25
ENSSSCG00000009519	CLYBL	11	68507877	68767546	58.1912	-3.54319	0.33188	-10.6761	1.32e-26	1.29e-25
ENSSSCG00000010280		14	74667080	74693337	1008.14	12.9188	1.21022	10.6747	1.34e-26	1.31e-25
ENSSSCG00000003567	KDF1	6	84254499	84265041	122.078	-5.42747	0.508583	-10.6718	1.38e-26	1.35e-25
ENSSSCG00000016151	MAP2	15	112236119	112462929	102.379	-7.45818	0.699259	-10.6658	1.47e-26	1.44e-25
ENSSSCG00000033787		14	51624942	51647714	1937.46	3.7507	0.351718	10.6639	1.5e-26	1.47e-25
ENSSSCG00000031733	AKAP12	1	14908115	15016997	230.342	-7.92883	0.743622	-10.6625	1.53e-26	1.49e-25
ENSSSCG00000009601	SLC18A1	14	4243557	4275243	1093.08	12.9051	1.21103	10.6563	1.63e-26	1.59e-25
ENSSSCG00000040010	BCL2A1	7	48887094	48897870	2224.41	13.0357	1.22333	10.6559	1.64e-26	1.6e-25
ENSSSCG00000000278	ATF7	5	18728694	18838542	1278.82	1.39718	0.131187	10.6503	1.74e-26	1.7e-25
ENSSSCG00000029594	WBP1L	14	113737763	113800555	1614.49	2.40051	0.225426	10.6488	1.77e-26	1.72e-25
ENSSSCG00000003973	CTPS1	6	170201751	170233016	606.404	-3.61519	0.339586	-10.6459	1.82e-26	1.78e-25
ENSSSCG00000027272	PIK3CG	9	106698207	106745099	818.242	12.8398	1.20644	10.6427	1.89e-26	1.84e-25
ENSSSCG00000034980	IRF8	6	3041645	3097406	575.606	10.9991	1.03353	10.6423	1.89e-26	1.84e-25
ENSSSCG00000001382	DDR1	7	23373845	23391584	991.269	-6.96419	0.654426	-10.6417	1.91e-26	1.85e-25
ENSSSCG00000017416	DHX58	12	20647699	20656683	1713.2	7.43803	0.699073	10.6398	1.94e-26	1.89e-25
ENSSSCG00000015987	NFE2L2	15	82973656	83146183	4764.76	2.69656	0.253488	10.6378	1.99e-26	1.93e-25
ENSSSCG00000002257	MCTP2	7	84723932	84962666	527.505	2.08097	0.195659	10.6357	2.03e-26	1.97e-25
ENSSSCG00000034570	IFI6	6	84852793	84857982	12635.1	8.15281	0.766596	10.6351	2.05e-26	1.98e-25
ENSSSCG00000009330	ALOX5AP	11	7411644	7438108	457.722	6.38379	0.600375	10.633	2.09e-26	2.03e-25
ENSSSCG00000009469	ACOD1	11	49077492	49087104	3655.98	13.7289	1.29161	10.6293	2.18e-26	2.11e-25
ENSSSCG00000015427	ORC5	9	104083830	104166541	296.749	-1.70475	0.160389	-10.6289	2.19e-26	2.12e-25
ENSSSCG00000014329	GFRA3	2	140263301	140283040	100.886	4.29682	0.404381	10.6257	2.26e-26	2.19e-25
ENSSSCG00000036560	PAWR	5	101693246	101797838	448.37	-4.39251	0.413886	-10.6129	2.6e-26	2.51e-25
ENSSSCG00000025901	LCLAT1	3	108690896	108882030	135.944	-5.81638	0.548208	-10.6098	2.68e-26	2.59e-25
ENSSSCG00000020931	MSH6	3	92785664	92814238	572.066	-2.21971	0.209252	-10.6078	2.74e-26	2.65e-25
ENSSSCG00000035456	WWC1	16	55418397	55595189	308.95	-5.7479	0.541902	-10.6069	2.77e-26	2.67e-25
ENSSSCG00000028840	EZH2	9	109385015	109450941	459.934	-2.73588	0.258034	-10.6028	2.89e-26	2.79e-25
ENSSSCG00000015583	SMYD2	9	129263526	129316349	263.977	-2.17257	0.205175	-10.5889	3.36e-26	3.23e-25
ENSSSCG00000014076	FAM169A	2	83852220	83926871	125.627	-8.43905	0.797082	-10.5874	3.41e-26	3.28e-25
ENSSSCG00000063387	AKR1C8	10	65559508	65572895	98.0635	-6.26538	0.591897	-10.5853	3.49e-26	3.36e-25
ENSSSCG00000014091	F2RL1	2	85732189	85750858	506.279	-6.51889	0.615942	-10.5836	3.55e-26	3.41e-25
ENSSSCG00000006732	TRIM45	4	103613177	103623225	180.918	-1.70112	0.160762	-10.5816	3.63e-26	3.49e-25
ENSSSCG00000012309	SHROOM4	X	44332620	44543337	84.0696	-6.73961	0.637038	-10.5796	3.71e-26	3.56e-25
ENSSSCG00000015384	TOMM7	9	91570065	91579015	384.809	-2.39694	0.226595	-10.5781	3.77e-26	3.61e-25
ENSSSCG00000036766	SLC49A4	13	137641425	137739098	474.334	1.39727	0.132191	10.5701	4.1e-26	3.93e-25
ENSSSCG00000013911	TMEM59L	2	59210792	59223202	375.112	-11.0283	1.0435	-10.5685	4.17e-26	4e-25
ENSSSCG00000028592	TM2D2	15	47601616	47611804	1127.35	1.004	0.0950225	10.5659	4.29e-26	4.11e-25
ENSSSCG00000032782	PNPO	12	24192897	24201411	1434.17	2.77244	0.262411	10.5653	4.32e-26	4.13e-25
ENSSSCG00000024240	CCDC9	6	53065345	53080985	728.56	1.78908	0.169351	10.5643	4.36e-26	4.17e-25
ENSSSCG00000039337	ITPRIPL2	3	26404636	26406234	742.439	2.73166	0.258611	10.5628	4.43e-26	4.24e-25
ENSSSCG00000030626	ALDH1L1	7	53748653	53794706	43.3919	-4.13833	0.391795	-10.5625	4.45e-26	4.25e-25
ENSSSCG00000008930	TMPRSS11F	8	65738520	65824013	209.953	-10.6518	1.00945	-10.552	4.97e-26	4.75e-25
ENSSSCG00000035895	JDP2	7	98575667	98616474	484.554	5.05643	0.479204	10.5517	4.99e-26	4.76e-25
ENSSSCG00000036964	FAM83H	4	892041	907517	810.223	-3.90062	0.369766	-10.5489	5.14e-26	4.9e-25
ENSSSCG00000031117		2	89208742	89255449	281.301	-2.30349	0.218388	-10.5477	5.21e-26	4.96e-25
ENSSSCG00000006175	LY96	4	61926064	61950697	569.273	2.05609	0.194943	10.5471	5.24e-26	4.99e-25
ENSSSCG00000033949	GNG7	2	76039656	76083555	78.3637	-5.32021	0.504487	-10.5458	5.31e-26	5.06e-25
ENSSSCG00000012534	MORF4L2	X	84553774	84569030	1896.83	-0.993878	0.0942702	-10.5429	5.48e-26	5.21e-25
ENSSSCG00000009169	SLC39A8	8	118605402	118678107	175.185	4.12182	0.391031	10.5409	5.6e-26	5.32e-25
ENSSSCG00000004588	CCNB2	1	112907047	112942235	257.823	-5.43305	0.515655	-10.5362	5.88e-26	5.59e-25
ENSSSCG00000061023		13	125098787	125106729	1702.98	7.52979	0.714776	10.5345	5.99e-26	5.69e-25
ENSSSCG00000006093	NDUFAF6	4	41621174	41655792	167.969	-2.5797	0.24504	-10.5276	6.44e-26	6.11e-25
ENSSSCG00000035836		14	49801457	49807690	190.58	-9.39999	0.893078	-10.5254	6.6e-26	6.26e-25
ENSSSCG00000007000	FAT1	17	8457187	8580715	5785.25	-7.38653	0.701971	-10.5226	6.8e-26	6.44e-25
ENSSSCG00000003423	DRAXIN	6	71786800	71814679	131.577	-10.3433	0.983364	-10.5183	7.12e-26	6.74e-25
ENSSSCG00000006842		4	111174962	111225453	99.8276	-10.5503	1.00308	-10.5179	7.14e-26	6.76e-25
ENSSSCG00000016184		15	120219658	120231041	1455.31	13.741	1.30685	10.5146	7.4e-26	7e-25
ENSSSCG00000049415		9	39655721	39694130	85.6892	5.42678	0.517035	10.496	9.02e-26	8.52e-25
ENSSSCG00000002835	TOX3	6	32494236	32609926	69.684	-10.0703	0.959745	-10.4927	9.33e-26	8.82e-25
ENSSSCG00000050502		9	123616408	123632249	96.4684	5.46072	0.520449	10.4923	9.37e-26	8.84e-25
ENSSSCG00000004989	FBXO33	1	169877197	169915798	436.561	2.07986	0.19825	10.4911	9.49e-26	8.95e-25
ENSSSCG00000023585	SERINC2	6	87992827	88017130	314.951	-6.3191	0.6026	-10.4864	9.98e-26	9.41e-25
ENSSSCG00000040207	P2RY2	9	7672403	7695163	567.158	-6.84931	0.653215	-10.4855	1.01e-25	9.49e-25
ENSSSCG00000029815	SRGAP1	5	28300950	28605120	1211.22	3.23941	0.309049	10.4819	1.05e-25	9.85e-25
ENSSSCG00000010475	CYP26A1	14	104563195	104567095	106.582	-9.95726	0.950079	-10.4805	1.06e-25	1e-24
ENSSSCG00000023737	CSF2	2	134354724	134357155	205.788	-5.98129	0.570756	-10.4796	1.07e-25	1.01e-24
ENSSSCG00000011620	RUVBL1	13	72200511	72248582	1161.64	-2.77013	0.264377	-10.478	1.09e-25	1.03e-24
ENSSSCG00000016215		15	121309388	121311865	225.992	-6.12232	0.584321	-10.4777	1.09e-25	1.03e-24
ENSSSCG00000040678	TYMS	6	105642381	105660578	411.617	-3.25145	0.310444	-10.4735	1.14e-25	1.07e-24
ENSSSCG00000021933	CLEC5A	18	8004448	8016308	429.93	12.6477	1.20762	10.4733	1.15e-25	1.07e-24
ENSSSCG00000014063	SFXN1	2	82025820	82057564	581.657	-3.10376	0.296352	-10.4732	1.15e-25	1.07e-24
ENSSSCG00000033657	GREM1	1	136617105	136629292	644.737	-8.39906	0.802077	-10.4716	1.17e-25	1.09e-24
ENSSSCG00000004279	OGFRL1	1	51313016	51332327	3447.94	3.94193	0.376503	10.4699	1.19e-25	1.11e-24
ENSSSCG00000002558	CEP170B	AEMK02000452.1	3105847	3130948	684.688	-2.82079	0.269573	-10.4639	1.27e-25	1.18e-24
ENSSSCG00000001063	MYLIP	7	12117240	12137925	253.77	4.42249	0.422805	10.4599	1.32e-25	1.23e-24
ENSSSCG00000016412	LMBR1	18	1795497	1934947	317.793	-1.60918	0.153846	-10.4597	1.32e-25	1.24e-24
ENSSSCG00000014347	PROB1	2	141282086	141285145	95.7965	-10.5155	1.0054	-10.459	1.33e-25	1.24e-24
ENSSSCG00000025374	DVL3	13	122076003	122092971	1242	1.30964	0.125256	10.4557	1.38e-25	1.29e-24
ENSSSCG00000006219	MTFR1	4	68902857	68969615	940.62	-2.22656	0.212982	-10.4542	1.4e-25	1.31e-24
ENSSSCG00000006029	NUDCD1	4	28203743	28331531	547.814	-2.90504	0.277941	-10.452	1.43e-25	1.34e-24
ENSSSCG00000005291	TLE1	1	234277843	234370593	180.578	-5.40928	0.517557	-10.4516	1.44e-25	1.34e-24
ENSSSCG00000016684	SCRN1	18	42924409	42987923	139.374	-10.3671	0.992089	-10.4498	1.47e-25	1.37e-24
ENSSSCG00000017792	CORO6	12	45806004	45814574	69.1004	-3.7091	0.355119	-10.4446	1.55e-25	1.44e-24
ENSSSCG00000003458	EFHD2	6	74651809	74668409	7949.04	3.32817	0.318767	10.4408	1.62e-25	1.5e-24
ENSSSCG00000035934	TXNDC16	1	182102736	182203048	183.507	5.96334	0.571192	10.4402	1.63e-25	1.51e-24
ENSSSCG00000011624	MCM2	13	72630380	72657786	904.141	-4.94246	0.47341	-10.4401	1.63e-25	1.51e-24
ENSSSCG00000022161	ZNF251	4	186673	193130	438.264	12.5696	1.20434	10.4369	1.68e-25	1.56e-24
ENSSSCG00000007079	FLRT3	17	22940492	22954424	201.273	-6.14789	0.589274	-10.433	1.75e-25	1.63e-24
ENSSSCG00000044105		1	128682961	128684931	162.195	5.09258	0.488143	10.4326	1.76e-25	1.63e-24
ENSSSCG00000038738	DMWD	6	52110734	52117740	131.745	-7.07774	0.678569	-10.4304	1.8e-25	1.67e-24
ENSSSCG00000005211	CD274	1	216660041	216792724	2064.65	4.51345	0.43284	10.4275	1.86e-25	1.72e-24
ENSSSCG00000037309	TIGD7	3	38893694	38900327	67.8911	5.21887	0.500498	10.4273	1.86e-25	1.72e-24
ENSSSCG00000021173	BSPRY	1	253975973	254003162	224.564	-5.24288	0.502803	-10.4273	1.86e-25	1.72e-24
ENSSSCG00000015253	NTM	9	58743504	58968355	78.6995	-10.0196	0.960927	-10.427	1.87e-25	1.73e-24
ENSSSCG00000036572	BCO1	6	7012332	7055305	58.108	-5.95092	0.570729	-10.4269	1.87e-25	1.73e-24
ENSSSCG00000007931	GLYR1	3	37555394	37593559	926.52	1.28528	0.123326	10.4218	1.97e-25	1.82e-24
ENSSSCG00000016313	HJURP	15	134106578	134123140	79.0227	-6.10879	0.586192	-10.4211	1.99e-25	1.83e-24
ENSSSCG00000014436	ARHGEF37	2	150660685	150747220	117.888	-2.10208	0.201747	-10.4194	2.02e-25	1.86e-24
ENSSSCG00000002351	PTGR2	7	97174219	97195595	155.714	-4.82275	0.462902	-10.4185	2.04e-25	1.88e-24
ENSSSCG00000008569	HADHB	3	112704024	112753086	2267.16	1.24302	0.119348	10.4151	2.12e-25	1.95e-24
ENSSSCG00000039618		10	17471908	17477392	171.287	-2.87249	0.275807	-10.4148	2.12e-25	1.95e-24
ENSSSCG00000009314	FLT3	11	5370496	5455358	44.7007	-6.33735	0.608532	-10.4142	2.14e-25	1.96e-24
ENSSSCG00000009373	SLC25A15	11	15494385	15559312	149.873	-3.9804	0.382213	-10.4141	2.14e-25	1.96e-24
ENSSSCG00000021092	FAM53C	2	140330836	140343187	1418.5	1.43584	0.137887	10.4132	2.16e-25	1.98e-24
ENSSSCG00000026894	NFE2L3	18	46217517	46250256	86.5354	-7.67884	0.737625	-10.4102	2.23e-25	2.04e-24
ENSSSCG00000031242		5	63203698	63214880	1545.09	12.9444	1.24358	10.4089	2.26e-25	2.07e-24
ENSSSCG00000009216	SPP1	8	131077786	131085340	82620.8	4.09877	0.393793	10.4085	2.27e-25	2.08e-24
ENSSSCG00000017473	TOP2A	12	22001282	22028450	1086.45	-6.39099	0.614129	-10.4066	2.31e-25	2.12e-24
ENSSSCG00000017537	HOXB8	12	24865984	24868930	87.5567	-10.2385	0.984023	-10.4048	2.36e-25	2.16e-24
ENSSSCG00000017316	NSF	12	17459077	17705351	826.367	1.28686	0.123703	10.4029	2.41e-25	2.2e-24
ENSSSCG00000028723	CCDC102A	6	19437169	19456905	162.587	-8.1454	0.783017	-10.4026	2.41e-25	2.21e-24
ENSSSCG00000015215	CHEK1	9	52753528	52790700	153.394	-3.2761	0.315002	-10.4003	2.47e-25	2.26e-24
ENSSSCG00000007864	GPRC5B	3	25870403	25896106	607.112	-7.91944	0.761591	-10.3986	2.52e-25	2.3e-24
ENSSSCG00000028124	SNRPN	AEMK02000602.1	104575	115419	85.2685	-4.76853	0.458704	-10.3957	2.59e-25	2.37e-24
ENSSSCG00000011474	PXK	13	40074466	40160380	1157.74	2.39365	0.230294	10.3939	2.64e-25	2.41e-24
ENSSSCG00000011664	RBP1	13	80380962	80407458	428.76	-11.144	1.07226	-10.393	2.67e-25	2.43e-24
ENSSSCG00000010456	PANK1	14	101409253	101473945	43.409	-5.63185	0.542096	-10.389	2.78e-25	2.53e-24
ENSSSCG00000027407	MYH14	6	55113521	55200750	1371.27	-7.32224	0.704884	-10.3879	2.82e-25	2.56e-24
ENSSSCG00000009300	WASF3	11	4261177	4366253	42.4315	-5.95279	0.573115	-10.3867	2.85e-25	2.59e-24
ENSSSCG00000010277	SLC29A3	14	74223115	74274646	640.308	2.68134	0.258155	10.3866	2.85e-25	2.6e-24
ENSSSCG00000022674	DAZAP2	AEMK02000258.1	157625	163580	6255.54	1.67593	0.161374	10.3854	2.89e-25	2.63e-24
ENSSSCG00000003877	FAF1	6	161166996	161603725	527.803	-1.50157	0.144594	-10.3847	2.91e-25	2.64e-24
ENSSSCG00000023018	MCCD1	7	23656704	23658273	153.133	-4.87673	0.469658	-10.3836	2.95e-25	2.67e-24
ENSSSCG00000032734	VOPP1	18	48607919	48693815	721.164	-6.65689	0.641203	-10.3819	3e-25	2.72e-24
ENSSSCG00000016031	CALCRL	15	92233841	92332386	211.387	8.11619	0.782186	10.3763	3.18e-25	2.88e-24
ENSSSCG00000040811	PYCARD	3	17306099	17307786	382.525	12.4897	1.20442	10.3699	3.4e-25	3.08e-24
ENSSSCG00000008943	SLC4A4	8	67706874	68177212	200.279	-2.83789	0.273667	-10.3699	3.4e-25	3.08e-24
ENSSSCG00000023032	SCG2	15	125419847	125426278	3883.07	-15.7018	1.51451	-10.3676	3.48e-25	3.15e-24
ENSSSCG00000028387	CNKSR1	6	83598372	83608607	47.3405	-4.67112	0.450625	-10.3659	3.55e-25	3.21e-24
ENSSSCG00000037580	ITPRIPL1	3	46897137	46900483	364.704	1.94903	0.188173	10.3576	3.86e-25	3.49e-24
ENSSSCG00000023619	SLC12A9	3	8697439	8712918	634.546	2.05585	0.198545	10.3546	3.99e-25	3.6e-24
ENSSSCG00000062589	THAP8	6	45406742	45418856	79.6163	3.21899	0.310996	10.3506	4.16e-25	3.75e-24
ENSSSCG00000012201	TASL	X	26365027	26384760	702.614	13.118	1.26741	10.3503	4.17e-25	3.76e-24
ENSSSCG00000039212	MYT1	17	62979350	63014696	69.6036	-9.94329	0.960783	-10.3491	4.22e-25	3.81e-24
ENSSSCG00000003549	LDLRAP1	6	83030702	83054377	228.193	-4.11001	0.397176	-10.3481	4.27e-25	3.85e-24
ENSSSCG00000016339	ILKAP	15	137740292	137765784	349.81	-1.62229	0.156774	-10.348	4.27e-25	3.85e-24
ENSSSCG00000012619	SEPTIN6	X	98031890	98161607	783.538	1.60477	0.155118	10.3455	4.39e-25	3.95e-24
ENSSSCG00000002768	CENPT	6	28450569	28456229	107.952	-5.58509	0.540012	-10.3425	4.52e-25	4.07e-24
ENSSSCG00000017236	CD300C	12	6632136	6635986	1016.5	10.6316	1.02822	10.3398	4.66e-25	4.18e-24
ENSSSCG00000012909	PTPRCAP	2	5087256	5089359	419.726	12.3911	1.19853	10.3386	4.71e-25	4.23e-24
ENSSSCG00000000681	P3H3	5	63871508	63885034	382.176	-7.60094	0.735282	-10.3374	4.77e-25	4.28e-24
ENSSSCG00000007165	MRPS26	17	32629284	32631430	996.306	-3.15348	0.305068	-10.337	4.8e-25	4.3e-24
ENSSSCG00000027288	DAGLB	3	4741747	4779557	1670.77	2.88198	0.278861	10.3348	4.9e-25	4.4e-24
ENSSSCG00000004024		1	2144307	2164767	5223.6	4.58066	0.443511	10.3282	5.26e-25	4.71e-24
ENSSSCG00000000203	KCNH3	5	15495157	15517022	121.86	-10.4828	1.01508	-10.327	5.32e-25	4.76e-24
ENSSSCG00000023045	BAHCC1	12	1350279	1406780	139.997	-5.08952	0.49316	-10.3202	5.71e-25	5.11e-24
ENSSSCG00000000551	BMAL2	5	46290001	46482461	419.899	-6.4408	0.624597	-10.3119	6.22e-25	5.57e-24
ENSSSCG00000013433	ADAMTSL5	2	76966766	76975820	72.2265	-9.97606	0.967514	-10.311	6.28e-25	5.62e-24
ENSSSCG00000058669	GPR15	13	160386728	160389384	57.0128	-6.24576	0.605748	-10.3108	6.3e-25	5.63e-24
ENSSSCG00000009746	RAN	14	24311577	24317789	3817.55	-1.6298	0.158074	-10.3104	6.33e-25	5.65e-24
ENSSSCG00000049811		4	92766484	92773617	444.855	12.2725	1.19042	10.3094	6.39e-25	5.7e-24
ENSSSCG00000013269	MAPK8IP1	2	16564257	16584768	720.848	-4.24965	0.412279	-10.3077	6.5e-25	5.8e-24
ENSSSCG00000007088		17	26352949	26381670	1976.8	-1.61962	0.157272	-10.2982	7.18e-25	6.4e-24
ENSSSCG00000033833	DUSP18	14	47536202	47550495	141.568	-3.34216	0.324583	-10.2968	7.29e-25	6.49e-24
ENSSSCG00000011501	SUCLG2	13	48823733	49090468	1389.59	-1.85957	0.180674	-10.2924	7.62e-25	6.79e-24
ENSSSCG00000004674	SHF	1	126549747	126570859	137.73	-6.35724	0.617677	-10.2922	7.64e-25	6.8e-24
ENSSSCG00000032145	IRX5	6	30511894	30514808	121.807	-9.85704	0.957988	-10.2893	7.87e-25	7e-24
ENSSSCG00000015556	LAMC2	9	124435807	124495351	9252.58	-6.80062	0.660987	-10.2886	7.93e-25	7.05e-24
ENSSSCG00000036064	CALHM6	1	82085714	82087889	715.676	12.6169	1.22666	10.2856	8.18e-25	7.27e-24
ENSSSCG00000004661	MYEF2	1	123600908	123638236	328.18	-10.2917	1.00092	-10.2823	8.47e-25	7.52e-24
ENSSSCG00000004548	PIF1	1	107218657	107227168	73.1658	-10.0394	0.976655	-10.2794	8.73e-25	7.74e-24
ENSSSCG00000025248	PITPNA	12	47739633	47785375	1306.49	1.24771	0.121406	10.2772	8.93e-25	7.92e-24
ENSSSCG00000022324	PPFIA3	6	54313981	54337338	218.211	-2.17796	0.211998	-10.2735	9.28e-25	8.22e-24
ENSSSCG00000062952		2	62051993	62070952	734.696	2.72712	0.265472	10.2727	9.35e-25	8.28e-24
ENSSSCG00000030378	LIMK1	3	11252648	11279284	1556.59	3.41708	0.332755	10.2691	9.72e-25	8.6e-24
ENSSSCG00000022726	RHOD	2	5392547	5404339	358.636	-6.90042	0.672209	-10.2653	1.01e-24	8.93e-24
ENSSSCG00000030065	ZBTB47	13	26182185	26198115	53.1211	-4.16362	0.405733	-10.262	1.05e-24	9.24e-24
ENSSSCG00000061899	IMMP2L	18	34006900	34907287	45.1082	-3.86662	0.376874	-10.2597	1.07e-24	9.45e-24
ENSSSCG00000005164	HACD4	1	201886332	201910664	486.019	12.6316	1.23125	10.2592	1.08e-24	9.5e-24
ENSSSCG00000024399	EVC2	8	4893217	5023644	57.287	-6.51348	0.634963	-10.258	1.09e-24	9.61e-24
ENSSSCG00000023419	ARHGEF10	15	33370126	33446598	125.731	-5.71263	0.556971	-10.2566	1.11e-24	9.75e-24
ENSSSCG00000003965		6	168765539	168870281	64.1697	-5.25784	0.512969	-10.2498	1.19e-24	1.04e-23
ENSSSCG00000013931	GMIP	2	58286934	58296261	1715.04	2.35209	0.229575	10.2454	1.24e-24	1.09e-23
ENSSSCG00000015742	TMEM177	15	31578224	31582437	73.6115	-4.89746	0.478041	-10.2449	1.25e-24	1.1e-23
ENSSSCG00000033741	NIP7	6	17635548	17645422	446.08	-2.4497	0.23913	-10.2442	1.26e-24	1.1e-23
ENSSSCG00000036152	TSPAN15	14	72468914	72555080	93.7451	-7.29278	0.711914	-10.2439	1.26e-24	1.11e-23
ENSSSCG00000024028	STARD3NL	9	108631256	108676183	656.219	2.06878	0.202009	10.241	1.3e-24	1.14e-23
ENSSSCG00000007004		17	12042305	12087884	600.429	-1.47432	0.143976	-10.2401	1.31e-24	1.15e-23
ENSSSCG00000005524	DAB2IP	1	261659660	261859022	407.721	-3.86085	0.377102	-10.2382	1.34e-24	1.17e-23
ENSSSCG00000011201	SATB1	13	5314148	5417610	138.836	-6.65515	0.650637	-10.2287	1.48e-24	1.29e-23
ENSSSCG00000006727	WDR3	4	102827190	102878585	834.167	-2.56732	0.250993	-10.2286	1.48e-24	1.29e-23
ENSSSCG00000014348	SPATA24	2	141286880	141293227	87.2641	-3.55645	0.347771	-10.2264	1.51e-24	1.32e-23
ENSSSCG00000008984		8	72408542	72443219	479.154	-6.23172	0.609418	-10.2257	1.52e-24	1.33e-23
ENSSSCG00000010281	PSAP	14	74734189	74887763	51751.1	2.98628	0.292105	10.2233	1.56e-24	1.36e-23
ENSSSCG00000002512	DEGS2	7	121058105	121076328	190.447	-11.4033	1.11569	-10.2208	1.6e-24	1.4e-23
ENSSSCG00000026360	CLGN	8	86621178	86675795	187.958	-8.52809	0.834534	-10.219	1.63e-24	1.42e-23
ENSSSCG00000000273	PRR13	5	18660814	18665925	8235.24	2.97193	0.290872	10.2173	1.66e-24	1.45e-23
ENSSSCG00000013900	PIK3R2	2	59637371	59652073	761.553	-3.06316	0.299895	-10.2141	1.71e-24	1.5e-23
ENSSSCG00000017325	PLEKHM1	12	17993036	18035375	1490.27	2.24881	0.220227	10.2113	1.76e-24	1.54e-23
ENSSSCG00000012157	PHKA2	X	15283120	15365565	704.906	-3.85368	0.377436	-10.2102	1.79e-24	1.56e-23
ENSSSCG00000000906	TMCC3	5	88438365	88682319	62.387	-4.61611	0.45211	-10.2101	1.79e-24	1.56e-23
ENSSSCG00000013316	WT1	2	28411803	28455997	67.1774	-9.79502	0.959461	-10.2089	1.81e-24	1.58e-23
ENSSSCG00000012848	EPS8L2	2	433649	452630	1358.1	-6.73326	0.659783	-10.2053	1.88e-24	1.63e-23
ENSSSCG00000016685	WIPF3	18	42991498	43071266	77.9952	-10.0966	0.989362	-10.2052	1.88e-24	1.63e-23
ENSSSCG00000026990	FAM162A	13	138115509	138151738	591.102	-1.95206	0.191312	-10.2035	1.91e-24	1.66e-23
ENSSSCG00000017343	GFAP	12	18456263	18466592	74.0453	-9.45775	0.927661	-10.1953	2.08e-24	1.81e-23
ENSSSCG00000013772	ASF1B	2	65062766	65072679	197.329	-5.38362	0.528235	-10.1917	2.16e-24	1.87e-23
ENSSSCG00000014818	STARD10	9	7302814	7332770	545.787	-5.09908	0.500327	-10.1915	2.16e-24	1.88e-23
ENSSSCG00000011121		10	60506504	61084960	886.02	12.4519	1.22185	10.1911	2.17e-24	1.89e-23
ENSSSCG00000015649	DYRK3	9	67268633	67280111	144.913	-5.25219	0.515401	-10.1905	2.19e-24	1.9e-23
ENSSSCG00000011369	WDR6	13	31642325	31651361	743.208	-2.53817	0.24909	-10.1898	2.2e-24	1.91e-23
ENSSSCG00000058180		17	13386683	13394170	544.518	-1.6114	0.158194	-10.1862	2.29e-24	1.98e-23
ENSSSCG00000027676	NOP56	17	32960102	32965370	1733	-2.09909	0.206104	-10.1846	2.32e-24	2.01e-23
ENSSSCG00000027389	HERPUD2	18	38284520	38326311	882.46	1.29563	0.127235	10.183	2.36e-24	2.04e-23
ENSSSCG00000054188	NOL11	12	14035689	14058414	507.046	-1.41242	0.138706	-10.1829	2.36e-24	2.04e-23
ENSSSCG00000013377	USH1C	2	41593802	41647247	64.9282	-9.87259	0.9696	-10.1821	2.38e-24	2.06e-23
ENSSSCG00000016957	CD180	16	45571173	45588066	390.65	12.9598	1.27281	10.182	2.39e-24	2.06e-23
ENSSSCG00000037236	RPSA	13	24072527	24081541	17726.4	-2.82571	0.277633	-10.1779	2.49e-24	2.15e-23
ENSSSCG00000007072	SPTLC3	17	21769484	21903264	268.313	-10.6602	1.04786	-10.1733	2.61e-24	2.25e-23
ENSSSCG00000032941	SIK2	9	39368599	39483515	1615.45	1.45413	0.142954	10.172	2.64e-24	2.28e-23
ENSSSCG00000050487	RILP	12	47856934	47860391	94.4595	7.09656	0.697666	10.1719	2.65e-24	2.28e-23
ENSSSCG00000005055	LGALS3	1	184478710	184497951	24399.4	3.60704	0.354619	10.1716	2.66e-24	2.29e-23
ENSSSCG00000005620	SH2D3C	1	268238973	268270361	313.699	3.49804	0.343929	10.1708	2.68e-24	2.3e-23
ENSSSCG00000039010	WNT7A	13	70538894	70602454	134.41	-8.79248	0.864625	-10.1691	2.72e-24	2.34e-23
ENSSSCG00000003663	HPCAL1	3	126107412	126220309	702.912	2.81951	0.277295	10.1679	2.76e-24	2.37e-23
ENSSSCG00000032188	METTL26	3	41134246	41141353	736.182	-4.09303	0.402715	-10.1636	2.88e-24	2.47e-23
ENSSSCG00000024062	ACTL8	6	76286086	76358782	108.198	-10.6013	1.0434	-10.1604	2.98e-24	2.56e-23
ENSSSCG00000033692	B3GALNT2	14	55749473	55818004	344.51	-1.84508	0.181612	-10.1595	3.01e-24	2.58e-23
ENSSSCG00000031800		16	79559048	79581201	107.021	-8.27083	0.814241	-10.1577	3.06e-24	2.62e-23
ENSSSCG00000032715	CERS6	15	74927130	75261554	390.422	12.6055	1.24106	10.1571	3.08e-24	2.64e-23
ENSSSCG00000010170	DISC1	14	58606464	58963563	53.4947	5.59338	0.550728	10.1563	3.11e-24	2.66e-23
ENSSSCG00000031267	NIPAL2	4	38491285	38574255	130.688	-10.7417	1.05795	-10.1533	3.2e-24	2.74e-23
ENSSSCG00000001513	SYNGAP1	7	29723588	29753933	52.4274	-3.58966	0.35355	-10.1532	3.21e-24	2.74e-23
ENSSSCG00000018026		12	58895812	58923072	106.327	-8.79768	0.86676	-10.1501	3.31e-24	2.83e-23
ENSSSCG00000011952	RPL24	13	157411987	157418660	4443.86	-2.08689	0.205625	-10.149	3.35e-24	2.86e-23
ENSSSCG00000006236	NSMAF	4	74236826	74298193	557.864	2.27996	0.224825	10.141	3.63e-24	3.1e-23
ENSSSCG00000005352	FRMPD1	1	238371336	238511715	75.3212	-9.83153	0.969594	-10.1398	3.68e-24	3.14e-23
ENSSSCG00000013517	UHRF1	2	73898071	73931769	413.764	-3.76547	0.371549	-10.1345	3.88e-24	3.31e-23
ENSSSCG00000009233	GPAT3	8	134912491	134977388	198.886	-3.91317	0.386154	-10.1337	3.92e-24	3.34e-23
ENSSSCG00000012790	ARHGAP4	X	124641226	124655279	175.29	8.83951	0.872348	10.133	3.94e-24	3.36e-23
ENSSSCG00000000002	GTSE1	5	3227816	3242789	243.757	-5.95004	0.58725	-10.132	3.98e-24	3.39e-23
ENSSSCG00000017261	ARSG	12	11751937	11843055	1072.51	11.121	1.09775	10.1307	4.04e-24	3.44e-23
ENSSSCG00000007109	XRN2	17	29107667	29193479	2070.94	-0.830961	0.0820848	-10.1232	4.36e-24	3.71e-23
ENSSSCG00000007089	MGME1	17	26369875	26395192	278.801	-2.80786	0.277373	-10.123	4.37e-24	3.71e-23
ENSSSCG00000000695	IFFO1	5	64116150	64129274	430.772	2.69906	0.266638	10.1226	4.39e-24	3.73e-23
ENSSSCG00000031465	PRRT1B	1	271462986	271480550	67.3084	-7.9896	0.789468	-10.1202	4.49e-24	3.81e-23
ENSSSCG00000017515		12	23968410	23971494	406.092	12.174	1.20297	10.1199	4.51e-24	3.83e-23
ENSSSCG00000004971	TLE3	1	167808510	167855911	2428.95	2.18451	0.215908	10.1178	4.61e-24	3.91e-23
ENSSSCG00000046640	OAS1	14	38851918	38859409	730.783	9.51111	0.940596	10.1118	4.9e-24	4.15e-23
ENSSSCG00000003901	FAAH	6	165060285	165079767	143.162	-10.0851	0.997361	-10.1118	4.9e-24	4.15e-23
ENSSSCG00000001511	PHF1	7	29714293	29719987	443.046	2.67017	0.264109	10.1101	4.98e-24	4.22e-23
ENSSSCG00000037381	GET1	13	202962664	202979902	291.354	-2.37771	0.235187	-10.1099	5e-24	4.23e-23
ENSSSCG00000005778	HSBP1L1	6	127960266	127973191	101.393	-2.55309	0.252564	-10.1087	5.06e-24	4.28e-23
ENSSSCG00000009569	PSPC1	11	482564	572090	587.722	-1.20204	0.11893	-10.1072	5.13e-24	4.34e-23
ENSSSCG00000006370	TSTD1	4	89401159	89403277	396.127	-4.12521	0.408349	-10.1022	5.4e-24	4.56e-23
ENSSSCG00000028406	FOCAD	1	201942463	202258794	460.651	-2.73124	0.270393	-10.101	5.47e-24	4.62e-23
ENSSSCG00000039214		3	43670109	43677122	48301.7	10.8708	1.07638	10.0994	5.56e-24	4.69e-23
ENSSSCG00000022543	VWDE	9	81916966	81986831	142.292	-11.0412	1.09341	-10.098	5.64e-24	4.75e-23
ENSSSCG00000027952	ADCY5	13	136972801	137135347	421.705	12.5479	1.24296	10.0952	5.8e-24	4.89e-23
ENSSSCG00000025106	THNSL2	3	57799026	57823440	142.167	-2.49813	0.247611	-10.0889	6.18e-24	5.21e-23
ENSSSCG00000024351	MET	18	29426048	29541512	3824.86	-7.03274	0.697125	-10.0882	6.23e-24	5.24e-23
ENSSSCG00000025514	RUFY3	8	67495033	67582142	708.323	1.67257	0.165798	10.088	6.24e-24	5.25e-23
ENSSSCG00000036296		9	46235737	46242432	8615.65	-1.83926	0.182421	-10.0825	6.6e-24	5.55e-23
ENSSSCG00000016971	MCCC2	16	47917291	47996534	868.169	2.52891	0.250829	10.0822	6.62e-24	5.57e-23
ENSSSCG00000013927	SLC25A42	2	58753371	58801832	84.0097	-3.06968	0.304495	-10.0812	6.69e-24	5.62e-23
ENSSSCG00000026571	RAB8B	1	108772851	108840227	4931.67	3.98274	0.395101	10.0803	6.75e-24	5.67e-23
ENSSSCG00000033307	GNG4	14	55653034	55726373	46.2888	-9.59534	0.951898	-10.0802	6.76e-24	5.67e-23
ENSSSCG00000033392	SCML4	1	73843012	73968699	96.1528	-8.6875	0.861928	-10.0791	6.83e-24	5.73e-23
ENSSSCG00000016557	CPA1	18	18469921	18476327	40.9509	-5.82158	0.577698	-10.0772	6.97e-24	5.84e-23
ENSSSCG00000039080	TRIB2	3	124172098	124196210	83.4411	-9.23407	0.916517	-10.0752	7.11e-24	5.96e-23
ENSSSCG00000040095	GPR35	15	139583769	139591632	216.152	6.10884	0.60635	10.0748	7.14e-24	5.98e-23
ENSSSCG00000010006	SEC14L2	14	47370055	47392499	102.68	-8.97193	0.890727	-10.0726	7.3e-24	6.11e-23
ENSSSCG00000040989	GPRC5C	12	6694286	6715896	1051.12	-7.39912	0.734748	-10.0703	7.48e-24	6.25e-23
ENSSSCG00000038604	DOCK6	2	69925854	69972316	418.803	-2.38436	0.236828	-10.0679	7.66e-24	6.4e-23
ENSSSCG00000010742	UROS	14	135101610	135131072	286.552	-1.32259	0.13138	-10.0669	7.74e-24	6.46e-23
ENSSSCG00000040578	CASKIN2	12	5855968	5870554	231.445	-3.35898	0.33369	-10.0662	7.8e-24	6.51e-23
ENSSSCG00000005487	COL27A1	1	254770093	254923823	153.24	-7.07389	0.703184	-10.0598	8.32e-24	6.94e-23
ENSSSCG00000029395	TMEM25	9	45829196	45838972	29.6037	-8.5852	0.853429	-10.0596	8.33e-24	6.94e-23
ENSSSCG00000011434	PPM1M	13	34380514	34385595	661.754	2.23152	0.221925	10.0553	8.71e-24	7.25e-23
ENSSSCG00000016216	TUBA4A	15	121288957	121294853	1573.52	-4.13641	0.411367	-10.0553	8.71e-24	7.25e-23
ENSSSCG00000022099	TP53INP2	17	38104200	38113166	377.9	2.50187	0.248894	10.0519	9.01e-24	7.5e-23
ENSSSCG00000008130	CIAO1	3	46960881	46966635	1809.07	1.53995	0.1532	10.0519	9.01e-24	7.5e-23
ENSSSCG00000008712	PPP2R2C	8	4218823	4352039	259.667	-5.07287	0.504811	-10.0491	9.28e-24	7.71e-23
ENSSSCG00000037710	ZNF473	6	55009719	55023141	463.94	2.57145	0.255908	10.0483	9.34e-24	7.76e-23
ENSSSCG00000010649	VWA2	14	124580295	124628791	74.3542	-9.86215	0.981512	-10.0479	9.38e-24	7.79e-23
ENSSSCG00000034615	TNFAIP8L1	2	74203766	74220816	149.313	-3.88246	0.386409	-10.0475	9.42e-24	7.82e-23
ENSSSCG00000008464	MTA3	3	97601412	97782863	39.2847	-4.59743	0.457782	-10.0429	9.88e-24	8.19e-23
ENSSSCG00000006796	CHI3L2	4	109081450	109099098	696.825	7.74258	0.770993	10.0423	9.93e-24	8.23e-23
ENSSSCG00000036844	GPR171	13	91381850	91388414	1658.65	12.9809	1.29264	10.0421	9.95e-24	8.24e-23
ENSSSCG00000058619		4	127177426	127202624	271.893	5.67234	0.564962	10.0402	1.01e-23	8.4e-23
ENSSSCG00000017118	TERT	16	79258591	79276421	62.46	-7.10593	0.707914	-10.0378	1.04e-23	8.6e-23
ENSSSCG00000011765	USP13	13	117700119	117826944	170.798	-9.37737	0.934311	-10.0367	1.05e-23	8.7e-23
ENSSSCG00000004830	ATP10A	1	141570493	141667338	877.854	12.4525	1.24112	10.0333	1.09e-23	9e-23
ENSSSCG00000012855	SLC22A18	2	2028396	2055750	312.858	-10.8812	1.08467	-10.0318	1.11e-23	9.13e-23
ENSSSCG00000002546	XRCC3	AEMK02000452.1	2217697	2230321	121.233	-2.65302	0.264518	-10.0296	1.13e-23	9.33e-23
ENSSSCG00000040904	CLDN1	13	127712777	127730657	2701.12	-7.2801	0.72589	-10.0292	1.13e-23	9.36e-23
ENSSSCG00000057082		AEMK02000437.1	33610	34853	69.0664	-6.16132	0.614345	-10.0291	1.14e-23	9.37e-23
ENSSSCG00000016569	SMO	18	19450743	19478898	169.47	-4.9556	0.494169	-10.0281	1.15e-23	9.45e-23
ENSSSCG00000037766	NR3C2	8	80312234	80668412	166.879	8.02753	0.800586	10.0271	1.16e-23	9.55e-23
ENSSSCG00000011899	CD80	13	140693382	140728976	609.129	12.3383	1.2307	10.0254	1.18e-23	9.7e-23
ENSSSCG00000026268	DLG5	14	80249697	80377064	449.888	-2.98932	0.298176	-10.0254	1.18e-23	9.7e-23
ENSSSCG00000013119	STX3	2	11696913	11740744	2476.15	2.28809	0.228232	10.0253	1.18e-23	9.7e-23
ENSSSCG00000005995	MTBP	4	18532041	18608602	75.109	-4.51891	0.450936	-10.0212	1.23e-23	1.01e-22
ENSSSCG00000016617	WNT16	18	25621794	25633731	74.8242	-9.86989	0.985088	-10.0193	1.25e-23	1.03e-22
ENSSSCG00000037880	NSMF	AEMK02000682.1	503375	512081	973.889	-4.17551	0.416941	-10.0146	1.31e-23	1.08e-22
ENSSSCG00000028983	TBC1D1	8	29370481	29590571	1972.8	1.18033	0.117884	10.0126	1.34e-23	1.1e-22
ENSSSCG00000038505	MSI2	12	33537196	33975548	209.678	-7.8792	0.786967	-10.0121	1.35e-23	1.11e-22
ENSSSCG00000012824	GAB3	X	125158154	125209035	285.293	11.9175	1.19041	10.0113	1.36e-23	1.11e-22
ENSSSCG00000009844	HSPB8	14	33626120	33640792	79.7452	-6.74545	0.673965	-10.0086	1.4e-23	1.14e-22
ENSSSCG00000012950		2	6054681	6056614	77.6962	-6.09458	0.609015	-10.0073	1.42e-23	1.16e-22
ENSSSCG00000051359	NIPSNAP1	14	46624727	46641438	247.427	-2.85402	0.285249	-10.0054	1.44e-23	1.18e-22
ENSSSCG00000010478	FFAR4	14	105011942	105037498	202.1	-6.9014	0.689783	-10.0052	1.45e-23	1.18e-22
ENSSSCG00000010912	KIF14	10	23123480	23174273	162.719	-6.02929	0.602828	-10.0017	1.5e-23	1.22e-22
ENSSSCG00000036709	OSCP1	6	92501132	92537508	53.0015	-3.16764	0.316825	-9.99806	1.55e-23	1.27e-22
ENSSSCG00000007681	CUX1	3	9317140	9669998	1838.75	1.89801	0.18984	9.99794	1.56e-23	1.27e-22
ENSSSCG00000023557	CCRL2	13	29402538	29404607	413.076	12.4388	1.24436	9.99611	1.58e-23	1.29e-22
ENSSSCG00000038622	HS3ST3A1	12	57630468	57729589	418.112	12.2712	1.2276	9.99605	1.59e-23	1.29e-22
ENSSSCG00000016435	SMARCD3	18	5958506	5989114	207.676	-7.079	0.708332	-9.9939	1.62e-23	1.32e-22
ENSSSCG00000015332	PON1	9	74926048	74974723	261.679	8.22546	0.823495	9.98847	1.71e-23	1.4e-22
ENSSSCG00000030253	NOL9	6	67375196	67396430	824.415	-1.77787	0.178053	-9.98505	1.77e-23	1.44e-22
ENSSSCG00000002714	WDR59	6	12682184	12768728	189.115	-1.68171	0.168437	-9.98422	1.79e-23	1.45e-22
ENSSSCG00000004404		1	76107602	76180193	43.1968	-9.76586	0.978172	-9.98379	1.79e-23	1.46e-22
ENSSSCG00000027371	PCDHGA4	2	142993554	143156556	2497.73	2.5121	0.251629	9.98331	1.8e-23	1.47e-22
ENSSSCG00000057673		10	54260305	54265051	554.377	4.54737	0.455502	9.98319	1.81e-23	1.47e-22
ENSSSCG00000024578	PHLDB1	9	45902155	45949415	1614.33	-2.51269	0.251707	-9.98257	1.82e-23	1.48e-22
ENSSSCG00000012352	KLF8	X	48663361	48748546	441.847	11.9666	1.19885	9.98167	1.83e-23	1.49e-22
ENSSSCG00000036075	WASHC3	5	82155256	82217300	587.224	2.40308	0.240797	9.97971	1.87e-23	1.52e-22
ENSSSCG00000008647	CMPK2	3	128903616	128917871	1589.24	13.6655	1.36936	9.97948	1.87e-23	1.52e-22
ENSSSCG00000003701	SNRPD1	6	106798265	106813816	632.105	-1.74519	0.17488	-9.97932	1.88e-23	1.52e-22
ENSSSCG00000002279	GPX2	7	89007375	89011620	151.699	-10.6191	1.06413	-9.97911	1.88e-23	1.52e-22
ENSSSCG00000008218	RNF103	3	58161261	58186858	581.417	1.90654	0.191055	9.97899	1.88e-23	1.52e-22
ENSSSCG00000025393	SUSD2	14	49674141	49683695	56.2754	-7.03554	0.705083	-9.97831	1.9e-23	1.53e-22
ENSSSCG00000012126		X	10430301	10582354	803.392	12.4187	1.24476	9.97676	1.93e-23	1.56e-22
ENSSSCG00000061856	HOXB9	12	24875723	24880333	79.3562	-10.0084	1.00333	-9.97519	1.96e-23	1.58e-22
ENSSSCG00000024344	CCR5	13	29383303	29387895	789.969	13.1053	1.31462	9.96892	2.08e-23	1.68e-22
ENSSSCG00000015662		9	67731179	67776115	722.578	8.36549	0.839161	9.96888	2.09e-23	1.68e-22
ENSSSCG00000001503	B3GALT4	7	29643182	29648604	208.503	3.47822	0.348923	9.96843	2.1e-23	1.69e-22
ENSSSCG00000024938	SH3BP5	13	2506156	2585526	1585.85	2.20077	0.220916	9.96203	2.23e-23	1.8e-22
ENSSSCG00000000770	MICAL3	5	69887892	70059494	410.616	-1.68181	0.168871	-9.95914	2.3e-23	1.85e-22
ENSSSCG00000001572	FGD2	7	32648222	32674529	517.711	3.44331	0.345745	9.95911	2.3e-23	1.85e-22
ENSSSCG00000005626	FPGS	1	268287765	268309398	443.794	2.87571	0.288829	9.95643	2.36e-23	1.9e-22
ENSSSCG00000013585	EVI5L	2	71332650	71365836	559.443	2.68311	0.2695	9.95589	2.38e-23	1.91e-22
ENSSSCG00000016498	MKRN1	18	9333684	9358849	1321.99	1.99044	0.199987	9.95284	2.45e-23	1.97e-22
ENSSSCG00000000891	LTA4H	5	87486512	87518515	5184.69	2.17911	0.21897	9.95166	2.48e-23	1.99e-22
ENSSSCG00000027677		12	25322041	25336753	127.351	6.22474	0.625585	9.95028	2.51e-23	2.02e-22
ENSSSCG00000002633	GAS8	6	64714	105993	158.438	-1.8812	0.189114	-9.94742	2.59e-23	2.08e-22
ENSSSCG00000038320	POR	3	10212735	10281823	4932.7	3.13538	0.315198	9.94735	2.59e-23	2.08e-22
ENSSSCG00000021818	ENOX1	11	23237775	23894699	53.0997	-9.57787	0.963059	-9.94526	2.64e-23	2.12e-22
ENSSSCG00000040421	HMG20B	2	75093075	75098536	1504.68	2.75494	0.2771	9.94204	2.73e-23	2.19e-22
ENSSSCG00000031361	CELSR1	5	2980351	3203381	1367.89	-6.60888	0.664781	-9.94143	2.75e-23	2.2e-22
ENSSSCG00000015120	USP2	9	46563482	46590392	82.1634	-6.10426	0.614036	-9.94122	2.75e-23	2.21e-22
ENSSSCG00000035374	TRAPPC6A	6	51579024	51589445	123.079	-6.43017	0.647055	-9.9376	2.86e-23	2.29e-22
ENSSSCG00000024966	TRIM77	9	23079377	23090598	55.2569	-9.55546	0.961598	-9.93706	2.87e-23	2.3e-22
ENSSSCG00000013042		2	7767642	7772470	172.199	4.05138	0.408032	9.92907	3.11e-23	2.49e-22
ENSSSCG00000000952	ZDHHC17	5	104300876	104394260	358.715	11.9283	1.20156	9.92738	3.16e-23	2.53e-22
ENSSSCG00000011364	NCKIPSD	13	31363765	31377672	974.878	1.92538	0.19396	9.92669	3.19e-23	2.54e-22
ENSSSCG00000020915	P4HA2	2	134502212	134595430	1274.6	-3.63595	0.366287	-9.92649	3.19e-23	2.55e-22
ENSSSCG00000011028	EPC1	10	42836047	42946857	407.259	2.48	0.249883	9.92466	3.25e-23	2.59e-22
ENSSSCG00000031429	YAP1	9	32811416	32925603	580.011	-6.13675	0.618355	-9.92431	3.26e-23	2.6e-22
ENSSSCG00000012288	CCDC120	X	43134275	43146775	182.761	-4.29751	0.433094	-9.92281	3.31e-23	2.64e-22
ENSSSCG00000008491	QPCT	3	102792720	102823026	2776.12	2.26917	0.228698	9.92212	3.34e-23	2.66e-22
ENSSSCG00000026707	XCR1	13	29150379	29159637	517.494	12.4577	1.25561	9.92161	3.35e-23	2.67e-22
ENSSSCG00000015336	SLC25A13	9	75781361	75980518	1141.21	-2.13001	0.214718	-9.92002	3.41e-23	2.71e-22
ENSSSCG00000017401	ATP6V0A1	12	20288411	20344127	1343.58	2.32376	0.234251	9.91996	3.41e-23	2.71e-22
ENSSSCG00000010017	SMTN	14	47879317	47902698	249.502	-3.85253	0.388416	-9.91856	3.46e-23	2.75e-22
ENSSSCG00000008829	OCIAD2	8	38772714	38793216	55.2724	-6.91413	0.697176	-9.91734	3.5e-23	2.78e-22
ENSSSCG00000029392	HUNK	13	195528739	195663902	60.1591	-9.84527	0.993095	-9.91372	3.63e-23	2.88e-22
ENSSSCG00000004610	CCPG1	1	116449079	116492907	6166.22	4.54944	0.458997	9.91168	3.7e-23	2.94e-22
ENSSSCG00000016111	FZD7	15	105644188	105648850	44.2991	-4.53107	0.457312	-9.90805	3.84e-23	3.05e-22
ENSSSCG00000039317	SLC25A21	7	62810937	63325625	107.689	-9.76005	0.985152	-9.90715	3.88e-23	3.07e-22
ENSSSCG00000007816	IL21R	3	19443359	19489152	201.357	6.84066	0.690652	9.90464	3.97e-23	3.15e-22
ENSSSCG00000027722	BMP2K	8	138674823	138790083	1093.6	2.37536	0.239867	9.90284	4.05e-23	3.2e-22
ENSSSCG00000004077	FBXO5	1	13467501	13505928	75.0456	-4.17944	0.422091	-9.90174	4.09e-23	3.24e-22
ENSSSCG00000009048	GAB1	8	84257965	84391621	108.5	-2.88576	0.291448	-9.90147	4.1e-23	3.24e-22
ENSSSCG00000008710	JAKMIP1	8	4492389	4612204	90.404	-7.04083	0.711163	-9.90044	4.14e-23	3.28e-22
ENSSSCG00000039701	DCAF5	7	92715384	92812979	1110.49	1.03221	0.104264	9.90001	4.16e-23	3.29e-22
ENSSSCG00000047800	TSPYL4	1	81887571	81892916	56.6642	-5.06866	0.51204	-9.89895	4.21e-23	3.32e-22
ENSSSCG00000000766	CECR2	5	69621959	69740958	393.602	1.94112	0.19612	9.89762	4.26e-23	3.36e-22
ENSSSCG00000036157	BARX2	9	56261658	56340983	81.0328	-9.99108	1.00956	-9.89648	4.31e-23	3.4e-22
ENSSSCG00000012875	TPCN2	2	4069280	4105042	710.09	2.02544	0.204684	9.89542	4.36e-23	3.44e-22
ENSSSCG00000006873	FRRS1	4	118269156	118370773	797.365	-3.13352	0.316668	-9.89529	4.36e-23	3.44e-22
ENSSSCG00000008170	RPL31	3	53281339	53295304	5223.4	-1.83504	0.185495	-9.89265	4.48e-23	3.53e-22
ENSSSCG00000008038	NHERF2	3	39942367	39952825	268.338	-4.68337	0.473562	-9.88967	4.62e-23	3.63e-22
ENSSSCG00000023371	EHD2	6	53423563	53443224	1337.07	-6.05716	0.612723	-9.88565	4.8e-23	3.78e-22
ENSSSCG00000031999	GPR18	11	68187327	68191269	877.807	5.49498	0.55586	9.88555	4.81e-23	3.78e-22
ENSSSCG00000006374	CD244	4	89668239	89700972	553.623	12.5489	1.26943	9.88549	4.81e-23	3.78e-22
ENSSSCG00000010477	CEP55	14	104957311	104980689	170.551	-3.36678	0.34064	-9.88368	4.9e-23	3.85e-22
ENSSSCG00000010459	HTR7	14	102444588	102548907	695.318	12.4617	1.26091	9.88311	4.93e-23	3.87e-22
ENSSSCG00000003481	PADI1	6	75830046	75871911	4748	-15.2481	1.54295	-9.88245	4.96e-23	3.89e-22
ENSSSCG00000015137	CRTAM	9	49783909	49811312	596.666	12.9391	1.30984	9.87839	5.17e-23	4.05e-22
ENSSSCG00000016998	NPM1	16	52765298	52781771	8773.78	-2.05724	0.208275	-9.87749	5.21e-23	4.09e-22
ENSSSCG00000013266	LARGE2	2	16545448	16550888	70.2431	-6.07163	0.614988	-9.87277	5.46e-23	4.28e-22
ENSSSCG00000045477		14	7360035	7371015	460.194	2.67901	0.271393	9.87133	5.54e-23	4.34e-22
ENSSSCG00000028662	PDE3A	5	52409882	52738406	135.916	-10.4355	1.0572	-9.87085	5.57e-23	4.36e-22
ENSSSCG00000030408	RIGI	10	33891763	33933455	5845.04	6.97841	0.706986	9.87064	5.58e-23	4.37e-22
ENSSSCG00000001471	BRD2	7	25152043	25162578	3915.27	1.36046	0.137832	9.8704	5.59e-23	4.37e-22
ENSSSCG00000035945	FDX1	9	38375984	38404832	727.238	-1.76111	0.178425	-9.8703	5.6e-23	4.38e-22
ENSSSCG00000036067	PDP2	6	27565450	27575455	438.705	-1.51852	0.153859	-9.86952	5.64e-23	4.41e-22
ENSSSCG00000005484	ZNF618	1	254477872	254672964	172.616	4.28494	0.434166	9.86936	5.65e-23	4.41e-22
ENSSSCG00000040281	ARMCX3	X	83187979	83197532	297.603	11.7358	1.18935	9.86742	5.76e-23	4.5e-22
ENSSSCG00000061243		8	30694388	30699189	6525.26	-1.80331	0.182768	-9.86667	5.81e-23	4.53e-22
ENSSSCG00000034339	CBARP	2	77220972	77230058	142.989	-2.9462	0.298613	-9.86628	5.83e-23	4.54e-22
ENSSSCG00000010829	MTARC1	10	10190835	10216175	54.5412	-7.56937	0.767476	-9.86268	6.04e-23	4.71e-22
ENSSSCG00000004434	FRK	1	81605700	81714250	115.96	-6.69568	0.678923	-9.86221	6.07e-23	4.73e-22
ENSSSCG00000035760	RFLNA	14	28823575	28845719	1218.8	11.1702	1.13282	9.86056	6.17e-23	4.8e-22
ENSSSCG00000023665	FBXO25	15	32359549	32409814	262.391	1.90535	0.193254	9.85935	6.25e-23	4.86e-22
ENSSSCG00000000623	BCL2L14	5	60332451	60357897	298.576	8.51614	0.863805	9.85887	6.28e-23	4.88e-22
ENSSSCG00000036832	STK40	6	92441233	92484336	1260.24	2.4541	0.248942	9.85815	6.32e-23	4.91e-22
ENSSSCG00000009377	THSD1	11	15668813	15697872	79.7108	-8.15885	0.827778	-9.85633	6.44e-23	5e-22
ENSSSCG00000048500		7	100075977	100080589	69.2088	-5.19727	0.527312	-9.85615	6.45e-23	5e-22
ENSSSCG00000055744	FAM241A	8	110468757	110504912	624.243	3.00749	0.30515	9.85577	6.47e-23	5.02e-22
ENSSSCG00000012982	SIPA1	2	6606626	6618566	1911.26	2.5754	0.261357	9.85394	6.59e-23	5.11e-22
ENSSSCG00000010536	CNNM1	14	110539427	110601718	78.9014	-9.6139	0.975856	-9.85176	6.74e-23	5.22e-22
ENSSSCG00000026653		3	8305865	8323703	874.764	11.8669	1.20475	9.85009	6.85e-23	5.3e-22
ENSSSCG00000015396	SEMA3D	9	95280593	95486090	421.229	-7.79681	0.791565	-9.84987	6.86e-23	5.31e-22
ENSSSCG00000006811	SLC6A17	4	109919151	109974235	81.6886	-9.58457	0.973252	-9.84798	6.99e-23	5.41e-22
ENSSSCG00000037682	HFE	7	20758741	20767000	468.834	2.66059	0.270171	9.8478	7.01e-23	5.42e-22
ENSSSCG00000003216	POLD1	6	55247880	55272085	413.71	-3.54904	0.360414	-9.84713	7.05e-23	5.45e-22
ENSSSCG00000012975	SNX32	2	6475024	6488657	37.5679	-5.92907	0.602112	-9.84713	7.05e-23	5.45e-22
ENSSSCG00000032637	EVC	8	4810093	4891165	78.5237	-7.36147	0.747637	-9.84632	7.11e-23	5.49e-22
ENSSSCG00000028924	AURKB	12	53410177	53423225	182.659	-4.47387	0.454688	-9.83943	7.61e-23	5.88e-22
ENSSSCG00000038418		5	63219233	63228564	747.234	12.5346	1.27401	9.83869	7.67e-23	5.92e-22
ENSSSCG00000004898	TNFRSF11A	1	159128038	159187481	106.526	7.81867	0.79482	9.83704	7.8e-23	6.01e-22
ENSSSCG00000001639	TRERF1	7	37333947	37554570	113.238	-4.85086	0.493205	-9.83538	7.93e-23	6.11e-22
ENSSSCG00000058371		18	41411764	41447325	57.7742	-9.59996	0.976116	-9.83486	7.97e-23	6.14e-22
ENSSSCG00000035224		12	25426111	25441497	93.2104	6.10517	0.620874	9.83318	8.1e-23	6.24e-22
ENSSSCG00000028850	RPL26	12	53548321	53553455	6159.34	-1.37991	0.140362	-9.83107	8.27e-23	6.36e-22
ENSSSCG00000035628	CCDC115	15	31974724	31979059	405.324	1.86242	0.18945	9.83065	8.31e-23	6.39e-22
ENSSSCG00000035020	STK32B	8	5056817	5418329	110.36	-10.5799	1.07652	-9.82785	8.54e-23	6.56e-22
ENSSSCG00000013655	ICAM1	2	69097122	69108205	9297.29	3.35206	0.341139	9.82609	8.69e-23	6.68e-22
ENSSSCG00000001021		7	4621853	4638176	506.449	2.04641	0.208272	9.82562	8.73e-23	6.7e-22
ENSSSCG00000025353	TNNT1	6	59347582	59365284	111.235	-6.13846	0.624844	-9.82399	8.88e-23	6.81e-22
ENSSSCG00000061235		9	31994831	31999723	175.542	-8.65719	0.88197	-9.81575	9.63e-23	7.39e-22
ENSSSCG00000015399	SEMA3E	9	96682246	96941072	249.493	-11.3918	1.1616	-9.80694	1.05e-22	8.06e-22
ENSSSCG00000001701	HSP90AB1	7	39244458	39250481	20566.7	-1.78515	0.182045	-9.80605	1.06e-22	8.12e-22
ENSSSCG00000013079	DAGLA	2	9802012	9863865	318.969	2.84443	0.290075	9.80586	1.06e-22	8.13e-22
ENSSSCG00000030680	TCF7	2	136422940	136457910	55.3011	-5.57048	0.568081	-9.80579	1.06e-22	8.14e-22
ENSSSCG00000038089	COL18A1	13	207940948	207982938	618.331	-5.62565	0.573787	-9.80442	1.08e-22	8.24e-22
ENSSSCG00000007768	STX4	3	17416842	17431053	1028.79	2.2196	0.226395	9.80411	1.08e-22	8.26e-22
ENSSSCG00000006350		4	88873762	88892955	258.966	5.39518	0.550564	9.79937	1.13e-22	8.66e-22
ENSSSCG00000022664	ZSCAN16	7	21950413	21965692	50.5791	3.77158	0.384915	9.79848	1.14e-22	8.73e-22
ENSSSCG00000010433	SGMS1	14	99147272	99185082	1052.7	3.41271	0.348298	9.79824	1.15e-22	8.74e-22
ENSSSCG00000010655	GFRA1	14	126277875	126499465	60.0341	-9.47857	0.967556	-9.7964	1.17e-22	8.9e-22
ENSSSCG00000016892	FST	16	32805932	32811421	79.3775	-10.4896	1.07105	-9.79382	1.2e-22	9.13e-22
ENSSSCG00000028978	CAD	3	111887020	111914492	1492.1	-2.82175	0.288174	-9.79182	1.22e-22	9.3e-22
ENSSSCG00000038616		8	65861301	65872084	81.5721	-10.1286	1.03464	-9.78948	1.25e-22	9.52e-22
ENSSSCG00000034284		6	58941145	58949184	548.975	12.1406	1.24057	9.78632	1.29e-22	9.81e-22
ENSSSCG00000011915	GRAMD1C	13	145997742	146105681	121.464	-7.61044	0.777699	-9.78585	1.3e-22	9.85e-22
ENSSSCG00000017187	FOXJ1	12	5307374	5312106	92.3836	-8.29397	0.847694	-9.78416	1.32e-22	1e-21
ENSSSCG00000006163	PKIA	4	57872116	57977574	100.625	3.09236	0.31607	9.78377	1.32e-22	1e-21
ENSSSCG00000059608	ANG	7	78249487	78250138	340.071	4.77029	0.487749	9.7802	1.37e-22	1.04e-21
ENSSSCG00000006531	EFNA3	4	94710647	94719248	52.1883	-5.28282	0.540402	-9.77573	1.43e-22	1.09e-21
ENSSSCG00000023933	CRACR2B	2	518544	524081	72.4759	-3.19325	0.326675	-9.77501	1.44e-22	1.09e-21
ENSSSCG00000003753		6	128637488	128643120	181.539	-11.0553	1.13106	-9.77426	1.45e-22	1.1e-21
ENSSSCG00000012703		X	111962633	111974472	1978.67	-0.925943	0.0947661	-9.77082	1.5e-22	1.14e-21
ENSSSCG00000010957	AGTPBP1	10	29440145	29590454	725.945	3.88376	0.397495	9.77059	1.51e-22	1.14e-21
ENSSSCG00000021059	ADORA1	9	113835921	113872365	121.667	-10.1775	1.04167	-9.77043	1.51e-22	1.14e-21
ENSSSCG00000003708	ANKRD29	6	108459489	108517232	276.644	-4.96994	0.5088	-9.76797	1.55e-22	1.17e-21
ENSSSCG00000016717	PALS2	18	47593049	47710570	65.1108	-7.80527	0.79909	-9.7677	1.55e-22	1.17e-21
ENSSSCG00000032684	BOK	15	140171143	140184121	37.9388	-4.21089	0.431131	-9.76707	1.56e-22	1.18e-21
ENSSSCG00000018049	PRPSAP2	12	60340883	60376568	1092.15	1.728	0.176973	9.76419	1.6e-22	1.21e-21
ENSSSCG00000056469		8	66602140	66640571	381.569	-2.17897	0.22319	-9.76288	1.62e-22	1.23e-21
ENSSSCG00000020705	MAP3K8	10	40713847	40742462	389.91	2.60784	0.267125	9.76264	1.63e-22	1.23e-21
ENSSSCG00000040288	ARNT2	7	49259651	49450461	113.726	-6.19501	0.634585	-9.76231	1.63e-22	1.23e-21
ENSSSCG00000017638	TSPOAP1	12	34578704	34605888	64.4798	-8.25655	0.845872	-9.76099	1.66e-22	1.25e-21
ENSSSCG00000002469	OTUB2	7	115304871	115327054	41.0307	-4.95769	0.508351	-9.75249	1.8e-22	1.36e-21
ENSSSCG00000032795	IL1RL1	3	51846792	51951383	114.554	-9.84188	1.00953	-9.74894	1.86e-22	1.4e-21
ENSSSCG00000008201	CNNM3	3	56792391	56811789	1121.51	1.78792	0.183428	9.7473	1.89e-22	1.43e-21
ENSSSCG00000034358	KCNJ16	12	10393179	10558169	52.7105	-9.58039	0.982932	-9.74675	1.9e-22	1.43e-21
ENSSSCG00000004314	PM20D2	1	57188336	57219233	459.026	-3.16401	0.32484	-9.74021	2.03e-22	1.53e-21
ENSSSCG00000032835	TMEM268	1	255171244	255193638	322.127	1.97478	0.202843	9.73549	2.13e-22	1.6e-21
ENSSSCG00000024697	TMEM125	6	167972851	167976378	100.092	-8.78005	0.902022	-9.73374	2.16e-22	1.63e-21
ENSSSCG00000009860	FBXW8	14	35444281	35575705	101.67	-8.63562	0.887293	-9.73255	2.19e-22	1.65e-21
ENSSSCG00000010892	KCNT2	AEMK02000698.1	2096385	2435863	160.775	-11.2096	1.15177	-9.73244	2.19e-22	1.65e-21
ENSSSCG00000007486	CYP24A1	17	55110590	55130363	58.1993	-9.68346	0.995178	-9.73038	2.24e-22	1.68e-21
ENSSSCG00000029509	KIF22	3	18023096	18041730	608.778	-3.32461	0.341822	-9.72614	2.33e-22	1.75e-21
ENSSSCG00000006939	ZNHIT6	4	130298280	130386955	370.656	-1.32754	0.136526	-9.72374	2.39e-22	1.79e-21
ENSSSCG00000017495	GRB7	12	22574584	22582345	221.828	-10.1885	1.04789	-9.72287	2.41e-22	1.81e-21
ENSSSCG00000023176	TROAP	5	15300687	15307679	75.1654	-3.51957	0.362189	-9.71749	2.54e-22	1.9e-21
ENSSSCG00000009560	TFDP1	11	78755533	78778309	802.057	-1.93564	0.199192	-9.71747	2.54e-22	1.9e-21
ENSSSCG00000015324	GNG11	9	73721322	73726222	1263.46	12.6423	1.3011	9.71667	2.56e-22	1.92e-21
ENSSSCG00000012026	ADAMTS1	13	190276430	190286214	1868.21	-7.99346	0.822768	-9.71532	2.59e-22	1.94e-21
ENSSSCG00000017535	HOXB4	12	24829452	24832318	63.7029	-9.65031	0.993317	-9.71524	2.6e-22	1.94e-21
ENSSSCG00000009137	GAR1	8	112400005	112414033	267.416	-2.11036	0.217236	-9.71459	2.61e-22	1.95e-21
ENSSSCG00000000025	PARVG	5	4873153	4898647	441.395	10.7384	1.10549	9.71369	2.64e-22	1.97e-21
ENSSSCG00000016687	CHN2	18	43209190	43249369	55.5192	-9.49691	0.977844	-9.71209	2.68e-22	2e-21
ENSSSCG00000004109	ZC3H12D	1	16465252	16498971	318.238	12.0388	1.24031	9.70631	2.83e-22	2.11e-21
ENSSSCG00000055702	CENPO	3	113968902	113979148	111.838	-3.52817	0.363614	-9.70306	2.93e-22	2.18e-21
ENSSSCG00000028481	CALCOCO1	5	18910700	18930321	1380.39	1.64504	0.169558	9.70195	2.96e-22	2.2e-21
ENSSSCG00000006453	KIRREL1	4	92176746	92290610	352.788	-5.63135	0.580537	-9.70023	3.01e-22	2.24e-21
ENSSSCG00000036776	LRRC75A	12	59094834	59132504	90.6976	7.0347	0.725234	9.6999	3.02e-22	2.25e-21
ENSSSCG00000003736	ASXL3	6	117334259	117518026	83.5187	-10.2101	1.05267	-9.69929	3.04e-22	2.26e-21
ENSSSCG00000025560	PGLYRP2	2	62134533	62140184	378.215	12.0288	1.24028	9.69845	3.06e-22	2.28e-21
ENSSSCG00000001229		7	22938248	22942725	3807.65	4.52341	0.466495	9.69661	3.12e-22	2.32e-21
ENSSSCG00000008529	YPEL5	3	109178095	109195586	907.623	2.28392	0.235547	9.69624	3.13e-22	2.32e-21
ENSSSCG00000033816		2	68662404	68677533	147.772	3.59548	0.370944	9.6928	3.24e-22	2.4e-21
ENSSSCG00000038597	KLHDC9	4	89341652	89343857	59.8443	-6.62706	0.68382	-9.69122	3.29e-22	2.44e-21
[truncated: 12,854 more rows]

## Sheet: DEGs PAM KLA vs Con
Differential gene expression in PAM stimulated with KLA compared to un-stimulated cells
Gene Stable ID	Gene name	Chromosome/scaffold name	Gene start (bp)	Gene end (bp)	baseMean	log2FC_PAM_Kla vs Con	lfcSE	stat	pvalue	padj
ENSSSCG00000004890	SERPINB2	1	157872212	157886602	374.071	5.18583	0.339393	15.2797	1.04e-52	1.55e-48
ENSSSCG00000033520	IL23A	5	21732165	21734267	3787.51	6.86737	0.475363	14.4466	2.64e-47	1.95e-43
ENSSSCG00000008090	IL1A	3	43718368	43731119	13782.8	4.11141	0.320757	12.8178	1.3e-37	6.44e-34
ENSSSCG00000060276		8	70054890	70057030	43639.9	4.71609	0.370273	12.7368	3.69e-37	1.37e-33
ENSSSCG00000035189		15	31779242	31790465	129.665	-4.39315	0.35787	-12.2758	1.22e-34	3.62e-31
ENSSSCG00000008959	CXCL2	8	70157214	70159138	17879.2	4.76305	0.390321	12.2029	3e-34	7.41e-31
ENSSSCG00000008429	EPCAM	3	93168852	93185653	4045.97	2.88024	0.236483	12.1795	4e-34	8.47e-31
ENSSSCG00000035774	ERRFI1	6	68669153	68682623	590.816	3.54286	0.2914	12.1581	5.2e-34	9.63e-31
ENSSSCG00000008953	CXCL8	8	69932643	69935861	136088	4.29455	0.370848	11.5803	5.18e-31	8.54e-28
ENSSSCG00000038929	CEMIP	7	49622539	49792543	836.007	4.24663	0.368553	11.5225	1.02e-30	1.51e-27
ENSSSCG00000011298	CDCP1	13	28257417	28319215	3196.16	4.42038	0.385195	11.4757	1.75e-30	2.36e-27
ENSSSCG00000054652		7	16892893	16895488	981.79	4.43062	0.392073	11.3005	1.3e-29	1.61e-26
ENSSSCG00000017700	CCL3L1	12	39491914	39493774	25128.9	4.74661	0.424549	11.1804	5.09e-29	5.8e-26
ENSSSCG00000012118	TLR8	X	9597604	9616757	2520.57	-3.12002	0.279729	-11.1537	6.87e-29	7.27e-26
ENSSSCG00000022925		5	62963644	63041739	17069	0.812991	0.0732678	11.0962	1.31e-28	1.29e-25
ENSSSCG00000060860	TNF	7	23699628	23702416	1075.84	4.08859	0.37445	10.9189	9.36e-28	8.68e-25
ENSSSCG00000061605		8	70146146	70147963	9688.73	3.84308	0.354345	10.8456	2.09e-27	1.83e-24
ENSSSCG00000056309	SOX4	7	16891319	16892752	441.668	4.66592	0.433958	10.752	5.8e-27	4.78e-24
ENSSSCG00000029849	S1PR1	4	117064755	117069650	72.5752	-4.37755	0.409455	-10.6912	1.12e-26	8.74e-24
ENSSSCG00000038549	ZFP36L2	3	97200407	97204698	2211.09	-2.64641	0.253476	-10.4405	1.62e-25	1.2e-22
ENSSSCG00000017488	CSF3	12	22333449	22338753	14417	6.20965	0.596171	10.4159	2.1e-25	1.48e-22
ENSSSCG00000032288	SLC20A1	3	43844722	43860547	2216.67	1.15604	0.111187	10.3972	2.55e-25	1.72e-22
ENSSSCG00000022672	TRPM4	6	54342784	54377155	184.314	-1.98183	0.191076	-10.372	3.33e-25	2.14e-22
ENSSSCG00000030575	TMEM158	13	28405187	28406074	64.17	4.42691	0.432976	10.2244	1.54e-24	9.53e-22
ENSSSCG00000039214		3	43670109	43677122	48301.7	6.25566	0.613834	10.1911	2.17e-24	1.29e-21
ENSSSCG00000032674	TCEA3	6	81267359	81304602	494.863	-5.04421	0.503257	-10.0231	1.21e-23	6.88e-21
ENSSSCG00000014012	GFPT2	2	78285203	78328285	148.211	5.37353	0.546554	9.83164	8.23e-23	4.52e-20
ENSSSCG00000004136	AIG1	1	21913239	22165083	234.359	-2.57234	0.26447	-9.72639	2.33e-22	1.23e-19
ENSSSCG00000014800		9	6587052	6591741	604.862	2.10882	0.21696	9.71986	2.48e-22	1.27e-19
ENSSSCG00000009434	RGCC	11	25478879	25496519	5239.14	2.85419	0.293865	9.7126	2.66e-22	1.32e-19
ENSSSCG00000016254		15	129172445	129175682	1039.39	8.8058	0.909423	9.68284	3.57e-22	1.71e-19
ENSSSCG00000030278	MLLT11	4	98164676	98171674	272.328	2.20995	0.234186	9.43671	3.85e-21	1.78e-18
ENSSSCG00000014214	TRIM36	2	119306665	119352465	613.179	1.01728	0.10787	9.43059	4.08e-21	1.83e-18
ENSSSCG00000024793	PORCN	X	42653789	42669517	86.5714	3.07108	0.32846	9.34996	8.77e-21	3.82e-18
ENSSSCG00000010026	PIK3IP1	14	48040881	48051660	312.801	-4.74645	0.508705	-9.33046	1.05e-20	4.47e-18
ENSSSCG00000036457	TNFSF8	1	255432969	255459073	305.437	1.88011	0.203134	9.25552	2.13e-20	8.65e-18
ENSSSCG00000015717	C1QL2	15	24674861	24677094	229.09	-3.19237	0.34503	-9.25247	2.19e-20	8.65e-18
ENSSSCG00000006238	CYP7A1	4	74343123	74372621	151.305	-5.88054	0.63564	-9.25137	2.22e-20	8.65e-18
ENSSSCG00000008092	NT5DC4	3	43779259	43789121	39.7787	3.25253	0.353481	9.20141	3.53e-20	1.34e-17
ENSSSCG00000021646	KLF9	1	223720435	223748621	412.175	-2.40023	0.261744	-9.17014	4.72e-20	1.75e-17
ENSSSCG00000040815	DUSP5	14	120906343	120919384	1218.21	2.85729	0.312438	9.14515	5.95e-20	2.15e-17
ENSSSCG00000012322		X	45968814	46003215	2871.68	1.17306	0.128616	9.12065	7.47e-20	2.64e-17
ENSSSCG00000004199	EPB41L2	1	32418217	32630638	3783.1	-0.934908	0.103288	-9.05149	1.41e-19	4.86e-17
ENSSSCG00000042233		12	43360762	43364127	80.0662	-2.20993	0.244632	-9.03371	1.66e-19	5.59e-17
ENSSSCG00000004791	RASGRP1	1	132702541	132786532	1202.11	2.6595	0.294671	9.02532	1.79e-19	5.9e-17
ENSSSCG00000001841	RHCG	7	55046245	55071475	632.531	3.56379	0.40516	8.79602	1.42e-18	4.57e-16
ENSSSCG00000023975	CCDC9B	1	130975347	130983969	238.673	-1.59658	0.181844	-8.77996	1.64e-18	5.08e-16
ENSSSCG00000040961	LIF	14	47221560	47238749	618.079	5.72476	0.652067	8.7794	1.64e-18	5.08e-16
ENSSSCG00000009567	RASA3	11	78951019	79027900	443.885	-2.44965	0.279473	-8.76523	1.86e-18	5.61e-16
ENSSSCG00000022405	P2RX1	12	49956327	49974671	167.499	2.76704	0.315741	8.76364	1.89e-18	5.61e-16
ENSSSCG00000006306	MPZL1	4	83235714	83316405	890.439	2.09613	0.240049	8.73211	2.5e-18	7.27e-16
ENSSSCG00000035284	BMF	1	131178315	131200393	1615.48	-1.8395	0.211022	-8.7171	2.85e-18	8e-16
ENSSSCG00000001723	PLA2G7	7	41486598	41531345	2365.95	-1.95612	0.224404	-8.71694	2.86e-18	8e-16
ENSSSCG00000032097	DUSP16	5	59915197	59961829	1508.11	2.05773	0.238556	8.62577	6.37e-18	1.75e-15
ENSSSCG00000006378	SLAMF7	4	89759872	89785692	1631.26	3.62586	0.420681	8.61904	6.75e-18	1.79e-15
ENSSSCG00000009808	TMEM120B	14	30908025	30957259	1024.13	2.99408	0.347395	8.61866	6.77e-18	1.79e-15
ENSSSCG00000031109	HILPDA	18	19944930	19947080	1252.03	2.54965	0.29644	8.60089	7.91e-18	2.06e-15
ENSSSCG00000014852	ARRB1	9	9516947	9597976	974.634	-1.68838	0.196421	-8.59572	8.27e-18	2.12e-15
ENSSSCG00000003114	DHX34	6	53131241	53161368	1185.11	-0.855671	0.0997642	-8.57693	9.74e-18	2.45e-15
ENSSSCG00000032343	CCL4	12	39478882	39481082	4828.9	4.1842	0.488372	8.56765	1.06e-17	2.61e-15
ENSSSCG00000008428	MSH2	3	93081219	93163585	1021.93	2.28615	0.268203	8.52397	1.54e-17	3.75e-15
ENSSSCG00000000072	SLC25A17	5	7622646	7670283	1633.81	0.637963	0.0761475	8.37798	5.38e-17	1.29e-14
ENSSSCG00000015444	LAMB1	9	107671152	107772269	4207.2	1.58191	0.188974	8.37105	5.71e-17	1.34e-14
ENSSSCG00000025005	B4GALT6	6	115524636	115593270	197.119	3.28285	0.39288	8.35585	6.5e-17	1.51e-14
ENSSSCG00000011828	FAM43A	13	131663310	131665439	191.065	2.56659	0.307272	8.35283	6.66e-17	1.52e-14
ENSSSCG00000020705	MAP3K8	10	40713847	40742462	389.91	1.62471	0.194684	8.34537	7.1e-17	1.6e-14
ENSSSCG00000016101	CFLAR	15	104781616	104835630	6062.11	1.41654	0.169933	8.33587	7.69e-17	1.7e-14
ENSSSCG00000002014	JPH4	7	75522630	75532982	76.8902	-3.17472	0.382261	-8.30511	9.97e-17	2.17e-14
ENSSSCG00000024109	BDH1	13	132605489	132645937	113.69	-1.61761	0.195392	-8.27877	1.24e-16	2.67e-14
ENSSSCG00000005930	SLC45A4	4	2472259	2518885	664.128	-1.23636	0.149766	-8.2553	1.52e-16	3.18e-14
ENSSSCG00000001849	ANPEP	7	55351087	55373881	1184.99	-1.05852	0.128234	-8.25461	1.52e-16	3.18e-14
ENSSSCG00000012199	NR0B1	X	26117874	26122951	144.716	4.88869	0.593032	8.24356	1.67e-16	3.43e-14
ENSSSCG00000004420	TRAF3IP2	1	77487577	77541198	1285.68	0.931935	0.113067	8.24233	1.69e-16	3.43e-14
ENSSSCG00000023186	CA4	12	37962943	37972509	75.9078	3.75539	0.456775	8.22153	2.01e-16	4.02e-14
ENSSSCG00000017747	RAB11FIP4	12	43364140	43474241	179.883	-1.42277	0.173083	-8.22017	2.03e-16	4.02e-14
ENSSSCG00000035650		2	57245362	57262928	4694.08	2.07123	0.252995	8.18687	2.68e-16	5.23e-14
ENSSSCG00000034754	PLEKHS1	14	124068263	124103909	27.7948	3.18782	0.390037	8.17312	3.01e-16	5.79e-14
ENSSSCG00000033657	GREM1	1	136617105	136629292	644.737	5.7882	0.708756	8.1667	3.17e-16	6.03e-14
ENSSSCG00000006143	CA13	4	51408184	51468973	451.87	-1.45143	0.179308	-8.09464	5.74e-16	1.08e-13
ENSSSCG00000057274	MSANTD7	10	46928377	46931656	177.752	0.986942	0.122315	8.06887	7.1e-16	1.32e-13
ENSSSCG00000060833		7	16893538	16899444	30.0438	5.09903	0.632603	8.06039	7.61e-16	1.39e-13
ENSSSCG00000003806	LEPROT	6	146974639	146987242	1911.9	-0.831603	0.103338	-8.04744	8.45e-16	1.53e-13
ENSSSCG00000035715	GCH1	1	184199679	184257315	202.958	1.25488	0.15627	8.03022	9.73e-16	1.74e-13
ENSSSCG00000033183		2	71473389	71476640	1909.5	2.70652	0.337528	8.01867	1.07e-15	1.89e-13
ENSSSCG00000030388	UPP1	18	48418385	48440736	5772.26	2.90117	0.36228	8.00809	1.17e-15	2.03e-13
ENSSSCG00000014316	TGFBI	2	138191807	138225366	264.73	-4.31515	0.54248	-7.95448	1.8e-15	3.1e-13
ENSSSCG00000011579	PPARG	13	68302322	68433944	3392.04	1.31512	0.16547	7.94776	1.9e-15	3.24e-13
ENSSSCG00000043011		7	16725970	16842215	26.9865	4.7247	0.595167	7.93844	2.05e-15	3.45e-13
ENSSSCG00000001952	NFKBIA	7	64507822	64511277	6659.89	2.606	0.329636	7.90568	2.66e-15	4.44e-13
ENSSSCG00000040513	AQP3	10	33045245	33051082	207.452	-3.27551	0.41444	-7.90347	2.71e-15	4.47e-13
ENSSSCG00000056379	CD24	1	73119759	73124357	14735.7	2.76456	0.349958	7.89971	2.8e-15	4.56e-13
ENSSSCG00000003478	CROCC	6	75559105	75606299	253.133	-2.02973	0.25867	-7.84679	4.27e-15	6.88e-13
ENSSSCG00000021933	CLEC5A	18	8004448	8016308	429.93	-1.6557	0.211632	-7.82348	5.14e-15	8.19e-13
ENSSSCG00000000672	CLSTN3	5	63572065	63599525	78.9082	-2.94295	0.376252	-7.82175	5.21e-15	8.22e-13
ENSSSCG00000002311	SUSD6	7	93253757	93344181	4128.36	1.25856	0.160983	7.81792	5.37e-15	8.38e-13
ENSSSCG00000012117	TLR7	X	9550792	9577348	963.055	-1.76528	0.227179	-7.77041	7.82e-15	1.21e-12
ENSSSCG00000022197	HS6ST1	15	59066604	59108772	3083.69	1.81955	0.234368	7.76363	8.25e-15	1.26e-12
ENSSSCG00000002135	PNP	7	78424740	78447012	3560.88	2.59068	0.334098	7.75424	8.89e-15	1.34e-12
ENSSSCG00000000896	NTN4	5	87671873	87784702	229.167	-3.10815	0.401331	-7.7446	9.59e-15	1.44e-12
ENSSSCG00000056729	C5AR1	6	53097142	53111565	3830.82	-2.41931	0.313285	-7.72237	1.14e-14	1.69e-12
ENSSSCG00000039094	PLEC	4	689034	753696	8044.65	-1.18687	0.153835	-7.71519	1.21e-14	1.77e-12
ENSSSCG00000022413	TIRAP	9	53375644	53394165	474.96	1.07608	0.139511	7.71322	1.23e-14	1.78e-12
ENSSSCG00000015649	DYRK3	9	67268633	67280111	144.913	3.39313	0.441569	7.68428	1.54e-14	2.22e-12
ENSSSCG00000010509	PIK3AP1	14	108039431	108303929	13989.2	1.25254	0.163108	7.6792	1.6e-14	2.28e-12
ENSSSCG00000000853	NT5DC3	5	80644245	80692941	172.676	2.49432	0.326247	7.64549	2.08e-14	2.94e-12
ENSSSCG00000060807	HYAL1	13	32797681	32800793	145.89	-2.14675	0.281979	-7.61317	2.67e-14	3.74e-12
ENSSSCG00000010295	ECD	14	75952431	75992577	811.339	0.722376	0.0949798	7.60558	2.84e-14	3.93e-12
ENSSSCG00000007874	ABCC1	3	28360873	28473456	5740.17	1.94229	0.256252	7.57963	3.47e-14	4.76e-12
ENSSSCG00000036423	CCDC50	13	128619230	128690649	1052.75	2.37438	0.313505	7.57364	3.63e-14	4.94e-12
ENSSSCG00000007436	MMP9	17	48179671	48186788	7086.85	1.50763	0.199581	7.55395	4.22e-14	5.67e-12
ENSSSCG00000004875	CYB5A	1	149737571	149773219	531.373	-1.13121	0.149764	-7.55324	4.25e-14	5.67e-12
ENSSSCG00000035686	CS	5	21666585	21700711	4200.31	0.869132	0.115478	7.52637	5.22e-14	6.91e-12
ENSSSCG00000004670	C15orf48	1	126304474	126310749	886.328	2.63205	0.350446	7.51057	5.89e-14	7.73e-12
ENSSSCG00000001132	BTN1A1	7	20977442	20985070	18.7019	6.03396	0.803707	7.50767	6.02e-14	7.83e-12
ENSSSCG00000020970	IL6	9	91506421	91511263	41.4603	4.21748	0.563092	7.48986	6.89e-14	8.82e-12
ENSSSCG00000011330	NBEAL2	13	29855182	29878286	850.983	-1.2839	0.171422	-7.48971	6.9e-14	8.82e-12
ENSSSCG00000009403	ITM2B	11	19349134	19377917	12635.1	-1.09239	0.146665	-7.44823	9.46e-14	1.2e-11
ENSSSCG00000001097	RIPOR2	7	19609358	19838093	136.247	5.02372	0.675151	7.44088	1e-13	1.26e-11
ENSSSCG00000008772	RELL1	8	29118514	29190565	1702.6	-1.87939	0.252791	-7.43456	1.05e-13	1.31e-11
ENSSSCG00000007151	CDC25B	17	31910825	31929242	914.827	-1.85909	0.251009	-7.40645	1.3e-13	1.6e-11
ENSSSCG00000023737	CSF2	2	134354724	134357155	205.788	3.4399	0.464942	7.39856	1.38e-13	1.69e-11
ENSSSCG00000004390	SESN1	1	75056734	75088954	148.376	-1.99386	0.269724	-7.39221	1.44e-13	1.76e-11
ENSSSCG00000049017		10	65522812	65526562	1113.9	4.05602	0.550911	7.36239	1.81e-13	2.18e-11
ENSSSCG00000039300	IL27	3	18421981	18427915	1274.91	3.61397	0.491263	7.35648	1.89e-13	2.26e-11
ENSSSCG00000035859	WNT5A	13	37344699	37367207	95.7559	3.47685	0.473708	7.33965	2.14e-13	2.54e-11
ENSSSCG00000062538	DEXI	3	32160742	32161029	101.053	-1.41122	0.19288	-7.31657	2.54e-13	2.99e-11
ENSSSCG00000008348	PLEK	3	73877743	73906667	10373.9	1.27337	0.174095	7.3142	2.59e-13	3.02e-11
ENSSSCG00000024802	MACC1	9	89102621	89210281	358.2	3.40841	0.466835	7.3011	2.85e-13	3.29e-11
ENSSSCG00000055468		3	72051140	72054250	990.323	1.79788	0.246264	7.30063	2.86e-13	3.29e-11
ENSSSCG00000062206	PSMG1	13	202762512	202775642	313.46	0.862521	0.11846	7.2811	3.31e-13	3.78e-11
ENSSSCG00000007243	PLAGL2	17	35840633	35856440	698.258	1.515	0.208226	7.27578	3.44e-13	3.9e-11
ENSSSCG00000011951	NFKBIZ	13	157261419	157272688	5439.82	2.39674	0.329559	7.27256	3.53e-13	3.96e-11
ENSSSCG00000014366	APBB3	2	142313777	142320730	138.586	1.33641	0.183795	7.27121	3.56e-13	3.97e-11
ENSSSCG00000056217	DPH3	13	3391823	3395856	565.162	0.789091	0.108766	7.25494	4.02e-13	4.45e-11
ENSSSCG00000004510	ACAA2	1	99284140	99311321	213.039	-2.33934	0.322776	-7.24757	4.24e-13	4.66e-11
ENSSSCG00000011567		13	66334603	66342640	844.221	1.23316	0.170418	7.23612	4.62e-13	5.03e-11
ENSSSCG00000052960		1	240838271	240842360	72.4689	3.36443	0.466629	7.21008	5.59e-13	6.05e-11
ENSSSCG00000032645	CHIC2	8	40780889	40846577	450.865	0.872491	0.121063	7.20692	5.72e-13	6.14e-11
ENSSSCG00000056442	TMEM167A	2	91326674	91358164	856.338	1.08473	0.150529	7.2061	5.76e-13	6.14e-11
ENSSSCG00000016863	OXCT1	16	26512401	26659808	247.169	-1.67838	0.233622	-7.18418	6.76e-13	7.16e-11
ENSSSCG00000035057	RUNDC1	12	19897862	19908912	1253.43	1.1075	0.155395	7.12699	1.03e-12	1.08e-10
ENSSSCG00000036418	SLC8A1	3	99897162	100244759	704.366	-1.43631	0.201861	-7.11532	1.12e-12	1.17e-10
ENSSSCG00000008352	PNO1	3	74068828	74084789	518.341	0.558487	0.0786112	7.10442	1.21e-12	1.25e-10
ENSSSCG00000032282	ACP5	2	70206162	70208229	71.4716	-3.41781	0.48111	-7.10401	1.21e-12	1.25e-10
ENSSSCG00000007140	SMOX	17	31548636	31591975	859.971	2.05536	0.29058	7.07328	1.51e-12	1.55e-10
ENSSSCG00000016957	CD180	16	45571173	45588066	390.65	-2.69352	0.381449	-7.06129	1.65e-12	1.67e-10
ENSSSCG00000012014	BTG3	13	182208958	182227971	877.419	2.39217	0.338779	7.06117	1.65e-12	1.67e-10
ENSSSCG00000012824	GAB3	X	125158154	125209035	285.293	-0.987374	0.13986	-7.05974	1.67e-12	1.67e-10
ENSSSCG00000058656	P2RY1	13	92991152	92997700	851.523	-1.63667	0.231865	-7.05872	1.68e-12	1.67e-10
ENSSSCG00000020801	ARX	X	21067621	21079723	517.062	-2.29741	0.325533	-7.05738	1.7e-12	1.68e-10
ENSSSCG00000023229	ETV5	13	123873350	123930200	124.308	-3.31986	0.471061	-7.04763	1.82e-12	1.79e-10
ENSSSCG00000009322	SLC46A3	11	5982443	6000701	387.327	-1.20888	0.172021	-7.02753	2.1e-12	2.05e-10
ENSSSCG00000004774	IVD	1	130893984	130910586	454.331	-1.2397	0.176463	-7.02528	2.14e-12	2.06e-10
ENSSSCG00000026478	PADI2	6	75696481	75755890	1723.87	-2.84942	0.405624	-7.02479	2.14e-12	2.06e-10
ENSSSCG00000009817	P2RX7	14	31415193	31476472	250.955	-2.54074	0.362529	-7.00837	2.41e-12	2.31e-10
ENSSSCG00000017728	MYO1D	12	42120368	42489194	917.243	-1.6964	0.242836	-6.9858	2.83e-12	2.69e-10
ENSSSCG00000008957	AMCF-II	8	70008162	70010358	100195	3.23569	0.463906	6.97488	3.06e-12	2.89e-10
ENSSSCG00000008444	PRKCE	3	94349889	94866306	566.427	1.67857	0.241028	6.96421	3.3e-12	3.1e-10
ENSSSCG00000000291	GPR84	5	19552806	19554823	992.661	2.86906	0.412364	6.95759	3.46e-12	3.23e-10
ENSSSCG00000022849	IL2RA	10	64948563	65001142	13.6479	4.69273	0.676259	6.93926	3.94e-12	3.65e-10
ENSSSCG00000053358	RAB40B	12	493315	516962	23.9493	-3.45302	0.497723	-6.93764	3.99e-12	3.67e-10
ENSSSCG00000036521	TNFSF13	12	52853904	52857029	361.492	-1.50142	0.216509	-6.93468	4.07e-12	3.73e-10
ENSSSCG00000015299	STEAP4	9	68546465	68570424	273.054	3.7293	0.53803	6.93139	4.17e-12	3.79e-10
ENSSSCG00000004154	TNFAIP3	1	26473938	26489822	3206.49	1.89407	0.274035	6.91178	4.79e-12	4.33e-10
ENSSSCG00000007356	PLCG1	17	43810048	43844554	612.028	1.05193	0.152281	6.90781	4.92e-12	4.42e-10
ENSSSCG00000051406		12	181217	192004	35.3094	-2.30956	0.335071	-6.89275	5.47e-12	4.89e-10
ENSSSCG00000012399	FOXO4	X	57132548	57140356	380.053	-1.01943	0.148016	-6.88726	5.69e-12	5.05e-10
ENSSSCG00000026940	CASP10	15	104858100	104894933	1245.24	1.40829	0.204855	6.87459	6.22e-12	5.49e-10
ENSSSCG00000026617	EIF2S2	17	37538321	37570224	2575.39	0.377489	0.0549624	6.86813	6.5e-12	5.71e-10
ENSSSCG00000031154	ACKR2	13	26288584	26329581	360.059	2.54804	0.37116	6.86508	6.65e-12	5.8e-10
ENSSSCG00000009960	HPS4	14	44049707	44073621	488.234	-0.950466	0.138744	-6.85049	7.36e-12	6.38e-10
ENSSSCG00000015784	ACSL1	15	45866857	45963729	13769.8	2.09034	0.305408	6.84442	7.68e-12	6.59e-10
ENSSSCG00000010311	CAMK2G	14	76535096	76593108	662.348	-0.770218	0.112534	-6.84433	7.68e-12	6.59e-10
ENSSSCG00000034293	ARL4C	15	134621213	134621991	1004.89	-2.38892	0.349496	-6.83531	8.18e-12	6.97e-10
ENSSSCG00000013498	EBI3	2	74530730	74539583	1041.48	3.59198	0.525697	6.83279	8.33e-12	7.06e-10
ENSSSCG00000014149	MEF2C	2	96124168	96296810	44.5853	-2.86613	0.420298	-6.81928	9.15e-12	7.71e-10
ENSSSCG00000038617	PCMTD2	17	63029289	63049703	360.452	-0.699022	0.102586	-6.81399	9.49e-12	7.95e-10
ENSSSCG00000010158	TOMM20	14	56113192	56127677	1621.43	0.705079	0.103561	6.80835	9.87e-12	8.23e-10
ENSSSCG00000038948	ETS2	13	202468405	202484608	4715.05	1.63507	0.240913	6.78695	1.15e-11	9.48e-10
ENSSSCG00000006165	SEC31B	14	111588091	111624073	270.317	1.78399	0.262883	6.78625	1.15e-11	9.48e-10
ENSSSCG00000037815	ZC3H12A	6	93541334	93551193	1389.34	2.12615	0.313584	6.78015	1.2e-11	9.84e-10
ENSSSCG00000009622	POLR3D	14	6521024	6532156	1237.57	1.14321	0.168822	6.77166	1.27e-11	1.04e-09
ENSSSCG00000026006	KLF13	1	143493527	143540563	1304.09	-1.20243	0.178074	-6.75243	1.45e-11	1.18e-09
ENSSSCG00000031380	MARCKSL1	6	88786175	88787766	2115.62	3.05087	0.451955	6.75039	1.47e-11	1.19e-09
ENSSSCG00000059078	MMP3	9	33446836	33454000	32.5504	4.16322	0.617298	6.74427	1.54e-11	1.23e-09
ENSSSCG00000012703		X	111962633	111974472	1978.67	0.504236	0.0751403	6.7106	1.94e-11	1.55e-09
ENSSSCG00000034624	TMEM50B	13	197046682	197093241	1101.85	-0.934663	0.139514	-6.69944	2.09e-11	1.66e-09
ENSSSCG00000016714	CYCS	18	47169866	47173866	1678.91	0.90737	0.13552	6.69547	2.15e-11	1.7e-09
ENSSSCG00000028964	PIM2	X	42993551	42998573	407.319	1.91178	0.2856	6.6939	2.17e-11	1.71e-09
ENSSSCG00000033176	SAP30L	16	68695900	68709742	551.273	-0.675318	0.100919	-6.69167	2.21e-11	1.72e-09
ENSSSCG00000032860	IFNLR1	6	81894642	81914071	102.809	2.737	0.409103	6.69025	2.23e-11	1.73e-09
ENSSSCG00000043838		3	38934688	38936160	74.9338	2.85395	0.428947	6.6534	2.86e-11	2.21e-09
ENSSSCG00000030130	DPYSL2	14	10427957	10545704	942.335	-0.98685	0.148361	-6.65169	2.9e-11	2.23e-09
ENSSSCG00000011730	IL12A	13	99733394	99741078	33.6582	4.46507	0.672788	6.63667	3.21e-11	2.45e-09
ENSSSCG00000011182	ASTE1	13	1435678	1449855	89.0049	-1.36165	0.205397	-6.62934	3.37e-11	2.56e-09
ENSSSCG00000037843	TMEM138	2	10131633	10143038	177.881	-1.29989	0.197598	-6.57843	4.75e-11	3.6e-09
ENSSSCG00000011686	SLC9A9	13	83962618	84502327	271.412	-1.45971	0.22266	-6.55578	5.54e-11	4.17e-09
ENSSSCG00000010187	TAF5L	14	60255375	60286349	767.2	0.822401	0.125622	6.54664	5.88e-11	4.41e-09
ENSSSCG00000000519	GLIPR1	5	38766998	38815597	1513.45	-0.849612	0.129792	-6.54596	5.91e-11	4.41e-09
ENSSSCG00000040648	CCL8	12	40740023	40742022	2241.1	2.98021	0.455419	6.5439	5.99e-11	4.44e-09
ENSSSCG00000013335	LGR4	2	32871871	32979148	902.669	2.41432	0.369102	6.54107	6.11e-11	4.51e-09
ENSSSCG00000042259	ABHD14B	13	34101748	34104696	275.539	-0.94832	0.145075	-6.53676	6.29e-11	4.59e-09
ENSSSCG00000013298	PDHX	2	26014970	26103402	1504.79	1.59429	0.243901	6.53661	6.29e-11	4.59e-09
ENSSSCG00000023121	ABCA7	2	77357218	77375180	185.978	-1.56034	0.238723	-6.53619	6.31e-11	4.59e-09
ENSSSCG00000032691	ANKRD66	7	41543392	41559558	170.463	-1.9716	0.301686	-6.53528	6.35e-11	4.59e-09
ENSSSCG00000032622	SLC39A14	14	6639206	6687924	3089.48	2.42619	0.371503	6.53073	6.54e-11	4.71e-09
ENSSSCG00000004943	MAP2K1	1	164381845	164471226	1786.28	0.748487	0.114653	6.52828	6.65e-11	4.77e-09
ENSSSCG00000056181		9	56177935	56181819	63.8701	-3.38155	0.518565	-6.52097	6.99e-11	4.98e-09
ENSSSCG00000008088		AEMK02000679.1	23140	28817	13.8552	6.67966	1.02459	6.51932	7.06e-11	5.01e-09
ENSSSCG00000038001	RBKS	3	111328750	111426908	311.901	-0.840466	0.129282	-6.50102	7.98e-11	5.63e-09
ENSSSCG00000005981	FBXO32	4	15895689	15930931	803.316	-1.28939	0.198352	-6.50051	8e-11	5.63e-09
ENSSSCG00000012822	F8	X	125229450	125350853	1530.22	-1.92555	0.296583	-6.49245	8.45e-11	5.91e-09
ENSSSCG00000037530	TACC2	14	131642925	131849817	259.251	1.97739	0.305005	6.48313	8.98e-11	6.23e-09
ENSSSCG00000035628	CCDC115	15	31974724	31979059	405.324	-0.947986	0.146226	-6.48301	8.99e-11	6.23e-09
ENSSSCG00000014014	TBC1D9B	2	78691807	78725534	1367.22	-0.905129	0.139992	-6.46559	1.01e-10	6.96e-09
ENSSSCG00000004891	SERPINB7	1	157953877	157998842	101.291	3.94502	0.61088	6.45792	1.06e-10	7.29e-09
ENSSSCG00000020941	LTB4R2	7	74978876	74983768	104.02	-1.60385	0.248786	-6.44673	1.14e-10	7.81e-09
ENSSSCG00000003876	CDKN2C	6	161160297	161166529	451.947	-1.35269	0.209876	-6.44517	1.15e-10	7.86e-09
ENSSSCG00000005465	SUSD1	1	252781491	252956179	128.981	-1.61141	0.250213	-6.44015	1.19e-10	8.08e-09
ENSSSCG00000013473	GNA15	2	75408724	75433814	2889.74	1.28288	0.19923	6.43919	1.2e-10	8.1e-09
ENSSSCG00000054188	NOL11	12	14035689	14058414	507.046	0.719327	0.111885	6.42914	1.28e-10	8.61e-09
ENSSSCG00000005375	CORO2A	1	239947301	240000918	316.165	-1.27437	0.198404	-6.4231	1.34e-10	8.92e-09
ENSSSCG00000017991	PIK3R5	12	53979207	54054490	3216.59	0.788527	0.123055	6.40793	1.48e-10	9.81e-09
ENSSSCG00000003687	EPB41L3	6	101420396	101671169	1372.33	-2.12514	0.331743	-6.40598	1.49e-10	9.89e-09
ENSSSCG00000000437	ARHGAP9	5	22747339	22762049	345.579	-1.64489	0.256809	-6.40511	1.5e-10	9.9e-09
ENSSSCG00000011226	TGFBR2	13	16784490	16878160	3329.46	-0.950844	0.148492	-6.40335	1.52e-10	9.97e-09
ENSSSCG00000033180	PSMD10	X	88540376	88548560	307.505	1.22944	0.192074	6.40087	1.54e-10	1.01e-08
ENSSSCG00000024621	KAT2B	13	6985235	7100345	362.058	-1.60877	0.251477	-6.39729	1.58e-10	1.03e-08
ENSSSCG00000017238	TTYH2	12	6838425	6881472	726.982	-2.41009	0.37676	-6.39688	1.59e-10	1.03e-08
ENSSSCG00000004172	SLC2A12	1	29836056	29901995	659.437	-1.34376	0.210152	-6.39421	1.61e-10	1.04e-08
ENSSSCG00000041999		13	151545153	151548155	63.9129	1.9	0.297483	6.38691	1.69e-10	1.09e-08
ENSSSCG00000000130	CYTH4	5	10489289	10521735	1042.05	-1.22421	0.191817	-6.38217	1.75e-10	1.12e-08
ENSSSCG00000015405		9	99605177	99670219	58.8714	-3.1473	0.493248	-6.38077	1.76e-10	1.12e-08
ENSSSCG00000049630	DEPTOR	4	18976743	19180117	130.029	-2.77346	0.436577	-6.35274	2.12e-10	1.34e-08
ENSSSCG00000026742	BTK	X	82981515	83014573	793.774	-1.39317	0.219328	-6.35202	2.13e-10	1.34e-08
ENSSSCG00000017066	GEMIN5	16	68279239	68326850	638.941	1.11092	0.175011	6.34771	2.19e-10	1.37e-08
ENSSSCG00000023716	TNFAIP6	15	862015	881461	5676.55	1.74653	0.275347	6.34301	2.25e-10	1.41e-08
ENSSSCG00000017164		12	3254493	3300834	2233.28	-1.61187	0.254307	-6.3383	2.32e-10	1.45e-08
ENSSSCG00000020803	BRPF3	7	31926308	31966001	559.718	0.818441	0.129143	6.33747	2.34e-10	1.45e-08
ENSSSCG00000034039	SLC11A2	AEMK02000258.1	341443	404434	2027.71	1.86631	0.294722	6.33245	2.41e-10	1.49e-08
ENSSSCG00000027607	IER3	7	23265564	23266827	2487.87	2.79467	0.442355	6.31772	2.65e-10	1.63e-08
ENSSSCG00000002037	CDH24	7	75990220	76001130	140.011	-2.11954	0.335557	-6.31649	2.68e-10	1.64e-08
ENSSSCG00000001657	CUL7	7	38097854	38115822	157.449	-1.23431	0.195419	-6.31621	2.68e-10	1.64e-08
ENSSSCG00000001868	TSPAN3	7	57159465	57187446	1440.86	-0.536057	0.084927	-6.31198	2.75e-10	1.67e-08
ENSSSCG00000010277	SLC29A3	14	74223115	74274646	640.308	-1.26264	0.200209	-6.30662	2.85e-10	1.73e-08
ENSSSCG00000013867	SIN3B	2	60750231	60791612	1225.45	1.33642	0.212559	6.28731	3.23e-10	1.95e-08
ENSSSCG00000017750	EVI2B	12	43553898	43561755	2764.37	-1.41959	0.225868	-6.28507	3.28e-10	1.97e-08
ENSSSCG00000013575	RETN	2	71484169	71485616	46.5686	4.90746	0.781098	6.28277	3.33e-10	1.99e-08
ENSSSCG00000027792	NOPCHAP1	5	79550058	79575998	287.72	1.11496	0.177727	6.27347	3.53e-10	2.09e-08
ENSSSCG00000036002	TGIF2	17	39675088	39858154	382.148	1.02521	0.16342	6.27346	3.53e-10	2.09e-08
ENSSSCG00000024206	CPPED1	3	30362646	30489143	694.765	-1.28308	0.205284	-6.25027	4.1e-10	2.42e-08
ENSSSCG00000007980	FAM234A	3	41410818	41437203	360.539	-0.935127	0.149684	-6.24733	4.18e-10	2.45e-08
ENSSSCG00000007456	SULF2	17	49663731	49804577	430.318	-2.26793	0.363029	-6.24723	4.18e-10	2.45e-08
ENSSSCG00000060070		6	55772787	55778673	1549.18	1.72491	0.276219	6.24473	4.25e-10	2.48e-08
ENSSSCG00000024970	ETV3	4	92964941	92979122	2326.37	1.69935	0.272267	6.24148	4.33e-10	2.52e-08
ENSSSCG00000012534	MORF4L2	X	84553774	84569030	1896.83	0.466466	0.0750108	6.21865	5.01e-10	2.9e-08
ENSSSCG00000004387	FOXO3	1	74628218	74760325	1242.96	-0.769502	0.123798	-6.21579	5.11e-10	2.95e-08
ENSSSCG00000005738	RALGDS	1	272776846	272824184	2266.75	1.76992	0.284909	6.21225	5.22e-10	3e-08
ENSSSCG00000010381	ARHGAP22	14	89113768	89331274	205.386	-2.15174	0.346466	-6.21055	5.28e-10	3.02e-08
ENSSSCG00000012875	TPCN2	2	4069280	4105042	710.09	-0.988733	0.159209	-6.21027	5.29e-10	3.02e-08
ENSSSCG00000013888	JAK3	2	59905919	59926495	577.774	-0.970088	0.156299	-6.20661	5.41e-10	3.07e-08
ENSSSCG00000001765	ADAMTS7	7	47929033	47994453	122.511	2.14439	0.345522	6.20624	5.43e-10	3.07e-08
ENSSSCG00000001004	SLC22A23	7	1988696	2131908	220.078	-2.77552	0.447373	-6.20405	5.5e-10	3.09e-08
ENSSSCG00000003592	SDC3	6	87495045	87507235	1884.36	-1.73618	0.279849	-6.204	5.5e-10	3.09e-08
ENSSSCG00000008103	MERTK	3	44349385	44483402	6479.18	-0.815867	0.131533	-6.20276	5.55e-10	3.1e-08
ENSSSCG00000010053	SPECC1L	14	49333009	49463963	1504.18	-0.525262	0.084805	-6.19376	5.87e-10	3.28e-08
ENSSSCG00000036257	EEF1E1	7	5370967	5390633	279.323	0.617958	0.0997886	6.19267	5.92e-10	3.29e-08
ENSSSCG00000063017	ZNF697	4	101521763	101552753	696.491	1.54795	0.250697	6.17459	6.63e-10	3.67e-08
ENSSSCG00000016532	WDR91	18	14092322	14126475	590.976	-1.36599	0.22161	-6.16394	7.1e-10	3.91e-08
ENSSSCG00000009037	ZNF827	8	82596659	82783676	130.294	1.88197	0.305535	6.15958	7.29e-10	4.01e-08
ENSSSCG00000030581	VGLL4	13	67698083	67872486	1033.74	0.769631	0.124975	6.15827	7.35e-10	4.02e-08
ENSSSCG00000045074		16	53677951	53694884	63.1944	-1.59497	0.259153	-6.15456	7.53e-10	4.1e-08
ENSSSCG00000010962	FRMD3	10	31341128	31748439	41.7208	-3.13193	0.509044	-6.15257	7.62e-10	4.14e-08
ENSSSCG00000012366	LAS1L	X	51741965	51773411	1199.79	0.701556	0.114076	6.14989	7.75e-10	4.2e-08
ENSSSCG00000007854	DCUN1D3	3	25151057	25188004	266.458	1.01707	0.165481	6.14614	7.94e-10	4.28e-08
ENSSSCG00000008326	TGFA	3	71948137	72050474	479.532	1.73727	0.283058	6.13752	8.38e-10	4.5e-08
ENSSSCG00000008349	CNRIP1	3	73939481	73943131	259.829	0.985522	0.160618	6.13583	8.47e-10	4.54e-08
ENSSSCG00000021206	IL1RAP	13	127933693	128043480	1390.62	2.49508	0.406932	6.13143	8.71e-10	4.65e-08
ENSSSCG00000009166	MANBA	8	118251106	118361900	2425.49	-1.14712	0.187164	-6.12897	8.85e-10	4.7e-08
ENSSSCG00000015644	IKBKE	9	67123265	67147989	1100.25	1.45255	0.237617	6.11301	9.78e-10	5.16e-08
ENSSSCG00000034087		1	255323841	255327982	1133.5	3.01127	0.492612	6.11285	9.79e-10	5.16e-08
ENSSSCG00000011518	SHQ1	13	54071659	54180750	194.946	1.46772	0.240118	6.1125	9.81e-10	5.16e-08
ENSSSCG00000047073		13	189138894	189145031	76.8037	2.36338	0.386772	6.11053	9.93e-10	5.2e-08
ENSSSCG00000015035	C11orf52	9	39647797	39655223	74.867	-1.40063	0.229249	-6.10964	9.99e-10	5.21e-08
ENSSSCG00000013145	DTX4	2	12199231	12237615	455.832	-1.63744	0.268261	-6.10392	1.03e-09	5.39e-08
ENSSSCG00000007757	TRIM72	3	17284431	17306738	58.9761	-1.47042	0.241023	-6.10075	1.06e-09	5.47e-08
ENSSSCG00000001695	VEGFA	7	38746052	38761366	1870.65	1.01768	0.166933	6.09638	1.08e-09	5.61e-08
ENSSSCG00000017401	ATP6V0A1	12	20288411	20344127	1343.58	-1.11367	0.182914	-6.08847	1.14e-09	5.87e-08
ENSSSCG00000005477	FKBP15	1	253794589	253868103	1696.45	-0.549998	0.0904169	-6.08291	1.18e-09	6.06e-08
ENSSSCG00000010507	TLL2	14	107812945	107961155	97.6708	-2.46379	0.405352	-6.07816	1.22e-09	6.22e-08
ENSSSCG00000014915	EED	9	20123857	20158816	887.705	0.827746	0.136353	6.07063	1.27e-09	6.49e-08
ENSSSCG00000002648	CBFA2T3	6	779366	853822	27.4294	-2.87197	0.47347	-6.06579	1.31e-09	6.67e-08
ENSSSCG00000003898	MKNK1	6	164887748	164933521	798.449	-0.896344	0.147849	-6.06256	1.34e-09	6.77e-08
ENSSSCG00000008169	TBC1D8	3	53149196	53289790	365.128	-1.29291	0.213268	-6.06239	1.34e-09	6.77e-08
ENSSSCG00000032660	TMEM35B	6	91234815	91237971	163.542	-1.02118	0.168661	-6.05465	1.41e-09	7.07e-08
ENSSSCG00000008873	GASK1B	8	47036899	47098718	49.3419	-1.59137	0.262981	-6.05127	1.44e-09	7.18e-08
ENSSSCG00000059843		13	189130904	189138632	22.7044	2.33007	0.385067	6.05109	1.44e-09	7.18e-08
ENSSSCG00000034887	HAPLN4	2	58627699	58634450	1148.79	1.05313	0.17406	6.05038	1.45e-09	7.19e-08
ENSSSCG00000015579	PTGS2	9	127850015	127858884	5102.39	1.7571	0.290649	6.04545	1.49e-09	7.39e-08
ENSSSCG00000016690	CREB5	18	43844942	44261031	78.5491	2.64375	0.438127	6.03422	1.6e-09	7.9e-08
ENSSSCG00000011670	PXYLP1	13	81970447	82046028	452.41	1.90422	0.315714	6.03145	1.62e-09	8.01e-08
ENSSSCG00000002525	TRAF3	AEMK02000452.1	1512633	1627278	789.888	0.721447	0.119798	6.02221	1.72e-09	8.43e-08
ENSSSCG00000010368	GLUD1	14	87968850	88005520	8377.73	-0.731859	0.12153	-6.02205	1.72e-09	8.43e-08
ENSSSCG00000006388	DCAF8	4	90214973	90261737	1060.29	-0.538568	0.0894987	-6.01762	1.77e-09	8.63e-08
ENSSSCG00000040811	PYCARD	3	17306099	17307786	382.525	-1.20239	0.199914	-6.01452	1.8e-09	8.77e-08
ENSSSCG00000017054	CYFIP2	16	65852588	66001559	2116.51	-1.23289	0.205128	-6.01032	1.85e-09	8.97e-08
ENSSSCG00000010534	HPS1	14	109730598	109751985	360.536	-0.920957	0.153286	-6.00811	1.88e-09	9.07e-08
ENSSSCG00000010060	UPB1	14	49533231	49565075	21.6865	4.2557	0.710068	5.99337	2.06e-09	9.9e-08
ENSSSCG00000014441	CSF1R	2	151102147	151147633	13023.6	-1.41452	0.236281	-5.98658	2.14e-09	1.03e-07
ENSSSCG00000032438	FFAR2	6	44901159	44904459	176.611	3.38262	0.565055	5.98636	2.15e-09	1.03e-07
ENSSSCG00000010450	LIPA	14	101126257	101193614	6812.38	-1.09967	0.183833	-5.98193	2.21e-09	1.05e-07
ENSSSCG00000009469	ACOD1	11	49077492	49087104	3655.98	2.48699	0.415779	5.98153	2.21e-09	1.05e-07
ENSSSCG00000012277	TIMP1	X	42102172	42106296	2059.4	2.65011	0.443472	5.97581	2.29e-09	1.08e-07
ENSSSCG00000039408	ADCY7	6	34519180	34585779	1188.36	-0.753647	0.126194	-5.97215	2.34e-09	1.11e-07
ENSSSCG00000010593	CNNM2	14	113889950	114053352	20.3017	-2.37697	0.398882	-5.95907	2.54e-09	1.19e-07
ENSSSCG00000037459	TCTA	13	31991610	31998129	223.052	-0.805746	0.135391	-5.95124	2.66e-09	1.25e-07
ENSSSCG00000014851	SLCO2B1	9	9436492	9476662	3683.1	-2.14632	0.360904	-5.94708	2.73e-09	1.28e-07
ENSSSCG00000057673		10	54260305	54265051	554.377	-2.08295	0.350659	-5.9401	2.85e-09	1.33e-07
ENSSSCG00000014632	FHIP1B	9	3446075	3464226	357.218	1.25978	0.212223	5.9361	2.92e-09	1.36e-07
ENSSSCG00000012066	KCNJ15	13	201894420	201939789	270.673	3.51558	0.592644	5.93202	2.99e-09	1.39e-07
ENSSSCG00000010683	GRK5	14	129113603	129347152	1145.23	-0.815622	0.137548	-5.92971	3.03e-09	1.4e-07
ENSSSCG00000013050	MARK2	2	8155348	8215959	1549.22	0.765719	0.129192	5.92699	3.09e-09	1.42e-07
ENSSSCG00000033457		12	39591570	39595657	18747.1	1.17957	0.19932	5.91798	3.26e-09	1.5e-07
ENSSSCG00000007185	SIRPB2	17	33858320	33860953	31.2563	-4.34685	0.735043	-5.91374	3.34e-09	1.53e-07
ENSSSCG00000010533	PYROXD2	14	109704136	109728874	13.4859	-3.32499	0.562398	-5.91217	3.38e-09	1.54e-07
ENSSSCG00000031831	CADM1	9	42644429	42985017	154.225	-2.04891	0.347	-5.90465	3.53e-09	1.61e-07
ENSSSCG00000012459	APOOL	X	68281869	68355006	475.581	1.06994	0.18122	5.9041	3.55e-09	1.61e-07
ENSSSCG00000001078	MBOAT1	7	15532015	15643692	999.927	-0.920694	0.155965	-5.90323	3.56e-09	1.61e-07
ENSSSCG00000037905	ITGB5	13	135467798	135587473	2098.46	-1.55975	0.26426	-5.90232	3.58e-09	1.61e-07
ENSSSCG00000024166	SLC2A6	1	273063270	273075391	671.159	2.40598	0.407653	5.90203	3.59e-09	1.61e-07
ENSSSCG00000006738	CD58	4	104169883	104227917	1238.96	-0.655224	0.111131	-5.89597	3.72e-09	1.67e-07
ENSSSCG00000031487	LSP1	2	1262079	1295887	1764.45	-1.16504	0.197723	-5.89227	3.81e-09	1.7e-07
ENSSSCG00000023630	CPM	5	33151388	33264317	465.428	-2.87837	0.488864	-5.88788	3.91e-09	1.74e-07
ENSSSCG00000030204	IPPK	3	42308005	42368118	394.659	0.729805	0.124023	5.88441	3.99e-09	1.77e-07
ENSSSCG00000003805	PDE4B	6	146166688	146719682	1832.03	1.01589	0.172659	5.88377	4.01e-09	1.78e-07
ENSSSCG00000024933	SLC36A4	9	25639387	25689028	1353.01	1.51225	0.257702	5.86823	4.4e-09	1.94e-07
ENSSSCG00000032444	PLXDC2	10	54268471	54675927	2898.99	-0.906601	0.154633	-5.86292	4.55e-09	2e-07
ENSSSCG00000027378	SH3PXD2B	16	51733135	51858772	1600.54	1.4669	0.250288	5.86083	4.61e-09	2.02e-07
ENSSSCG00000024001	PLXNA1	13	73054443	73094623	3330.75	2.0849	0.356112	5.85463	4.78e-09	2.09e-07
ENSSSCG00000007322	NDRG3	17	39905958	39969659	635.756	-0.582268	0.0994681	-5.85382	4.8e-09	2.1e-07
ENSSSCG00000009145		8	113435986	113447191	1164.44	0.537844	0.0918913	5.85305	4.83e-09	2.1e-07
ENSSSCG00000004952	SMAD3	1	164998103	165124449	513.929	-1.59702	0.272917	-5.85167	4.87e-09	2.11e-07
ENSSSCG00000003652	AKIRIN1	6	94891363	94905662	1071.35	0.575967	0.0984557	5.85001	4.92e-09	2.13e-07
ENSSSCG00000011389	AMIGO3	13	32246466	32249619	500.472	-2.2126	0.378391	-5.84739	4.99e-09	2.15e-07
ENSSSCG00000047932	HSPA6	4	88970599	88973918	843.831	-1.38349	0.236854	-5.84112	5.19e-09	2.23e-07
ENSSSCG00000003362	CEP104	6	65274488	65310669	708.504	0.49579	0.0851176	5.82477	5.72e-09	2.45e-07
ENSSSCG00000036868	CTNNBIP1	6	70184936	70241477	105.6	-1.55949	0.267831	-5.82266	5.79e-09	2.48e-07
ENSSSCG00000037355	RNF115	4	99493481	99573564	1456.3	0.613539	0.105492	5.81596	6.03e-09	2.57e-07
ENSSSCG00000021205	STK26	X	108178698	108239042	209.879	-0.878736	0.151338	-5.80643	6.38e-09	2.71e-07
ENSSSCG00000036956	SOCS3	12	3643929	3647009	3396.26	1.29428	0.22352	5.79045	7.02e-09	2.97e-07
ENSSSCG00000004142	CITED2	1	25155664	25160279	821.312	-0.945629	0.163372	-5.78821	7.11e-09	3.01e-07
ENSSSCG00000035078	CD40	17	48286029	48298528	1465.29	1.78672	0.309122	5.77998	7.47e-09	3.15e-07
ENSSSCG00000011292	ZNF662	13	26342004	26352548	67.5302	2.93099	0.507358	5.77695	7.61e-09	3.2e-07
ENSSSCG00000037087	PRRT4	18	20018229	20029748	1652.95	4.59968	0.796541	5.77458	7.71e-09	3.23e-07
ENSSSCG00000010241	TET1	14	71675671	71815618	112.845	2.81932	0.488322	5.77349	7.76e-09	3.24e-07
ENSSSCG00000037652		3	65951	140492	39.4179	-3.06116	0.530248	-5.77308	7.78e-09	3.24e-07
ENSSSCG00000034753	FAM177A1	7	64788077	64808473	923.644	1.40099	0.242701	5.77251	7.81e-09	3.24e-07
ENSSSCG00000008124	NEURL3	3	46742971	46751547	59.8039	5.04895	0.876428	5.76083	8.37e-09	3.46e-07
ENSSSCG00000010599	PDCD11	14	114327625	114379179	939.385	1.01984	0.177042	5.76042	8.39e-09	3.46e-07
ENSSSCG00000033146	CD163	5	63300231	63334498	32295.3	-1.70432	0.295877	-5.76024	8.4e-09	3.46e-07
ENSSSCG00000005688	PTGES	1	269911789	269924462	2076.47	2.76802	0.480582	5.75974	8.42e-09	3.46e-07
ENSSSCG00000039264	ABCA2	AEMK02000682.1	850857	870373	1587.22	-1.13625	0.197572	-5.75107	8.87e-09	3.63e-07
ENSSSCG00000031594	NICN1	13	32002660	32007217	153.518	-1.27261	0.221361	-5.74901	8.98e-09	3.67e-07
ENSSSCG00000023818	MRPS27	16	48506795	48616869	595.138	0.847505	0.147523	5.7449	9.2e-09	3.75e-07
ENSSSCG00000020926	SDHB	6	75648215	75678378	1535.02	-0.935424	0.163107	-5.73504	9.75e-09	3.96e-07
ENSSSCG00000022005	SFXN3	14	112111569	112119162	192.64	-1.95252	0.340773	-5.72969	1.01e-08	4.08e-07
ENSSSCG00000000160	PRDM4	5	12638514	12668886	380.026	0.884394	0.154444	5.72629	1.03e-08	4.15e-07
ENSSSCG00000028694	ATP6V1B2	14	4289339	4318584	13148.1	0.836479	0.146219	5.72071	1.06e-08	4.27e-07
ENSSSCG00000061566		15	110989129	110994288	128.104	-1.39862	0.245143	-5.70533	1.16e-08	4.67e-07
ENSSSCG00000029304	STEAP3	15	24736594	24787865	1380.5	-1.57535	0.276305	-5.70151	1.19e-08	4.76e-07
ENSSSCG00000037241	RGS2	10	936789	940098	542.288	-2.34782	0.411862	-5.70051	1.19e-08	4.77e-07
ENSSSCG00000004125	STX11	1	21127564	21159694	2964.56	1.5595	0.273621	5.6995	1.2e-08	4.79e-07
ENSSSCG00000059646	TNFSF15	1	255328719	255349539	477.401	2.85192	0.500407	5.69921	1.2e-08	4.79e-07
ENSSSCG00000007721	GTF2I	3	11671575	11811423	2249.34	-1.08415	0.19045	-5.69256	1.25e-08	4.96e-07
ENSSSCG00000013303	ABTB2	2	26548852	26782172	220.844	2.21733	0.389674	5.69022	1.27e-08	5.02e-07
ENSSSCG00000035867	GFOD1	7	9735660	9853788	167.851	-2.01755	0.354727	-5.68761	1.29e-08	5.08e-07
ENSSSCG00000002252	ARRDC4	7	81656755	81669536	2173.55	0.933271	0.164173	5.68467	1.31e-08	5.15e-07
ENSSSCG00000037735		14	30117080	30119292	690.935	2.2851	0.401992	5.68443	1.31e-08	5.15e-07
ENSSSCG00000008721	ABLIM2	8	2916775	3054969	58.8526	-1.83344	0.32274	-5.68086	1.34e-08	5.24e-07
ENSSSCG00000014794	NUP98	9	6319650	6419660	4290.12	0.722526	0.127197	5.68038	1.34e-08	5.24e-07
ENSSSCG00000009100	TNIP3	8	102892366	102991848	618.925	1.67713	0.295403	5.67743	1.37e-08	5.31e-07
ENSSSCG00000004236	PKIB	1	39913760	40022713	2384.69	2.45055	0.431638	5.67733	1.37e-08	5.31e-07
ENSSSCG00000039270	TREM2	7	36465324	36471516	14.6927	-3.76883	0.663876	-5.67701	1.37e-08	5.31e-07
ENSSSCG00000032434	PLAUR	6	50489777	50505418	4916.86	1.82885	0.32227	5.6749	1.39e-08	5.36e-07
ENSSSCG00000028144	EPHX3	2	62348957	62353106	137.382	-1.77162	0.312425	-5.67053	1.42e-08	5.48e-07
ENSSSCG00000011630	ACKR4	13	73772392	73777805	1163.33	-1.86351	0.328859	-5.6666	1.46e-08	5.59e-07
ENSSSCG00000037232	SNX29	3	30584951	31133317	306.126	-0.905358	0.159782	-5.6662	1.46e-08	5.59e-07
ENSSSCG00000039407		18	6363699	6370558	86.9209	-1.92963	0.340736	-5.66313	1.49e-08	5.68e-07
ENSSSCG00000013773	ADGRL1	2	64997159	65044298	101.127	-1.15443	0.204012	-5.65862	1.53e-08	5.82e-07
ENSSSCG00000004779	PLCB2	1	131005408	131028689	521.57	-1.0465	0.185036	-5.65567	1.55e-08	5.89e-07
ENSSSCG00000058502		6	152506566	152530842	319.279	-1.75479	0.310272	-5.65565	1.55e-08	5.89e-07
ENSSSCG00000002506	VRK1	7	117942973	118028923	213.514	-1.07853	0.190826	-5.6519	1.59e-08	6e-07
ENSSSCG00000006219	MTFR1	4	68902857	68969615	940.62	0.952706	0.168825	5.64317	1.67e-08	6.3e-07
ENSSSCG00000024163	ZMYM3	X	57261924	57278495	366.675	-0.745871	0.132185	-5.64264	1.67e-08	6.3e-07
ENSSSCG00000039580	FOXJ2	5	63061978	63085037	723.773	0.999307	0.17723	5.63849	1.72e-08	6.44e-07
ENSSSCG00000013079	DAGLA	2	9802012	9863865	318.969	-1.24723	0.221276	-5.63655	1.73e-08	6.5e-07
ENSSSCG00000034614	RFT1	13	35207145	35257795	202.501	-0.879782	0.156124	-5.63515	1.75e-08	6.53e-07
ENSSSCG00000007133	ACSS1	17	30800427	30839742	1320.52	-1.12203	0.1992	-5.63268	1.77e-08	6.61e-07
ENSSSCG00000001065	ATXN1	7	12301013	12457450	532.589	-1.15203	0.204974	-5.62039	1.91e-08	7.08e-07
ENSSSCG00000032416	RGS1	10	1147458	1151738	257.323	-2.13994	0.38122	-5.61339	1.98e-08	7.36e-07
ENSSSCG00000011965	TMEM45A	13	158417981	158515040	141.054	2.19425	0.391082	5.61073	2.01e-08	7.45e-07
ENSSSCG00000002749		6	14980382	14988813	24.8738	-1.88359	0.335827	-5.60881	2.04e-08	7.5e-07
ENSSSCG00000001848	MESP2	7	55342935	55345879	56.6723	-1.57477	0.280769	-5.60879	2.04e-08	7.5e-07
ENSSSCG00000027529	BIRC3	9	33003276	33020242	10898.8	2.21869	0.395738	5.60646	2.07e-08	7.58e-07
ENSSSCG00000062136		4	107950824	107955811	44.6054	-1.48532	0.265081	-5.60327	2.1e-08	7.68e-07
ENSSSCG00000010403	MARCHF8	14	90725574	90854828	384.983	-0.756391	0.134999	-5.60293	2.11e-08	7.68e-07
ENSSSCG00000009231	CDS1	8	133959247	134041258	269.754	-3.11771	0.556448	-5.60288	2.11e-08	7.68e-07
ENSSSCG00000054789	YPEL1	14	50190798	50208256	47.7823	2.03566	0.363422	5.60136	2.13e-08	7.73e-07
ENSSSCG00000008980	SCARB2	8	71838397	71940607	4280.58	-1.05982	0.189235	-5.60055	2.14e-08	7.75e-07
ENSSSCG00000040566	N4BP2L1	11	8857175	8885420	185.413	-1.61884	0.289119	-5.59921	2.15e-08	7.76e-07
ENSSSCG00000040047	TMEM151B	7	39268056	39307825	501.571	1.96857	0.351586	5.59911	2.15e-08	7.76e-07
ENSSSCG00000009815	CAMKK2	14	31312049	31366499	223.449	-1.45193	0.259317	-5.59904	2.16e-08	7.76e-07
ENSSSCG00000014136	VCAN	2	91384391	91811208	18557	2.00891	0.358928	5.59696	2.18e-08	7.83e-07
ENSSSCG00000035883	GPR160	13	108748145	108793348	91.392	2.97586	0.532147	5.59217	2.24e-08	8.03e-07
ENSSSCG00000060656	GPX1	13	31916246	31917433	13275.6	-1.65087	0.295255	-5.59134	2.25e-08	8.05e-07
ENSSSCG00000016646	IFRD1	18	33193426	33248297	1266.43	0.940033	0.168153	5.59035	2.27e-08	8.08e-07
ENSSSCG00000016925	PLK2	16	37299119	37305114	2009.82	1.32763	0.237724	5.58473	2.34e-08	8.32e-07
ENSSSCG00000017337	ACBD4	12	18272797	18281595	67.6882	-1.74886	0.313182	-5.58417	2.35e-08	8.32e-07
ENSSSCG00000061761	ANAPC16	14	75082740	75093074	880.697	-0.491232	0.0879731	-5.58389	2.35e-08	8.32e-07
ENSSSCG00000023527	NRROS	13	133470645	133496223	440.905	-1.03572	0.185497	-5.58352	2.36e-08	8.32e-07
ENSSSCG00000006063		4	36209164	36228073	20639.3	0.601766	0.107796	5.58247	2.37e-08	8.35e-07
ENSSSCG00000003379	KLHL21	6	67420622	67434812	699.898	-1.05198	0.188552	-5.57926	2.42e-08	8.49e-07
ENSSSCG00000004456	PGM3	1	83003604	83029897	729.028	0.879147	0.15759	5.57869	2.42e-08	8.5e-07
ENSSSCG00000020868	TMEM192	8	43960709	43990093	443.642	-0.755671	0.135589	-5.57323	2.5e-08	8.75e-07
ENSSSCG00000033786		2	44890154	44960999	538.85	1.1876	0.213106	5.57279	2.51e-08	8.75e-07
ENSSSCG00000036352	RAB7B	9	66635638	66666036	2920.58	0.765853	0.137476	5.57082	2.54e-08	8.83e-07
ENSSSCG00000013086	CYB561A3	2	10142960	10157001	418.895	-1.43845	0.258302	-5.56885	2.56e-08	8.91e-07
ENSSSCG00000037562	SLC2A4RG	17	62657566	62659615	224.983	-1.71568	0.308234	-5.56615	2.6e-08	9.02e-07
ENSSSCG00000021944	RAC2	5	10553433	10573014	430.575	-1.59279	0.286174	-5.5658	2.61e-08	9.02e-07
ENSSSCG00000023243	NFIA	6	150835494	151426749	50.162	-2.32153	0.417235	-5.56409	2.64e-08	9.09e-07
ENSSSCG00000002923	WDR62	6	45419015	45474050	171.046	-0.85737	0.154111	-5.56332	2.65e-08	9.11e-07
ENSSSCG00000005125	LRRC19	1	196129905	196142701	6.16215	5.44537	0.979164	5.56124	2.68e-08	9.2e-07
ENSSSCG00000007492	FAM210B	17	56941630	56953361	405.897	-1.02833	0.184966	-5.55957	2.7e-08	9.26e-07
ENSSSCG00000008698	RGS12	8	1963308	2075971	679.873	1.53906	0.276854	5.5591	2.71e-08	9.27e-07
ENSSSCG00000016573	IRF5	18	19678687	19691243	1032.16	-1.12336	0.202303	-5.55284	2.81e-08	9.58e-07
ENSSSCG00000011377	LAMB2	13	31738286	31750833	556.404	-1.51797	0.273669	-5.54675	2.91e-08	9.9e-07
ENSSSCG00000012026	ADAMTS1	13	190276430	190286214	1868.21	3.60187	0.649516	5.54547	2.93e-08	9.95e-07
ENSSSCG00000037468	GNE	1	236998757	237065767	245.567	1.28757	0.232439	5.5394	3.04e-08	1.03e-06
ENSSSCG00000048919	PRNP	17	13694190	13705124	2338.31	1.40285	0.253298	5.53833	3.05e-08	1.03e-06
ENSSSCG00000013758	ZSWIM4	2	65311158	65335531	551.7	1.35052	0.244021	5.53445	3.12e-08	1.05e-06
ENSSSCG00000025049	CYBRD1	15	77649040	77695138	5138.29	-0.933183	0.168705	-5.53145	3.18e-08	1.07e-06
ENSSSCG00000054384		9	90962046	91034661	57.5619	2.66361	0.481577	5.53101	3.18e-08	1.07e-06
ENSSSCG00000009129	TIFA	8	110377892	110389604	232.066	0.972302	0.17596	5.52571	3.28e-08	1.1e-06
ENSSSCG00000001701	HSP90AB1	7	39244458	39250481	20566.7	0.789175	0.142883	5.52323	3.33e-08	1.11e-06
ENSSSCG00000008227	ST3GAL5	3	58862987	58919552	64.8027	-2.28827	0.4143	-5.52322	3.33e-08	1.11e-06
ENSSSCG00000016488	SSBP1	18	8151029	8167983	533.138	0.487932	0.0883815	5.52074	3.38e-08	1.12e-06
ENSSSCG00000016773	ZNF212	18	55528138	55541841	194.689	-1.52565	0.276518	-5.51736	3.44e-08	1.14e-06
ENSSSCG00000017125	FOXK2	12	560852	615739	1127.5	0.628537	0.114055	5.51083	3.57e-08	1.18e-06
ENSSSCG00000012790	ARHGAP4	X	124641226	124655279	175.29	-1.16843	0.212394	-5.50124	3.77e-08	1.25e-06
ENSSSCG00000024428	CHRNA9	8	31443043	31456384	234.03	-0.871016	0.158349	-5.5006	3.79e-08	1.25e-06
ENSSSCG00000040793	CTSD	2	1188549	1197643	40391.2	-1.65776	0.301419	-5.49986	3.8e-08	1.25e-06
ENSSSCG00000016432	PRKAG2	18	5475077	5744657	248.774	-1.15244	0.209559	-5.49935	3.81e-08	1.25e-06
ENSSSCG00000040016		2	72155538	72206415	1905.05	-0.783915	0.142682	-5.49413	3.93e-08	1.29e-06
ENSSSCG00000022208	TNFRSF1B	6	72195435	72231147	5210.67	-1.2553	0.228552	-5.4924	3.97e-08	1.3e-06
ENSSSCG00000015589	VASH2	9	130473857	130511246	112.675	5.49535	1.00191	5.48488	4.14e-08	1.35e-06
ENSSSCG00000038895	DCTN6	15	54875850	54896148	454.419	0.484612	0.0883693	5.48394	4.16e-08	1.35e-06
ENSSSCG00000009096	EXOSC9	8	102264470	102278164	496.976	0.82227	0.150006	5.48158	4.22e-08	1.37e-06
ENSSSCG00000029662	RASSF4	14	91103526	91125360	3088.87	-0.974363	0.177884	-5.47752	4.31e-08	1.4e-06
ENSSSCG00000008687	MXD4	8	1203172	1216725	1209.86	-1.56403	0.285576	-5.47675	4.33e-08	1.4e-06
ENSSSCG00000006308	CREG1	4	83458242	83469930	4117.57	-0.932197	0.170442	-5.46928	4.52e-08	1.46e-06
ENSSSCG00000010723	ACADSB	14	132563309	132626841	481.808	-0.797246	0.145868	-5.46552	4.62e-08	1.48e-06
ENSSSCG00000007007	IDO1	17	9245196	9260473	6978.32	4.3618	0.798159	5.46482	4.63e-08	1.49e-06
ENSSSCG00000052303	RAB32	1	19075271	19097870	860.11	-0.567814	0.103949	-5.46244	4.7e-08	1.5e-06
ENSSSCG00000005211	CD274	1	216660041	216792724	2064.65	1.81262	0.33202	5.45936	4.78e-08	1.53e-06
ENSSSCG00000037029	CSRNP2	AEMK02000258.1	300124	312679	600.49	1.04296	0.191048	5.45916	4.78e-08	1.53e-06
ENSSSCG00000016678	NOD1	18	42432050	42512264	480.185	-1.55046	0.284529	-5.44922	5.06e-08	1.61e-06
ENSSSCG00000014921	PRSS23	9	20603733	20625139	1039.08	-2.33872	0.429428	-5.44613	5.15e-08	1.63e-06
ENSSSCG00000003079		6	51161383	51178451	1017.6	1.36082	0.249921	5.44501	5.18e-08	1.64e-06
ENSSSCG00000003491	AKR7A2	6	77754174	77761667	796.057	-1.31244	0.241064	-5.44436	5.2e-08	1.64e-06
ENSSSCG00000016583	GARIN1A	18	19919769	19932990	14.4064	2.06748	0.380137	5.43877	5.37e-08	1.69e-06
ENSSSCG00000010580	NFKB2	14	113406004	113414169	3766.15	1.77519	0.32667	5.43419	5.5e-08	1.73e-06
ENSSSCG00000005184	SNAPC3	1	207215738	207252396	133.007	1.01337	0.186678	5.42846	5.68e-08	1.79e-06
ENSSSCG00000004572		1	109825438	109827175	101.878	3.11268	0.573531	5.42722	5.72e-08	1.79e-06
ENSSSCG00000001469	SLA-DMB	7	25119139	25128236	1098.34	-1.3434	0.247787	-5.42158	5.91e-08	1.85e-06
ENSSSCG00000024881	TCP11L2	5	13934170	13982999	441.718	-0.791857	0.14627	-5.41365	6.18e-08	1.93e-06
ENSSSCG00000002294	ARG2	7	91343988	91385909	621.125	1.94802	0.360015	5.41095	6.27e-08	1.95e-06
ENSSSCG00000011382	USP4	13	31848851	31904243	971.968	-0.406705	0.075248	-5.40486	6.49e-08	2.02e-06
ENSSSCG00000009237	HPSE	8	135097725	135120887	130.261	-1.89202	0.350319	-5.40084	6.63e-08	2.06e-06
ENSSSCG00000032721	TRAF3IP3	9	133190014	133214207	351.871	-0.647177	0.11988	-5.39855	6.72e-08	2.08e-06
ENSSSCG00000017260	WIPI1	12	11715318	11752021	338.773	-1.17793	0.218633	-5.38771	7.14e-08	2.2e-06
ENSSSCG00000013388	PDE3B	2	44412833	44726216	822.897	-0.918077	0.170446	-5.38631	7.19e-08	2.22e-06
ENSSSCG00000007998	RHBDL1	3	41096884	41099587	48.3698	-3.06684	0.569481	-5.38533	7.23e-08	2.22e-06
ENSSSCG00000032908	PSMD7	6	17047430	17057176	1493.17	0.384524	0.0714276	5.38341	7.31e-08	2.24e-06
ENSSSCG00000030241		X	88171334	88179750	614.25	-1.60754	0.298693	-5.38193	7.37e-08	2.26e-06
ENSSSCG00000040202	CRLS1	17	14860320	14892434	510.987	0.788104	0.146441	5.38171	7.38e-08	2.26e-06
ENSSSCG00000040337		6	147177031	147257814	1144.67	2.07342	0.385673	5.37612	7.61e-08	2.32e-06
ENSSSCG00000013360	TMEM86A	2	40545776	40550843	763.64	-1.22298	0.227575	-5.37395	7.7e-08	2.35e-06
ENSSSCG00000023814	FAIM	13	79397931	79411905	318.724	1.58276	0.294911	5.3669	8.01e-08	2.43e-06
ENSSSCG00000010726	BUB3	14	132703725	132715348	1453.24	0.386462	0.0720472	5.36402	8.14e-08	2.47e-06
ENSSSCG00000015014	ZC3H12C	9	38138004	38207027	1297.62	1.29859	0.242136	5.36306	8.18e-08	2.48e-06
ENSSSCG00000056323	CYP2J34	6	152468772	152496207	277.807	-1.83916	0.343287	-5.35749	8.44e-08	2.55e-06
ENSSSCG00000036612	TNFAIP2	AEMK02000452.1	1806234	1818527	2343.96	1.73188	0.323322	5.35653	8.48e-08	2.56e-06
ENSSSCG00000027550	PLCD1	13	22851584	22872992	566.62	-1.797	0.335746	-5.35225	8.69e-08	2.61e-06
ENSSSCG00000050458	MPEG1	2	12194327	12198351	7961.95	-1.79666	0.336194	-5.34413	9.09e-08	2.73e-06
ENSSSCG00000002809	SPMIP8	6	19832473	19838181	12.3687	-2.2626	0.42345	-5.34324	9.13e-08	2.74e-06
ENSSSCG00000003429	CLCN6	6	71881972	71916029	308.05	-0.835912	0.156722	-5.33372	9.62e-08	2.88e-06
ENSSSCG00000001755	HYKK	7	47449036	47474648	112.765	-1.62663	0.305033	-5.33265	9.68e-08	2.89e-06
ENSSSCG00000031242		5	63203698	63214880	1545.09	1.66815	0.313058	5.32855	9.9e-08	2.95e-06
ENSSSCG00000012746		X	122872136	122882973	986.416	-1.17716	0.220997	-5.32658	1e-07	2.97e-06
ENSSSCG00000017382	EZH1	12	20115297	20141749	941.303	-0.733636	0.137787	-5.3244	1.01e-07	3e-06
ENSSSCG00000015237	FLI1	9	55612901	55749778	726.257	-0.950439	0.17853	-5.3237	1.02e-07	3.01e-06
ENSSSCG00000037541		12	6501200	6521519	1532.95	1.20881	0.227257	5.31912	1.04e-07	3.08e-06
ENSSSCG00000012631	LONRF3	X	97494328	97534185	943.314	-1.09902	0.206793	-5.31459	1.07e-07	3.15e-06
ENSSSCG00000008282	WDR54	3	68614020	68622598	174.999	1.63492	0.307815	5.31137	1.09e-07	3.2e-06
ENSSSCG00000004898	TNFRSF11A	1	159128038	159187481	106.526	-1.38244	0.260379	-5.30932	1.1e-07	3.23e-06
ENSSSCG00000001963	EGLN3	7	65805522	65833529	1808.15	1.3665	0.257389	5.30906	1.1e-07	3.23e-06
ENSSSCG00000023745	MCOLN3	4	130838291	130865904	331.788	-1.18517	0.223437	-5.30427	1.13e-07	3.31e-06
ENSSSCG00000037598	SNX10	18	46064580	46142945	12303	1.07852	0.203373	5.30318	1.14e-07	3.32e-06
ENSSSCG00000000186	RHEBL1	5	15094240	15097796	24.7956	2.66199	0.502425	5.2983	1.17e-07	3.41e-06
ENSSSCG00000021259	CDA	6	78824270	78849547	1956.07	1.61488	0.304848	5.29732	1.18e-07	3.42e-06
ENSSSCG00000010576	NOLC1	14	113154819	113166906	2047.51	0.731953	0.138196	5.29648	1.18e-07	3.43e-06
ENSSSCG00000030547	PIP5K1A	4	98012945	98056815	1079.44	0.55633	0.10505	5.29588	1.18e-07	3.43e-06
ENSSSCG00000016516	ATP6V0A4	18	10919422	10966410	59.516	-1.62743	0.307344	-5.29513	1.19e-07	3.44e-06
ENSSSCG00000001421	ZBTB12	7	23994530	23996980	82.6829	1.018	0.19232	5.29325	1.2e-07	3.47e-06
ENSSSCG00000003477	NECAP2	6	75527108	75546843	2893.53	-0.771038	0.145727	-5.29097	1.22e-07	3.5e-06
ENSSSCG00000002305	EXD2	7	92848032	92913771	192.767	-0.732581	0.13848	-5.29014	1.22e-07	3.51e-06
ENSSSCG00000028135	PRTFDC1	10	50365587	50461324	643.161	-1.73372	0.327935	-5.28678	1.24e-07	3.57e-06
ENSSSCG00000024927	STX12	6	84918678	84960720	1472.61	-0.595846	0.112735	-5.28536	1.25e-07	3.59e-06
ENSSSCG00000017288	FTSJ3	12	15106719	15114398	835.222	0.840166	0.159062	5.28199	1.28e-07	3.65e-06
ENSSSCG00000010278		14	74641961	74733832	584.714	-2.01773	0.382037	-5.28151	1.28e-07	3.65e-06
ENSSSCG00000012278	CFP	X	42143697	42152868	7572.39	1.16074	0.220054	5.27479	1.33e-07	3.78e-06
ENSSSCG00000035537	RUNX1	13	198371837	198638189	2178.64	0.836048	0.158506	5.27457	1.33e-07	3.78e-06
ENSSSCG00000001538	DEF6	7	31193858	31216414	305.586	-1.2332	0.23389	-5.27256	1.35e-07	3.81e-06
ENSSSCG00000009249	HNRNPD	8	135844487	135862626	2351.82	0.408297	0.0774463	5.27199	1.35e-07	3.82e-06
ENSSSCG00000012880	CPT1A	2	4233099	4293911	1130.47	-1.13869	0.216314	-5.26407	1.41e-07	3.98e-06
ENSSSCG00000023498	HSPB6	6	45181443	45183998	199.819	-1.36092	0.258655	-5.26155	1.43e-07	4.03e-06
ENSSSCG00000003113	C5AR2	6	53123162	53127051	36.7539	-1.81388	0.344776	-5.26103	1.43e-07	4.03e-06
ENSSSCG00000031789	ACSL5	14	122777130	122828052	6434.38	1.16399	0.221265	5.26058	1.44e-07	4.03e-06
ENSSSCG00000017199	TRIM47	12	5535236	5539715	421.204	-1.7138	0.325989	-5.25724	1.46e-07	4.1e-06
ENSSSCG00000001727	TNFRSF21	7	42020227	42091448	3776.82	-1.55727	0.296504	-5.25211	1.5e-07	4.21e-06
ENSSSCG00000035934	TXNDC16	1	182102736	182203048	183.507	-2.08473	0.397463	-5.24508	1.56e-07	4.36e-06
ENSSSCG00000035657	DIP2A	AEMK02000328.1	208422	311803	317.012	-0.981835	0.187458	-5.23763	1.63e-07	4.53e-06
ENSSSCG00000029715	OLFM1	1	274224454	274261328	1233.35	-1.50542	0.28755	-5.23533	1.65e-07	4.58e-06
ENSSSCG00000040944	SKI	6	64188236	64242560	1599.17	-0.695209	0.132848	-5.23311	1.67e-07	4.63e-06
ENSSSCG00000012988	EHBP1L1	2	6662463	6678888	7231.52	0.710908	0.13595	5.2292	1.7e-07	4.72e-06
ENSSSCG00000060402	ZBTB9	7	29754725	29757565	491.479	1.06946	0.204572	5.2278	1.72e-07	4.75e-06
ENSSSCG00000038745	SERPINF2	12	47933864	47942285	177.638	-1.83058	0.35052	-5.22247	1.77e-07	4.88e-06
ENSSSCG00000010399	NCOA4	14	90505110	90531118	2678.27	-0.965243	0.185002	-5.21746	1.81e-07	5e-06
ENSSSCG00000009517	GPR183	11	68231224	68245751	34.6196	-2.12929	0.408125	-5.21724	1.82e-07	5e-06
ENSSSCG00000054516	PSMA6	7	64578243	64616491	5446.6	1.37311	0.263402	5.21298	1.86e-07	5.1e-06
ENSSSCG00000036822	TMEM273	14	89770098	89803681	18.763	-3.31068	0.635333	-5.21094	1.88e-07	5.14e-06
ENSSSCG00000035442	SLC36A1	16	71538296	71589456	1179.54	-0.698096	0.133969	-5.21087	1.88e-07	5.14e-06
ENSSSCG00000028204	TREH	9	45949894	45965341	92.5583	-2.69605	0.517641	-5.20834	1.91e-07	5.2e-06
ENSSSCG00000015331	PON2	9	75027097	75051422	645.299	-0.930086	0.178762	-5.20292	1.96e-07	5.35e-06
ENSSSCG00000017593	UTP18	12	27526175	27565169	467.009	0.584784	0.112443	5.2007	1.99e-07	5.4e-06
ENSSSCG00000023376	PARD6G	6	128162600	128250663	50.4049	1.70645	0.328132	5.20051	1.99e-07	5.4e-06
ENSSSCG00000011970	CMSS1	13	158800142	159192107	212.981	1.08643	0.208968	5.19901	2e-07	5.43e-06
ENSSSCG00000006830	PSMA5	4	110662692	110717290	2061.01	0.838921	0.161804	5.1848	2.16e-07	5.85e-06
ENSSSCG00000032241	GPNMB	9	92037509	92071499	76582.7	-0.778064	0.150109	-5.18334	2.18e-07	5.89e-06
ENSSSCG00000011569		13	66422345	66441980	605.276	1.04265	0.201184	5.18256	2.19e-07	5.89e-06
ENSSSCG00000013879	SLC27A1	2	60203388	60235588	313.605	-1.22853	0.237055	-5.18247	2.19e-07	5.89e-06
ENSSSCG00000005673	IER5L	1	269454099	269455310	225.412	-1.83947	0.35505	-5.18088	2.21e-07	5.93e-06
ENSSSCG00000061257	ST3GAL2	6	13402345	13419378	212.04	-1.24373	0.240416	-5.17324	2.3e-07	6.17e-06
ENSSSCG00000036050	CD302	15	66696775	66732605	167.94	-1.99622	0.386242	-5.16831	2.36e-07	6.32e-06
ENSSSCG00000024568		6	50147748	50158688	71.443	1.67098	0.323818	5.16025	2.47e-07	6.59e-06
ENSSSCG00000015730	NIFK	15	29714297	29754978	1005.37	0.611969	0.118616	5.15924	2.48e-07	6.61e-06
ENSSSCG00000010280		14	74667080	74693337	1008.14	-1.1283	0.218769	-5.15748	2.5e-07	6.66e-06
ENSSSCG00000028637	CYP27B1	5	23053892	23058470	3961.85	1.09624	0.212572	5.15703	2.51e-07	6.67e-06
ENSSSCG00000062015	CMC4	X	125372941	125376999	47.4558	-1.09096	0.211677	-5.15389	2.55e-07	6.77e-06
ENSSSCG00000032478	MLLT6	12	23380209	23404837	1486.76	-0.581511	0.112869	-5.15208	2.58e-07	6.82e-06
ENSSSCG00000006995	ASAH1	17	5712058	5758821	7626.41	-0.942687	0.183097	-5.14858	2.62e-07	6.94e-06
ENSSSCG00000027119	COA7	6	159511860	159528049	58.0646	1.06132	0.206183	5.14745	2.64e-07	6.97e-06
ENSSSCG00000018057	SOCS7	12	23688722	23723363	549.083	0.693551	0.134775	5.14598	2.66e-07	7.01e-06
ENSSSCG00000009464	TBC1D4	11	47543815	47828208	1331.74	-0.971504	0.188798	-5.14573	2.66e-07	7.01e-06
ENSSSCG00000020813	FAM20C	3	163421	200459	1891.14	-2.0402	0.396647	-5.14361	2.7e-07	7.07e-06
ENSSSCG00000028513	VKORC1L1	3	16688898	16764251	1150.62	-0.947662	0.184356	-5.14039	2.74e-07	7.18e-06
ENSSSCG00000055817		3	39828755	39831713	512.427	0.885369	0.172311	5.1382	2.77e-07	7.26e-06
ENSSSCG00000016290	EFHD1	15	133120093	133169428	42.9886	-4.42644	0.862647	-5.13122	2.88e-07	7.52e-06
ENSSSCG00000029073	CACNB4	15	186434	459856	36.1387	-1.46783	0.28634	-5.12616	2.96e-07	7.71e-06
ENSSSCG00000021746	MRPL35	3	58560680	58575081	470.044	0.427854	0.0834738	5.12561	2.97e-07	7.72e-06
ENSSSCG00000016237	DOCK10	15	126435579	126711531	3730.31	0.885189	0.172876	5.12038	3.05e-07	7.92e-06
ENSSSCG00000024495		14	42172829	42174048	1816.13	-1.2527	0.244784	-5.11759	3.09e-07	8.02e-06
ENSSSCG00000011051	HSPA14	10	46904311	46935280	362.17	0.735062	0.143742	5.11377	3.16e-07	8.17e-06
ENSSSCG00000006043	DCSTAMP	4	32913152	32928235	1366.78	-1.22132	0.238867	-5.11294	3.17e-07	8.19e-06
ENSSSCG00000040339	ZFHX2	7	75552618	75586132	230.283	-1.81804	0.355735	-5.11065	3.21e-07	8.28e-06
ENSSSCG00000038062	SAMSN1	13	179428779	179556447	541.368	2.80374	0.548648	5.11028	3.22e-07	8.28e-06
ENSSSCG00000025374	DVL3	13	122076003	122092971	1242	-0.498281	0.0975839	-5.10618	3.29e-07	8.45e-06
ENSSSCG00000023775	TFB2M	10	19028820	19046327	213.714	0.784805	0.153833	5.10166	3.37e-07	8.64e-06
ENSSSCG00000012731	IDS	X	121572807	121596513	1853.57	-0.944223	0.18525	-5.09701	3.45e-07	8.82e-06
ENSSSCG00000010527	MARVELD1	14	109069386	109069907	184.464	-1.51817	0.297856	-5.09699	3.45e-07	8.82e-06
ENSSSCG00000003428	MTHFR	6	71863637	71881820	450.82	-0.941381	0.184701	-5.09679	3.45e-07	8.82e-06
ENSSSCG00000003828	FGGY	6	152754924	153213127	199.93	-0.804214	0.157884	-5.09371	3.51e-07	8.95e-06
ENSSSCG00000010719		14	132482973	132495350	136.811	0.919659	0.180669	5.09029	3.58e-07	9.09e-06
ENSSSCG00000029536	SCTR	15	31707555	31785955	5.0824	-5.06765	0.995917	-5.08843	3.61e-07	9.17e-06
ENSSSCG00000035689	NEXMIF	X	59972373	60120021	11.2609	6.0137	1.18468	5.07622	3.85e-07	9.76e-06
ENSSSCG00000055102	PFDN2	4	89326798	89342325	587.838	0.846984	0.166936	5.07371	3.9e-07	9.87e-06
ENSSSCG00000008020	IFT140	3	40309635	40372135	62.9834	-1.40396	0.276953	-5.06931	3.99e-07	1.01e-05
ENSSSCG00000033260	TNNI2	2	1251527	1253893	56.5645	-2.11483	0.417927	-5.06029	4.19e-07	1.05e-05
ENSSSCG00000001750	PAQR8	7	46104677	46234449	1183.02	-0.9383	0.185436	-5.05997	4.19e-07	1.05e-05
ENSSSCG00000009584	SEMA4D	14	957081	1078508	1491.3	1.33735	0.264301	5.05994	4.19e-07	1.05e-05
ENSSSCG00000004238	HSF2	1	40147164	40180297	173.846	0.962482	0.190385	5.05544	4.29e-07	1.08e-05
ENSSSCG00000036022		4	1688057	1805284	49.4464	-1.01705	0.201217	-5.05447	4.32e-07	1.08e-05
ENSSSCG00000002629	FBXO9	7	46723680	46748121	627.492	-0.527992	0.10454	-5.05062	4.4e-07	1.1e-05
ENSSSCG00000010756	MGMT	14	138499309	138771540	126.783	-0.807123	0.159867	-5.0487	4.45e-07	1.11e-05
ENSSSCG00000030637	IRGQ	6	50433862	50445575	659.356	0.75655	0.149996	5.04379	4.56e-07	1.14e-05
ENSSSCG00000006369	F11R	4	89425018	89449599	2310.7	0.817091	0.162175	5.03831	4.7e-07	1.17e-05
ENSSSCG00000039798	SLC11A1	15	120433952	120446396	15572.5	0.505885	0.100435	5.03694	4.73e-07	1.18e-05
ENSSSCG00000034265	DESI1	5	6929297	6954037	2212.42	0.675143	0.13408	5.03537	4.77e-07	1.18e-05
ENSSSCG00000039080	TRIB2	3	124172098	124196210	83.4411	4.51905	0.898522	5.02943	4.92e-07	1.22e-05
ENSSSCG00000000265	ESPL1	5	18487052	18509913	381.931	-1.523	0.303069	-5.02527	5.03e-07	1.24e-05
ENSSSCG00000031488	ARHGAP17	AEMK02000510.1	357448	465583	1173.32	-0.528979	0.105264	-5.02526	5.03e-07	1.24e-05
ENSSSCG00000007522	CTSZ	17	59138621	59149377	6095.35	-1.71569	0.341656	-5.0217	5.12e-07	1.26e-05
ENSSSCG00000035224		12	25426111	25441497	93.2104	-1.87908	0.374249	-5.02094	5.14e-07	1.26e-05
ENSSSCG00000025179	NECAP1	5	63122335	63139664	1367.88	0.786659	0.156803	5.01688	5.25e-07	1.29e-05
ENSSSCG00000024687	FANCA	6	253207	300152	199.872	-1.19381	0.238004	-5.01591	5.28e-07	1.29e-05
ENSSSCG00000053011		10	54260300	54263660	13.6236	-2.47232	0.492976	-5.0151	5.3e-07	1.3e-05
ENSSSCG00000011404	NAA80	13	32793572	32794700	180.295	-1.03705	0.206946	-5.01122	5.41e-07	1.32e-05
ENSSSCG00000024028	STARD3NL	9	108631256	108676183	656.219	-0.782844	0.156284	-5.00912	5.47e-07	1.33e-05
ENSSSCG00000013883	NIBAN3	2	60163483	60185777	75.8281	-1.12252	0.224292	-5.0047	5.59e-07	1.36e-05
ENSSSCG00000032067		6	89291617	89318040	2127.92	0.957143	0.191369	5.00155	5.69e-07	1.38e-05
ENSSSCG00000028623	RARRES1	13	98461320	98506173	245.19	-2.30061	0.460194	-4.99922	5.76e-07	1.4e-05
ENSSSCG00000004597	AQP9	1	113794040	113848683	732.844	-1.73067	0.346428	-4.99575	5.86e-07	1.42e-05
ENSSSCG00000062966	SMKR1	18	19186026	19199624	23.5356	-1.95408	0.391546	-4.99067	6.02e-07	1.46e-05
ENSSSCG00000003236		6	58365160	58388252	58.3035	-1.83153	0.367147	-4.98855	6.08e-07	1.47e-05
ENSSSCG00000029323	KCNE3	9	8810720	8822494	9.93226	-2.57001	0.515216	-4.98822	6.09e-07	1.47e-05
ENSSSCG00000029411	CAPN2	10	19758757	19820246	4354.21	0.765311	0.153474	4.98659	6.15e-07	1.48e-05
ENSSSCG00000011511	FRMD4B	13	50597414	50980016	237.844	-1.43392	0.287603	-4.98577	6.17e-07	1.48e-05
ENSSSCG00000057024	PPP3CC	14	6711442	6794667	271.538	1.19201	0.239265	4.98197	6.29e-07	1.51e-05
ENSSSCG00000025588	FJX1	2	25420667	25423166	2521.72	1.36443	0.273901	4.98148	6.31e-07	1.51e-05
ENSSSCG00000028287	C2orf68	3	59156669	59163170	794.24	-0.359024	0.0721068	-4.97906	6.39e-07	1.53e-05
ENSSSCG00000005935	AGO2	4	2919511	3015334	1000.93	0.610423	0.122643	4.97724	6.45e-07	1.54e-05
ENSSSCG00000028552	BHLHE41	5	47686404	47692762	1913.08	-0.742591	0.149199	-4.97717	6.45e-07	1.54e-05
ENSSSCG00000058469	SYPL1	9	105918115	105986107	2040.3	0.940214	0.188959	4.97576	6.5e-07	1.55e-05
ENSSSCG00000006273	MCM4	4	79674739	79686685	1607.39	-1.06249	0.213891	-4.96744	6.78e-07	1.61e-05
ENSSSCG00000000600	EPS8	5	56817606	57005113	2428.37	-1.56151	0.314436	-4.96605	6.83e-07	1.62e-05
ENSSSCG00000003789	CTH	6	142454914	142486367	58.9074	1.76551	0.356121	4.95762	7.14e-07	1.69e-05
ENSSSCG00000000843	TXNRD1	5	80172260	80236219	6583.11	0.847546	0.171004	4.95629	7.19e-07	1.7e-05
ENSSSCG00000016140	FZD5	15	110914009	110921353	255.352	-0.91073	0.183809	-4.95477	7.24e-07	1.71e-05
ENSSSCG00000005097	SNAPC1	1	190686559	190716372	298.941	1.42362	0.287348	4.95434	7.26e-07	1.71e-05
ENSSSCG00000010860	PSEN2	10	14532767	14577251	499.235	-0.85699	0.173065	-4.95185	7.35e-07	1.73e-05
ENSSSCG00000004896	PHLPP1	1	158642818	158862106	307.308	-0.710628	0.143545	-4.95054	7.4e-07	1.74e-05
ENSSSCG00000007840	POLR3E	3	23846359	23880614	433.081	0.659069	0.133175	4.94887	7.46e-07	1.75e-05
ENSSSCG00000033506	KCTD21	9	12570408	12585862	108.025	-0.951321	0.192354	-4.94568	7.59e-07	1.78e-05
ENSSSCG00000004565	CA12	1	108649271	108710651	106.797	-3.02062	0.610929	-4.94431	7.64e-07	1.79e-05
ENSSSCG00000011437	ALAS1	13	34333113	34347589	1980.72	1.18607	0.240325	4.93525	8e-07	1.87e-05
ENSSSCG00000012324	IQSEC2	X	46011388	46094817	1691.84	1.06357	0.215523	4.93484	8.02e-07	1.87e-05
ENSSSCG00000033849	CD37	6	54440727	54448188	745.573	-1.5881	0.321963	-4.93255	8.12e-07	1.89e-05
ENSSSCG00000034259	PMEPA1	17	57999287	58054118	1077.3	-1.35848	0.275471	-4.93147	8.16e-07	1.9e-05
ENSSSCG00000005593	OLFML2A	1	265577704	265604502	507.89	-2.23585	0.453413	-4.93114	8.17e-07	1.9e-05
ENSSSCG00000016567	STRIP2	18	19209051	19255676	243.239	-1.31451	0.266648	-4.92977	8.23e-07	1.91e-05
ENSSSCG00000039056	GAS7	12	54752507	54973515	1081.07	-1.30319	0.264473	-4.92749	8.33e-07	1.93e-05
ENSSSCG00000040334	CBX6	5	9180684	9188620	193.778	-1.53501	0.311612	-4.92605	8.39e-07	1.94e-05
ENSSSCG00000017723	CCL2	12	40798109	40800026	2065.84	2.4638	0.500435	4.92332	8.51e-07	1.96e-05
ENSSSCG00000036001	RNF170	17	11780129	11816049	464.724	-0.463137	0.0940793	-4.92284	8.53e-07	1.96e-05
ENSSSCG00000017043	RNF145	16	64252227	64314119	994.366	-0.825113	0.167644	-4.92181	8.57e-07	1.97e-05
ENSSSCG00000004782	BUB1B	1	131092958	131143794	407.36	-1.8778	0.381527	-4.9218	8.58e-07	1.97e-05
ENSSSCG00000039905	AIRIM	6	93741093	93750555	757.537	0.377979	0.0768289	4.91975	8.67e-07	1.99e-05
ENSSSCG00000022963	UNKL	3	40445034	40513047	199.39	-0.606266	0.123248	-4.91908	8.7e-07	1.99e-05
ENSSSCG00000054115		5	69746689	69772024	3244.31	0.443601	0.0902035	4.91778	8.75e-07	2e-05
ENSSSCG00000012166	SMS	X	18118256	18169390	1827.47	-0.897593	0.182621	-4.91505	8.88e-07	2.03e-05
ENSSSCG00000020864	VDR	5	78205810	78266475	944.548	1.30278	0.265267	4.91118	9.05e-07	2.06e-05
ENSSSCG00000015930	DHRS9	15	75507588	75534481	108.213	-2.28273	0.464864	-4.91054	9.08e-07	2.07e-05
ENSSSCG00000000475	IRAK3	5	30526793	30609921	1355.59	1.9107	0.389731	4.9026	9.46e-07	2.15e-05
ENSSSCG00000008240		3	59319981	59327062	744.499	-1.03029	0.21016	-4.90241	9.47e-07	2.15e-05
ENSSSCG00000038423	GLA	X	83023903	83032570	2263.86	-0.53063	0.108249	-4.90195	9.49e-07	2.15e-05
ENSSSCG00000023408	SAMD4A	1	183915512	184140115	775.429	-1.65041	0.336686	-4.90192	9.49e-07	2.15e-05
ENSSSCG00000013507	MPND	2	74445662	74455881	78.5697	-1.24912	0.25529	-4.89294	9.93e-07	2.24e-05
ENSSSCG00000009784	ABCB9	14	29904174	29935560	130.463	-1.27986	0.261612	-4.89223	9.97e-07	2.25e-05
ENSSSCG00000011368	P4HTM	13	31627225	31642399	87.81	-1.25624	0.257051	-4.88711	1.02e-06	2.3e-05
ENSSSCG00000010984	KIF24	10	32467072	32552375	56.3138	-1.16139	0.237727	-4.88541	1.03e-06	2.32e-05
ENSSSCG00000034360	CELSR2	4	110819428	110845132	236.624	-2.47211	0.506149	-4.88414	1.04e-06	2.33e-05
ENSSSCG00000016158	LANCL1	15	113111370	113149050	370.17	-0.687574	0.140786	-4.88383	1.04e-06	2.33e-05
ENSSSCG00000008374	B3GNT2	3	79670748	79704000	2757.64	0.881397	0.180508	4.88286	1.05e-06	2.34e-05
ENSSSCG00000039321	FAM222B	12	44986165	45076178	404.658	0.786287	0.161045	4.88241	1.05e-06	2.34e-05
ENSSSCG00000035161	TMEM237	15	105252479	105276970	357.649	-0.740489	0.15169	-4.8816	1.05e-06	2.35e-05
ENSSSCG00000051849		8	135082201	135093371	15.3802	-2.10129	0.430527	-4.88074	1.06e-06	2.35e-05
ENSSSCG00000025488	MCM3	7	46084662	46104375	734.272	-1.07608	0.221088	-4.8672	1.13e-06	2.52e-05
ENSSSCG00000006232	RAB2A	4	72800623	72882151	2679.9	0.426391	0.0876142	4.86668	1.13e-06	2.52e-05
ENSSSCG00000005689	FNBP1	1	270042369	270180188	1511.95	-1.01118	0.207804	-4.86604	1.14e-06	2.52e-05
ENSSSCG00000015375	ITGB8	9	89341162	89448665	2613.3	2.25604	0.463645	4.86588	1.14e-06	2.52e-05
ENSSSCG00000013642	PDE4A	2	69225708	69266702	952.52	0.970935	0.19963	4.86367	1.15e-06	2.55e-05
ENSSSCG00000017003	KCNIP1	16	53267523	53653730	30.0343	-1.87623	0.385796	-4.86329	1.15e-06	2.55e-05
ENSSSCG00000008202	CNNM4	3	56814832	56858453	1487.58	0.804314	0.16561	4.85668	1.19e-06	2.63e-05
ENSSSCG00000032360	PANX1	9	26443815	26491002	414.465	0.709689	0.146218	4.85363	1.21e-06	2.67e-05
ENSSSCG00000035736		3	10357524	10361496	10761.3	1.70769	0.352066	4.85049	1.23e-06	2.71e-05
ENSSSCG00000015611	UTP25	9	133105063	133141217	911.535	0.711192	0.146651	4.84955	1.24e-06	2.71e-05
ENSSSCG00000026043	TGM3	17	33191914	33235952	22.9901	4.82679	0.995388	4.84916	1.24e-06	2.72e-05
ENSSSCG00000017993	NTN1	12	54089472	54292193	436.884	1.21214	0.250027	4.84802	1.25e-06	2.73e-05
ENSSSCG00000004789	THBS1	1	131728784	131746115	4167.68	-1.85737	0.383363	-4.84495	1.27e-06	2.77e-05
ENSSSCG00000010798	GGA2	3	22695765	22736581	3526.19	-1.00256	0.206961	-4.84421	1.27e-06	2.77e-05
ENSSSCG00000006848	SLC25A24	4	111579663	111634266	2349.76	-1.19524	0.2469	-4.84098	1.29e-06	2.81e-05
ENSSSCG00000000874	GAS2L3	5	83560962	83600329	230.025	-1.57752	0.325993	-4.83913	1.3e-06	2.84e-05
ENSSSCG00000036775	SLC48A1	5	78141236	78150583	729.154	-1.55169	0.320732	-4.83797	1.31e-06	2.85e-05
ENSSSCG00000057381	DEPDC1B	16	39466497	39557840	114.023	1.42197	0.293942	4.83759	1.31e-06	2.85e-05
ENSSSCG00000000619	FAM234B	5	59413064	59491536	96.3315	1.31008	0.270878	4.83644	1.32e-06	2.86e-05
ENSSSCG00000031847	RBM28	18	20034334	20072938	407.009	0.889125	0.183853	4.83605	1.32e-06	2.86e-05
ENSSSCG00000028444	ARMC10	9	103179503	103262014	1319.49	-0.668195	0.138194	-4.83519	1.33e-06	2.87e-05
ENSSSCG00000004193	ENPP1	1	31722721	31796595	7967.43	-1.4976	0.309877	-4.83289	1.35e-06	2.9e-05
ENSSSCG00000021250	FKBP9	18	40481565	40532262	872.418	-0.615729	0.127502	-4.82918	1.37e-06	2.95e-05
ENSSSCG00000046947		1	269575594	269610029	102.833	-2.37843	0.493085	-4.82357	1.41e-06	3.03e-05
ENSSSCG00000005055	LGALS3	1	184478710	184497951	24399.4	-1.34065	0.27806	-4.82143	1.43e-06	3.06e-05
ENSSSCG00000021815		10	65022624	65054372	100.295	1.81276	0.376082	4.82011	1.43e-06	3.07e-05
ENSSSCG00000037682	HFE	7	20758741	20767000	468.834	-1.00244	0.207987	-4.81973	1.44e-06	3.08e-05
ENSSSCG00000005203	IL33	1	215899436	215941840	9.06653	4.36815	0.906374	4.81938	1.44e-06	3.08e-05
ENSSSCG00000010170	DISC1	14	58606464	58963563	53.4947	-1.22818	0.25496	-4.81716	1.46e-06	3.11e-05
ENSSSCG00000001565	CDKN1A	7	32359455	32363761	4261	1.19215	0.247752	4.81185	1.5e-06	3.19e-05
ENSSSCG00000012053	CBR3	13	199830668	199840442	138.023	-2.21677	0.460757	-4.81116	1.5e-06	3.19e-05
ENSSSCG00000000136	CSF2RB	5	10816376	10840618	7867.25	-0.730688	0.151996	-4.80729	1.53e-06	3.25e-05
ENSSSCG00000002404	SPTLC2	7	100544478	100638905	1929.66	-0.494967	0.103072	-4.80217	1.57e-06	3.33e-05
ENSSSCG00000027812	IQSEC1	13	71031001	71366684	1406.11	-0.639096	0.133175	-4.79894	1.6e-06	3.38e-05
ENSSSCG00000011079	PIP4K2A	10	52224389	52408922	830.066	-0.628475	0.130987	-4.798	1.6e-06	3.39e-05
ENSSSCG00000012335	FGD1	X	47192427	47231342	446.541	-1.05659	0.220254	-4.79713	1.61e-06	3.4e-05
ENSSSCG00000005778	HSBP1L1	6	127960266	127973191	101.393	1.03447	0.215665	4.79665	1.61e-06	3.4e-05
ENSSSCG00000009524	TMTC4	11	69361229	69443039	385.571	-0.897706	0.187378	-4.79089	1.66e-06	3.5e-05
ENSSSCG00000016553	COPG2	18	18209263	18332216	1537.34	-0.646137	0.135	-4.78622	1.7e-06	3.58e-05
ENSSSCG00000035403	RFX2	2	72950056	73051180	161.82	-0.795742	0.166492	-4.77946	1.76e-06	3.69e-05
ENSSSCG00000015040	PTS	9	39920273	39928634	1096.76	0.581774	0.12175	4.77844	1.77e-06	3.7e-05
ENSSSCG00000035430	YPEL3	3	18278002	18281298	664.011	-1.39868	0.292721	-4.7782	1.77e-06	3.7e-05
ENSSSCG00000041275		1	147787524	147833716	60.3254	-1.92803	0.403749	-4.77532	1.79e-06	3.75e-05
ENSSSCG00000030707	INPP5K	12	47718491	47738475	306.191	-0.708403	0.148372	-4.77452	1.8e-06	3.76e-05
ENSSSCG00000020808	CCT6A	3	16843804	16858819	2182.78	0.63424	0.132856	4.77389	1.81e-06	3.77e-05
ENSSSCG00000021040	SLC26A11	12	2220683	2242289	317.559	-1.11578	0.233731	-4.77378	1.81e-06	3.77e-05
ENSSSCG00000032964	STK11IP	15	121604166	121619063	269.506	-1.09598	0.230051	-4.76406	1.9e-06	3.95e-05
ENSSSCG00000016232	MRPL44	15	125732387	125740085	608.829	0.723978	0.152055	4.76128	1.92e-06	4e-05
ENSSSCG00000007709	TBL2	3	10876973	10892404	482.714	0.66314	0.139385	4.75763	1.96e-06	4.06e-05
ENSSSCG00000027677		12	25322041	25336753	127.351	-1.80449	0.379331	-4.75704	1.96e-06	4.07e-05
ENSSSCG00000036113	GSAP	9	102694861	102787536	2457.91	0.954081	0.200595	4.75626	1.97e-06	4.08e-05
ENSSSCG00000006624	SELENBP1	4	97837981	97894301	34.3119	-2.65409	0.558474	-4.7524	2.01e-06	4.15e-05
ENSSSCG00000015140	HSPA8	9	49982284	49990508	36033.7	0.562528	0.118422	4.75021	2.03e-06	4.19e-05
ENSSSCG00000009216	SPP1	8	131077786	131085340	82620.8	1.46655	0.308778	4.74951	2.04e-06	4.2e-05
ENSSSCG00000004772	BAHD1	1	130849842	130875974	849.649	-0.415138	0.087443	-4.74753	2.06e-06	4.24e-05
ENSSSCG00000028172	FAM78A	1	271242333	271257836	121.582	-0.886423	0.186748	-4.74663	2.07e-06	4.25e-05
ENSSSCG00000035615	GSTK1	18	6992647	6999068	267.492	-1.26641	0.266847	-4.74582	2.08e-06	4.25e-05
ENSSSCG00000032443	MATCAP1	6	27818262	27824777	47.1913	1.14424	0.241105	4.7458	2.08e-06	4.25e-05
ENSSSCG00000032408	CASP7	14	124019164	124050365	673.747	0.623032	0.131381	4.74219	2.11e-06	4.32e-05
ENSSSCG00000038190	MPST	5	10739197	10749731	130.499	-0.78893	0.166371	-4.742	2.12e-06	4.32e-05
ENSSSCG00000063105		6	150829145	150832050	8.06651	-2.96604	0.625484	-4.74199	2.12e-06	4.32e-05
ENSSSCG00000038494	LPIN2	6	103687743	103728148	3660.94	0.568502	0.119966	4.73887	2.15e-06	4.38e-05
ENSSSCG00000034090	CRTC3	7	53146404	53255977	1068.31	0.611793	0.129179	4.736	2.18e-06	4.43e-05
ENSSSCG00000014391	ARAP3	2	143304080	143327588	271.746	1.17773	0.248885	4.73204	2.22e-06	4.52e-05
ENSSSCG00000002452	LGMN	7	114173693	114217102	33931.5	-1.22151	0.258278	-4.72943	2.25e-06	4.56e-05
ENSSSCG00000023437	ITPR1	13	61068126	61398912	471.026	-1.45705	0.308086	-4.72937	2.25e-06	4.56e-05
ENSSSCG00000012676	MBNL3	X	108494939	108612875	193.66	-0.725323	0.153396	-4.72844	2.26e-06	4.58e-05
ENSSSCG00000002866	CEBPA	6	43083207	43085836	1127.58	-1.18247	0.250472	-4.72096	2.35e-06	4.74e-05
ENSSSCG00000021005	UBQLN1	10	31275868	31317516	2934.54	0.475491	0.100748	4.71962	2.36e-06	4.77e-05
ENSSSCG00000007708	BCL7B	3	10850354	10869288	404.258	0.608016	0.128839	4.71918	2.37e-06	4.77e-05
ENSSSCG00000004020	SFT2D1	1	2576729	2593506	1070.9	-0.581286	0.123288	-4.71485	2.42e-06	4.86e-05
ENSSSCG00000030535	SNX9	1	9130338	9239029	2984.54	0.739173	0.156782	4.71466	2.42e-06	4.86e-05
ENSSSCG00000026552	MFSD14B	10	38834125	38889457	3061.44	0.811621	0.172154	4.71452	2.42e-06	4.86e-05
ENSSSCG00000006524	THBS3	4	94611593	94623902	391.486	-3.2754	0.694843	-4.71386	2.43e-06	4.87e-05
ENSSSCG00000035598	EDN1	7	8751695	8758348	541.921	1.60822	0.341208	4.71331	2.44e-06	4.88e-05
ENSSSCG00000026772	C1orf52	4	130659924	130662089	122.698	0.670145	0.142205	4.71253	2.45e-06	4.89e-05
ENSSSCG00000016085		15	103455002	103543184	71.5297	-1.04339	0.221502	-4.71051	2.47e-06	4.93e-05
ENSSSCG00000032896		10	55842696	56038228	7.35334	-3.86041	0.819844	-4.70871	2.49e-06	4.97e-05
ENSSSCG00000008307	SFXN5	3	69701149	69839893	162.911	-1.08194	0.229874	-4.70667	2.52e-06	5.01e-05
ENSSSCG00000002298	ZFYVE26	7	91518452	91590449	3110.61	-0.344638	0.0732657	-4.70395	2.55e-06	5.07e-05
ENSSSCG00000000687	CD4	5	63892137	63918519	12.6273	-3.0553	0.650395	-4.69761	2.63e-06	5.23e-05
ENSSSCG00000034978	PNPLA7	AEMK02000682.1	441265	502813	77.0046	-1.25614	0.267495	-4.69592	2.65e-06	5.26e-05
ENSSSCG00000004195	ARG1	1	32006046	32028988	7769.77	2.08097	0.443166	4.69569	2.66e-06	5.26e-05
ENSSSCG00000015435	NAMPT	9	106119899	106294586	2803.4	1.53665	0.327307	4.69483	2.67e-06	5.28e-05
ENSSSCG00000009963	TPST2	14	44122159	44145822	441.103	-1.19988	0.256075	-4.68567	2.79e-06	5.51e-05
ENSSSCG00000001041	PAK1IP1	7	7444789	7456716	273.018	0.870098	0.185711	4.68523	2.8e-06	5.51e-05
ENSSSCG00000037958	TOB2	5	7086651	7098637	1855.14	-0.439997	0.0939448	-4.68357	2.82e-06	5.55e-05
ENSSSCG00000042341	DEPDC7	2	27909285	27928820	112.749	1.29566	0.276903	4.67912	2.88e-06	5.67e-05
ENSSSCG00000008377	CCT4	3	79924507	79946207	2988.68	0.519739	0.111104	4.67795	2.9e-06	5.69e-05
ENSSSCG00000031999	GPR18	11	68187327	68191269	877.807	1.8924	0.404968	4.67296	2.97e-06	5.82e-05
ENSSSCG00000017208	SLC25A19	12	6033669	6046763	307.028	1.35153	0.289419	4.6698	3.01e-06	5.91e-05
ENSSSCG00000040578	CASKIN2	12	5855968	5870554	231.445	1.26817	0.271735	4.66695	3.06e-06	5.98e-05
ENSSSCG00000037015	SESN3	9	27207236	27298628	2308.9	-1.71388	0.367526	-4.6633	3.11e-06	6.08e-05
ENSSSCG00000025870	HEPACAM2	9	73020281	73067520	11.4048	3.40356	0.730965	4.65625	3.22e-06	6.28e-05
ENSSSCG00000014989	DCUN1D5	9	33674268	33707618	454.897	0.511183	0.109785	4.65624	3.22e-06	6.28e-05
ENSSSCG00000008794	RHOH	8	31321059	31372364	1969.72	0.639425	0.137418	4.65314	3.27e-06	6.36e-05
ENSSSCG00000001703	NFKBIE	7	39255075	39263339	2965.75	1.52805	0.328469	4.65203	3.29e-06	6.39e-05
ENSSSCG00000051819	MYCBP	6	94805640	94814337	323.155	-0.750142	0.161296	-4.65073	3.31e-06	6.42e-05
ENSSSCG00000001875	SNX33	7	57999459	58014441	576.704	-0.528679	0.113744	-4.64796	3.35e-06	6.5e-05
ENSSSCG00000057418	PPP1R3E	7	75776720	75780649	217.261	-1.09565	0.235771	-4.64709	3.37e-06	6.52e-05
ENSSSCG00000027196		18	6419033	6420959	1314.07	-0.48146	0.103724	-4.64172	3.46e-06	6.68e-05
ENSSSCG00000060053	BCL2L11	3	45160155	45201186	244.154	-1.06882	0.230555	-4.63587	3.55e-06	6.86e-05
ENSSSCG00000014019	MAML1	2	78818411	78876615	1634.67	0.536878	0.115843	4.63454	3.58e-06	6.9e-05
ENSSSCG00000022161	ZNF251	4	186673	193130	438.264	-0.921993	0.198984	-4.63351	3.6e-06	6.92e-05
ENSSSCG00000016782	OTULINL	16	3969932	3999778	510.854	-2.19243	0.473628	-4.629	3.67e-06	7.07e-05
ENSSSCG00000054418		1	131202484	131210993	12.1383	-2.51267	0.543293	-4.62488	3.75e-06	7.2e-05
ENSSSCG00000024096	RIPK2	4	47027098	47074704	437.344	0.765932	0.16563	4.62437	3.76e-06	7.21e-05
ENSSSCG00000015227	SRPRA	9	53358534	53365653	6466.99	0.729493	0.157758	4.62413	3.76e-06	7.21e-05
ENSSSCG00000061383	SLC22A5	2	134660808	134686219	201.662	0.861544	0.186324	4.62389	3.77e-06	7.21e-05
ENSSSCG00000029414		1	274125666	274132944	1811.24	-0.76971	0.166474	-4.6236	3.77e-06	7.21e-05
ENSSSCG00000011444	NT5DC2	13	34659249	34679535	1229.04	1.51317	0.327288	4.62337	3.78e-06	7.21e-05
ENSSSCG00000002357	ALDH6A1	7	97360610	97381830	280.142	-0.957518	0.207215	-4.62088	3.82e-06	7.28e-05
ENSSSCG00000005507	PSMD5	1	260846563	260868766	770.106	0.423229	0.0915977	4.62052	3.83e-06	7.29e-05
ENSSSCG00000025436	ILDR1	13	138530910	138572189	59.3453	2.37691	0.51461	4.61885	3.86e-06	7.34e-05
ENSSSCG00000053306	KNSTRN	1	130916146	130930078	199.386	-1.05135	0.227835	-4.61451	3.94e-06	7.48e-05
ENSSSCG00000023245	NONO	X	57278915	57316224	4844.33	0.383646	0.0831433	4.61427	3.94e-06	7.48e-05
ENSSSCG00000025425	FCSK	6	13471833	13506419	272.896	-0.9371	0.203121	-4.6135	3.96e-06	7.5e-05
ENSSSCG00000030089	RBM18	1	262333533	262356222	1377.54	0.80435	0.174362	4.61311	3.97e-06	7.5e-05
ENSSSCG00000002954	SPINT2	6	47181768	47210559	1914.01	-0.91287	0.197896	-4.61288	3.97e-06	7.5e-05
ENSSSCG00000003439	DHRS3	6	72556236	72598815	608.437	-2.43436	0.528034	-4.61023	4.02e-06	7.59e-05
ENSSSCG00000013408	ADM	2	49229223	49231866	911.316	1.5169	0.329128	4.60884	4.05e-06	7.63e-05
ENSSSCG00000028759	ASAP1	4	10179758	10451929	1211.55	-0.906796	0.19694	-4.60442	4.14e-06	7.78e-05
ENSSSCG00000023054	IDO2	17	9277069	9343749	15.1127	3.92029	0.851633	4.60326	4.16e-06	7.82e-05
ENSSSCG00000017044	IL12B	16	64143268	64158929	131.73	6.83131	1.48417	4.60278	4.17e-06	7.83e-05
ENSSSCG00000008569	HADHB	3	112704024	112753086	2267.16	-0.428811	0.093221	-4.59994	4.23e-06	7.92e-05
ENSSSCG00000034154	WNK2	3	42711444	42834753	198.29	2.8354	0.616516	4.59906	4.24e-06	7.95e-05
ENSSSCG00000058536		5	64059966	64062738	95.645	2.06516	0.449126	4.59818	4.26e-06	7.97e-05
ENSSSCG00000011604	CHCHD4	13	70417326	70428922	384.217	0.993749	0.21621	4.59622	4.3e-06	8.04e-05
ENSSSCG00000016175	MREG	15	118208684	118273680	1275.67	-0.663148	0.144316	-4.59511	4.33e-06	8.07e-05
ENSSSCG00000010081	MAPK1	14	50082896	50165513	4043.72	-0.408044	0.0888443	-4.5928	4.37e-06	8.15e-05
ENSSSCG00000054923	CKS1B	4	94815771	94819597	451.927	-0.81494	0.177452	-4.59246	4.38e-06	8.15e-05
ENSSSCG00000021706	KIF21B	10	23445000	23491181	1446.81	1.2545	0.27387	4.58063	4.64e-06	8.61e-05
ENSSSCG00000027952	ADCY5	13	136972801	137135347	421.705	-1.43301	0.313033	-4.57783	4.7e-06	8.72e-05
ENSSSCG00000012566		X	88422108	88469968	855.051	0.925624	0.20237	4.57392	4.79e-06	8.87e-05
ENSSSCG00000032857	S100A12	4	96225691	96227127	67142.9	1.53977	0.336675	4.57346	4.8e-06	8.88e-05
ENSSSCG00000004225	TPD52L1	1	37667150	37761760	80.035	-1.14512	0.250399	-4.57319	4.8e-06	8.88e-05
ENSSSCG00000023933	CRACR2B	2	518544	524081	72.4759	-1.53533	0.335987	-4.56962	4.89e-06	9.02e-05
ENSSSCG00000009074	ABHD18	8	96887464	96924927	256.796	1.0088	0.220908	4.56661	4.96e-06	9.14e-05
ENSSSCG00000037277	RFK	1	229329092	229337075	971.276	1.01601	0.222584	4.5646	5e-06	9.21e-05
ENSSSCG00000062141		13	121927729	121991332	591.827	-1.15302	0.252604	-4.56453	5.01e-06	9.21e-05
ENSSSCG00000017300	MRC2	12	16059768	16119571	217.276	-1.99213	0.436638	-4.56242	5.06e-06	9.29e-05
ENSSSCG00000025770	ST6GAL1	13	124791751	124837841	1119.22	-1.04268	0.228655	-4.56006	5.11e-06	9.39e-05
ENSSSCG00000011877	CD86	13	138427533	138504310	8213.17	1.05683	0.231771	4.55979	5.12e-06	9.39e-05
ENSSSCG00000017391	PLEKHH3	12	20159773	20170776	57.5181	-1.31856	0.289406	-4.55608	5.21e-06	9.54e-05
ENSSSCG00000023971	H3-3A	10	13923077	13948484	4727.4	-0.449833	0.098749	-4.55532	5.23e-06	9.56e-05
ENSSSCG00000025821	C2CD2	13	205246716	205313717	623.031	-0.736099	0.161696	-4.55236	5.3e-06	9.69e-05
ENSSSCG00000015037	IL18	9	39834973	39861219	1185.59	1.60801	0.353252	4.55203	5.31e-06	9.69e-05
ENSSSCG00000014819	ATG16L2	9	7347002	7365625	282.97	-0.85498	0.187879	-4.55071	5.35e-06	9.74e-05
ENSSSCG00000038868	GPR107	1	270190508	270255495	1212.96	-0.31525	0.0692897	-4.54975	5.37e-06	9.77e-05
ENSSSCG00000016715	OSBPL3	18	47298328	47491245	405.111	1.90916	0.42015	4.54399	5.52e-06	0.000100319
ENSSSCG00000008973	NAAA	8	71573788	71603338	7591.79	-2.0102	0.44262	-4.5416	5.58e-06	0.000101285
ENSSSCG00000017212	SUMO2	12	6116606	6130350	2202.84	0.392762	0.0864838	4.54146	5.59e-06	0.000101285
ENSSSCG00000040188	TNFSF12	12	52843026	52853325	626.39	-1.22738	0.270314	-4.54056	5.61e-06	0.000101592
ENSSSCG00000004233	SMPDL3A	1	39848648	39868731	16284.6	-0.770472	0.169752	-4.53882	5.66e-06	0.00010231
ENSSSCG00000060612		1	183910576	183915256	8.94126	-3.10141	0.683481	-4.53766	5.69e-06	0.000102747
ENSSSCG00000016971	MCCC2	16	47917291	47996534	868.169	-0.884	0.19485	-4.53682	5.71e-06	0.000103032
ENSSSCG00000054796	LRRC31	13	108521018	108542334	26.8013	3.12146	0.688081	4.53648	5.72e-06	0.000103073
ENSSSCG00000003877	FAF1	6	161166996	161603725	527.803	-0.542584	0.119656	-4.53454	5.77e-06	0.000103898
ENSSSCG00000063463		3	691973	692971	95.4891	-2.17099	0.47915	-4.53092	5.87e-06	0.000105568
ENSSSCG00000013595	CERS4	2	71004420	71048248	167.708	2.37484	0.52507	4.52291	6.1e-06	0.000109512
ENSSSCG00000038701	EFNA2	2	77165193	77179246	163.077	-1.00355	0.22203	-4.51989	6.19e-06	0.000110953
ENSSSCG00000015052	USP28	9	41417564	41480994	290.872	-1.1616	0.257264	-4.51521	6.33e-06	0.00011329
ENSSSCG00000012967	FOSL1	2	6430153	6436173	208.094	1.51274	0.335246	4.51231	6.41e-06	0.000114712
ENSSSCG00000040060	APEX1	7	78451851	78454938	1617.54	1.21077	0.268382	4.51137	6.44e-06	0.000115083
ENSSSCG00000003112	BBC3	6	53037104	53046887	145.961	-1.45768	0.323177	-4.51046	6.47e-06	0.000115439
ENSSSCG00000058036		17	59032579	59033469	16.8637	-2.36674	0.524891	-4.50901	6.51e-06	0.000116066
ENSSSCG00000009532	POGLUT2	11	71094223	71110396	320.915	0.791954	0.175646	4.5088	6.52e-06	0.000116066
ENSSSCG00000009334	HSPH1	11	7733878	7759576	1688.55	1.08771	0.241299	4.50773	6.55e-06	0.000116516
ENSSSCG00000034386	ATP2A2	14	31674757	31744969	4855.4	0.57039	0.126589	4.50583	6.61e-06	0.000117421
ENSSSCG00000016585	IMPDH1	18	19979983	19996429	574.611	1.19048	0.264357	4.50333	6.69e-06	0.000118672
ENSSSCG00000032741	TBC1D9	8	86402839	86517764	3742.68	0.645314	0.143319	4.50266	6.71e-06	0.000118904
ENSSSCG00000058009		6	58355292	58358880	52.4423	-1.66802	0.370943	-4.4967	6.9e-06	0.000122137
ENSSSCG00000002664	GSE1	6	3246764	3349122	341.841	-0.87665	0.195087	-4.49363	7e-06	0.000123763
ENSSSCG00000038491	MEX3B	7	50747841	50751777	16.9454	3.07584	0.68464	4.49263	7.03e-06	0.000124198
ENSSSCG00000005284	GNA14	1	230341942	230546120	9.40535	3.22329	0.71757	4.49194	7.06e-06	0.000124451
ENSSSCG00000009807	RHOF	14	30896114	30908419	345.625	1.14811	0.255609	4.49168	7.07e-06	0.000124458
ENSSSCG00000015488	TNFSF4	9	115550569	115659263	55.0959	0.93593	0.208487	4.48916	7.15e-06	0.000125791
ENSSSCG00000049507		7	12722155	12727995	26.8109	-1.82206	0.405906	-4.48888	7.16e-06	0.000125804
ENSSSCG00000013366	LDHA	2	40814169	40826715	48357.6	0.531995	0.118629	4.48452	7.31e-06	0.000128254
ENSSSCG00000055787		2	78675888	78690392	158.274	-0.983617	0.219503	-4.4811	7.43e-06	0.000130171
ENSSSCG00000009420	NUFIP1	11	22267481	22302707	214.33	0.540399	0.120629	4.47986	7.47e-06	0.000130777
ENSSSCG00000011290	HIGD1A	13	26278208	26286202	1221.88	0.658389	0.146995	4.479	7.5e-06	0.000131149
ENSSSCG00000034440	MMP28	12	39739630	39766791	148.693	-1.10212	0.246151	-4.47741	7.56e-06	0.000131887
ENSSSCG00000002275	PPP1R36	7	88614891	88654038	69.7023	1.334	0.297948	4.4773	7.56e-06	0.000131887
ENSSSCG00000014988	MMP13	9	33549008	33561162	984.114	4.37465	0.977549	4.47512	7.64e-06	0.000133083
ENSSSCG00000004856	NFATC1	1	145911046	146008139	361.657	-0.717734	0.160433	-4.47374	7.69e-06	0.000133789
ENSSSCG00000025854	MMGT1	X	111144233	111158335	925.928	0.551434	0.123307	4.47203	7.75e-06	0.000134707
ENSSSCG00000061746		2	91143718	91146974	21.1757	3.09815	0.692966	4.47085	7.79e-06	0.00013529
ENSSSCG00000008262	SEMA4F	3	68379322	68404595	242.263	-1.18879	0.266065	-4.46803	7.89e-06	0.000136767
ENSSSCG00000010068	SLC2A11	14	49845324	49863188	47.0924	-1.65932	0.371377	-4.46803	7.89e-06	0.000136767
ENSSSCG00000004629	LYSMD2	1	120026532	120043127	194.468	1.00976	0.226074	4.46652	7.95e-06	0.000137477
ENSSSCG00000044952	NLRX1	9	46384948	46400983	567.791	-0.901282	0.20179	-4.46642	7.95e-06	0.000137477
ENSSSCG00000001236	TRIM40	7	22702938	22717545	23.8596	2.03107	0.454945	4.46443	8.03e-06	0.0001386
ENSSSCG00000021620	STIP1	2	7911445	7939005	2759.92	0.671015	0.150339	4.46333	8.07e-06	0.000139052
ENSSSCG00000016141	PLEKHM3	15	110994410	111185324	192.3	-0.861829	0.193095	-4.46324	8.07e-06	0.000139052
ENSSSCG00000027349		8	3833317	3929059	904.953	-0.711867	0.15957	-4.46116	8.15e-06	0.000140242
ENSSSCG00000031706		2	47042505	47240103	1781.04	-0.582855	0.130698	-4.45956	8.21e-06	0.00014113
ENSSSCG00000019937		1	216549074	216549203	102.159	-0.869894	0.195104	-4.45863	8.25e-06	0.000141173
ENSSSCG00000031730		6	96878141	96893474	573.181	0.362825	0.0813759	4.45862	8.25e-06	0.000141173
ENSSSCG00000010054	ADORA2A	14	49468877	49485850	850.621	1.63112	0.365849	4.45845	8.26e-06	0.000141173
ENSSSCG00000035762		14	92360550	92382264	366.764	-0.94052	0.210958	-4.45832	8.26e-06	0.000141173
ENSSSCG00000006702	FMO5	4	100336980	100374367	183.474	-1.27117	0.285127	-4.45826	8.26e-06	0.000141173
ENSSSCG00000036756	ZNF496	2	57053652	57097828	220.88	1.00462	0.225382	4.45743	8.29e-06	0.000141559
ENSSSCG00000012618	SOWAHD	X	98156970	98158807	93.5404	-1.17746	0.264242	-4.45597	8.35e-06	0.000142361
ENSSSCG00000005944	NDRG1	4	8014446	8069335	6663.18	-0.643331	0.144425	-4.45444	8.41e-06	0.000143084
ENSSSCG00000017668	VMP1	12	35933173	36065956	5792.56	-0.589077	0.132246	-4.45439	8.41e-06	0.000143084
ENSSSCG00000007878	PARN	3	28612269	28802504	380.467	-0.532314	0.119565	-4.4521	8.5e-06	0.000144454
ENSSSCG00000021761	UBAP1	10	32552245	32626083	1003.61	0.41954	0.0942528	4.45122	8.54e-06	0.000144881
ENSSSCG00000024818	RCAN3	6	82186368	82281641	594.903	-1.01409	0.227871	-4.45031	8.57e-06	0.000145154
ENSSSCG00000032658	TRAF4	12	44975632	44987104	434.919	1.64488	0.36963	4.45008	8.58e-06	0.000145154
ENSSSCG00000012276	SYN1	X	42090246	42142224	472.235	1.97558	0.443944	4.45008	8.58e-06	0.000145154
ENSSSCG00000011000	DNAJA1	10	33432844	33445532	4033.9	0.545125	0.122527	4.44902	8.63e-06	0.000145705
ENSSSCG00000010273	TBATA	14	73681767	73697340	9.00753	-4.00634	0.900658	-4.44824	8.66e-06	0.000145732
ENSSSCG00000061518	SMIM10	X	110760028	110760285	14.5438	-2.60248	0.585079	-4.44809	8.66e-06	0.000145732
ENSSSCG00000030957	NFKB1	8	118390638	118506691	2487.26	0.893776	0.200936	4.44807	8.66e-06	0.000145732
ENSSSCG00000034896	HPRT1	X	110321204	110357894	1274.33	-1.02461	0.230353	-4.448	8.67e-06	0.000145732
ENSSSCG00000035747	YIPF4	3	107304385	107340012	1053.32	0.668025	0.15022	4.44698	8.71e-06	0.000146263
ENSSSCG00000017069	LARP1	16	68390880	68484918	3691.84	0.616057	0.138585	4.44533	8.78e-06	0.00014722
ENSSSCG00000017336	HEXIM1	12	18267027	18269165	707.357	-0.52257	0.117616	-4.44303	8.87e-06	0.00014864
ENSSSCG00000012294	PLP2	X	43215283	43218316	1446.41	-1.44743	0.325826	-4.44235	8.9e-06	0.000148942
ENSSSCG00000000156	FBXO7	5	12505654	12526232	513.682	0.58088	0.130931	4.43654	9.14e-06	0.00015284
ENSSSCG00000013401	DKK3	2	47385192	47444660	78.8317	-3.85688	0.869547	-4.4355	9.19e-06	0.000153406
ENSSSCG00000028638	UTP4	6	17778556	17818132	590.959	0.70581	0.159163	4.4345	9.23e-06	0.000153948
ENSSSCG00000031649	RNASE1	7	78213005	78214821	11.5323	3.26649	0.737208	4.4309	9.38e-06	0.000156368
ENSSSCG00000011361	SLC26A6	13	31317877	31330580	788.707	0.709315	0.160167	4.42861	9.48e-06	0.000157859
ENSSSCG00000032803	CYP2S1	6	49221763	49235330	154.885	-1.99026	0.449677	-4.42598	9.6e-06	0.000159618
ENSSSCG00000010138	ZDHHC8	14	51503114	51516885	350.854	-1.36019	0.307592	-4.42206	9.78e-06	0.000162354
ENSSSCG00000024960	PDGFC	8	45578002	45808748	1012.27	-1.0328	0.2336	-4.42121	9.82e-06	0.000162817
ENSSSCG00000008164	MAP4K4	3	52484274	52649410	16480.3	0.706915	0.160069	4.41631	1e-05	0.000166362
ENSSSCG00000025106	THNSL2	3	57799026	57823440	142.167	-0.999116	0.226282	-4.41536	1.01e-05	0.000166906
ENSSSCG00000012348	APEX2	X	47862667	47871184	368.268	-0.908139	0.205729	-4.41426	1.01e-05	0.000167574
ENSSSCG00000028033	SECISBP2	14	912015	955974	959.384	0.714864	0.162041	4.41162	1.03e-05	0.000169337
ENSSSCG00000002875	PDCD2L	6	44074127	44097065	98.6092	1.10617	0.250746	4.41151	1.03e-05	0.000169337
ENSSSCG00000038132	IRF2BP2	14	56545685	56551125	3108.73	0.6088	0.13805	4.41	1.03e-05	0.000170335
ENSSSCG00000001560	BNIP5	7	32035342	32054632	168.786	-1.20248	0.27273	-4.40905	1.04e-05	0.000170889
ENSSSCG00000007531	FAM217B	17	59967165	59974706	140.889	-1.0262	0.232827	-4.40755	1.05e-05	0.000171889
ENSSSCG00000007046	TRMT6	17	14777683	14965130	577.449	0.656776	0.149121	4.40432	1.06e-05	0.000174279
ENSSSCG00000008484	SRSF7	3	101603707	101613237	1251.26	0.551804	0.125367	4.40151	1.08e-05	0.000176354
ENSSSCG00000010056		14	49619838	49655206	365.598	-1.15215	0.261889	-4.39937	1.09e-05	0.000177902
ENSSSCG00000003730	RNF138	6	115926774	115978724	344.38	0.955415	0.217492	4.39288	1.12e-05	0.000183097
ENSSSCG00000011901	TMEM39A	13	140797205	140831277	322.559	0.576126	0.13122	4.39055	1.13e-05	0.000184692
ENSSSCG00000002306	GALNT16	7	92929069	93041442	25.9561	2.27472	0.518097	4.39052	1.13e-05	0.000184692
ENSSSCG00000004755	DLL4	1	130376721	130386411	23.2541	4.46969	1.01896	4.38653	1.15e-05	0.000187902
ENSSSCG00000004470	HMGN3	1	86954465	86987460	370.839	-0.828653	0.188935	-4.3859	1.16e-05	0.000188235
ENSSSCG00000000232	ACVRL1	5	17268130	17286276	2715.62	-0.993472	0.226586	-4.38452	1.16e-05	0.000189226
ENSSSCG00000033367	PLEKHA2	15	47626110	47697603	2017.89	-0.420354	0.0959126	-4.38267	1.17e-05	0.000190469
ENSSSCG00000023639	NRM	7	23222307	23225522	67.233	-1.54747	0.353093	-4.38262	1.17e-05	0.000190469
ENSSSCG00000028169	NCAPG2	18	653224	717200	213.414	-1.12089	0.255844	-4.38114	1.18e-05	0.000191554
ENSSSCG00000000870	ARL1	5	82796121	82815936	1052.85	0.400153	0.0913926	4.3784	1.2e-05	0.000193771
ENSSSCG00000011249	DLEC1	13	22882629	22964677	22.2247	-1.77451	0.405759	-4.3733	1.22e-05	0.000198138
ENSSSCG00000013655	ICAM1	2	69097122	69108205	9297.29	1.16623	0.266942	4.36886	1.25e-05	0.000201982
ENSSSCG00000039426	FSTL1	13	139847438	139901965	728.061	1.9357	0.443221	4.36734	1.26e-05	0.000203172
ENSSSCG00000006984	VPS37A	17	4949644	4988074	974.747	0.593299	0.135934	4.36462	1.27e-05	0.0002055
ENSSSCG00000023599	TIMM8B	9	39787405	39790718	905.204	0.992176	0.227398	4.36317	1.28e-05	0.000206641
ENSSSCG00000016076	COQ10B	15	101338141	101354948	747.106	0.914345	0.209594	4.36247	1.29e-05	0.000207081
ENSSSCG00000002406	AHSA1	7	100510301	100520346	1346.05	0.602306	0.138093	4.36158	1.29e-05	0.000207692
ENSSSCG00000009556	CUL4A	11	78557013	78589193	1015.45	-0.456414	0.104731	-4.35796	1.31e-05	0.000210929
ENSSSCG00000004716	TMEM62	1	128269599	128306056	272.199	-0.736464	0.169003	-4.3577	1.31e-05	0.000210952
ENSSSCG00000005828	EGFL7	AEMK02000682.1	1107093	1116054	58.0486	-1.82826	0.419767	-4.35541	1.33e-05	0.00021285
ENSSSCG00000017195	TRIM65	12	5523113	5528878	112.3	-1.3373	0.307054	-4.35527	1.33e-05	0.00021285
ENSSSCG00000013731	DNASE2	2	66149862	66152855	2411.06	-0.734467	0.168651	-4.35495	1.33e-05	0.000212929
ENSSSCG00000040317	SOD2	1	7679352	7689560	30067	1.12406	0.258339	4.35112	1.35e-05	0.000216451
ENSSSCG00000002392	IRF2BPL	7	100120139	100122489	851.411	-1.15261	0.264921	-4.35078	1.36e-05	0.00021655
ENSSSCG00000036941	AKR1E2	10	65680332	65702190	61.226	1.53952	0.354144	4.34715	1.38e-05	0.000219929
ENSSSCG00000010540	ENTPD7	14	110827914	110882575	3276.46	1.11737	0.257106	4.34592	1.39e-05	0.000220812
ENSSSCG00000010732	FAM53B	14	134002228	134082462	762.177	-1.08997	0.250815	-4.34572	1.39e-05	0.000220812
ENSSSCG00000055744	FAM241A	8	110468757	110504912	624.243	1.00341	0.230904	4.34556	1.39e-05	0.000220812
ENSSSCG00000002917	NFKBID	6	45298288	45306316	421.101	0.737638	0.169811	4.34386	1.4e-05	0.000222288
ENSSSCG00000005655	DYNC2I2	1	269002261	269030719	279.128	-1.22566	0.282265	-4.34224	1.41e-05	0.000223696
ENSSSCG00000037832	PMP22	12	58679775	58707925	50.4014	-1.68025	0.387235	-4.33909	1.43e-05	0.000226488
ENSSSCG00000004388	ARMC2	1	74923868	75043060	15.7144	-4.20855	0.969925	-4.33905	1.43e-05	0.000226488
ENSSSCG00000033272	DNAJB6	18	1444739	1499887	1237.24	0.365102	0.084153	4.33854	1.43e-05	0.000226765
ENSSSCG00000000455	LRIG3	5	24066623	24117970	274.963	-1.6818	0.387841	-4.33632	1.45e-05	0.000228828
ENSSSCG00000049480		2	3178137	3181106	20.6527	-1.72674	0.398648	-4.33149	1.48e-05	0.00023366
ENSSSCG00000008201	CNNM3	3	56792391	56811789	1121.51	-0.618834	0.142883	-4.33107	1.48e-05	0.000233854
ENSSSCG00000014369	CD14	2	142346360	142349581	33218.8	1.2768	0.294834	4.33055	1.49e-05	0.000233984
ENSSSCG00000016758	STK17A	18	51322240	51362177	3741.92	0.77133	0.178117	4.33048	1.49e-05	0.000233984
ENSSSCG00000006357	FCER1G	4	89242472	89246450	6272.86	-0.590877	0.136508	-4.32853	1.5e-05	0.000235817
ENSSSCG00000046466	NAGLU	12	20271351	20279777	1116.53	-0.526548	0.121658	-4.32812	1.5e-05	0.00023601
ENSSSCG00000054537		14	71817210	71821373	12.9771	2.18051	0.504031	4.32615	1.52e-05	0.000237873
ENSSSCG00000036270	ATP6V1G3	10	21371257	21410296	145.063	-1.28574	0.297357	-4.32391	1.53e-05	0.000240043
ENSSSCG00000002841	N4BP1	6	36122035	36174504	2227	0.582242	0.134669	4.32352	1.54e-05	0.000240224
ENSSSCG00000027169	ENOSF1	6	105613215	105645113	99.1714	-0.995766	0.230371	-4.32245	1.54e-05	0.000241008
ENSSSCG00000013296	SLC1A2	2	25604950	25848276	517.317	0.6988	0.161672	4.32233	1.54e-05	0.000241008
ENSSSCG00000012034	TIAM1	13	194774497	195005089	747.235	1.45051	0.335743	4.32029	1.56e-05	0.000242688
ENSSSCG00000013299	APIP	2	26095038	26115464	998.524	0.657577	0.152213	4.32011	1.56e-05	0.000242688
ENSSSCG00000010627	PDCD4	14	121305629	121338740	377.065	-1.1607	0.268686	-4.31992	1.56e-05	0.000242688
ENSSSCG00000038534	TSR1	12	48404308	48416687	832.971	0.707005	0.163663	4.31987	1.56e-05	0.000242688
ENSSSCG00000010404	ALOX5	14	90859016	90907094	138.36	-1.30351	0.301947	-4.31704	1.58e-05	0.000245569
ENSSSCG00000061105		12	54054571	54064687	57.4328	1.35515	0.313927	4.31677	1.58e-05	0.000245613
ENSSSCG00000006375	LY9	4	89701359	89729855	69.6659	-1.9755	0.458096	-4.31241	1.61e-05	0.000250246
ENSSSCG00000011470	ABHD6	13	40009737	40060394	685.403	-0.607537	0.14089	-4.31213	1.62e-05	0.000250301
ENSSSCG00000005650	CERCAM	1	268834966	268847223	135.036	-1.90398	0.441815	-4.30945	1.64e-05	0.000253087
ENSSSCG00000003710	TTC39C	6	108860324	108968678	184.835	-0.808989	0.187914	-4.30511	1.67e-05	0.00025783
ENSSSCG00000016431	GALNTL5	18	5353769	5433814	13.428	-1.94468	0.452051	-4.30191	1.69e-05	0.000261171
ENSSSCG00000038660	HAAO	3	97580851	97595021	242.824	-1.07867	0.250756	-4.30165	1.7e-05	0.000261171
ENSSSCG00000011045	MINDY3	10	45980111	46062700	211.366	0.943171	0.219262	4.30157	1.7e-05	0.000261171
ENSSSCG00000003073	LYPD5	6	50608075	50612396	10.6594	3.67158	0.85461	4.29621	1.74e-05	0.000267286
ENSSSCG00000039594	SSBP3	6	157911493	158081476	870.356	-1.07102	0.249514	-4.29243	1.77e-05	0.000271062
ENSSSCG00000034339	CBARP	2	77220972	77230058	142.989	-1.14081	0.265772	-4.29243	1.77e-05	0.000271062
ENSSSCG00000010620	XPNPEP1	14	120315910	120367780	1421.03	0.628302	0.146375	4.29241	1.77e-05	0.000271062
ENSSSCG00000001470	SLA-DMA	7	25133497	25137966	955.131	-1.71084	0.398805	-4.28992	1.79e-05	0.000273826
ENSSSCG00000008961	MTHFD2L	8	70179658	70290047	109.132	1.417	0.330646	4.28555	1.82e-05	0.000278986
ENSSSCG00000008887	NAF1	8	51968483	52012927	364.709	0.421004	0.0982548	4.28482	1.83e-05	0.000279614
ENSSSCG00000036892		AEMK02000452.1	3212834	3224813	163.605	2.01005	0.469294	4.28314	1.84e-05	0.000281435
ENSSSCG00000024385	RNASEH2B	11	16825128	16911969	314.14	0.987146	0.230499	4.28265	1.85e-05	0.000281767
ENSSSCG00000027121	ODC1	3	126087242	126096051	4135.6	0.731947	0.171015	4.28003	1.87e-05	0.000284713
ENSSSCG00000028558	SGPP1	1	194352001	194380907	3210.8	-0.738595	0.172574	-4.27988	1.87e-05	0.000284713
ENSSSCG00000008190	INPP4A	3	55711031	55834367	1959.87	-0.567816	0.132733	-4.27789	1.89e-05	0.000286974
ENSSSCG00000008742	CD38	8	11083682	11130756	275.61	1.43232	0.334991	4.2757	1.91e-05	0.00028951
ENSSSCG00000028182	CDK17	5	87179615	87295167	579.376	0.911067	0.213165	4.27401	1.92e-05	0.000291206
ENSSSCG00000003701	SNRPD1	6	106798265	106813816	632.105	0.598102	0.139941	4.27395	1.92e-05	0.000291206
ENSSSCG00000033115	IFNAR1	13	196925734	196952239	2521.9	-0.641915	0.150279	-4.27149	1.94e-05	0.000294132
ENSSSCG00000030211	NBR1	12	19755738	19788960	3394.38	-0.424388	0.0994015	-4.26943	1.96e-05	0.000296377
ENSSSCG00000027477	TBC1D2B	7	47839392	47929092	2970.07	0.694434	0.162656	4.26934	1.96e-05	0.000296377
ENSSSCG00000035771	MRPS22	13	79981796	80232773	567.253	0.308567	0.0723043	4.26762	1.98e-05	0.000298367
ENSSSCG00000030386	NUP205	18	13674312	13811976	1028.4	0.502397	0.117738	4.26706	1.98e-05	0.000298809
ENSSSCG00000009620	BMP1	14	6443912	6489063	1372.4	1.23275	0.288917	4.2668	1.98e-05	0.000298855
ENSSSCG00000011387	RNF123	13	32218384	32250739	857.597	-0.944347	0.22141	-4.26514	2e-05	0.000300781
ENSSSCG00000000699	LPAR5	5	64058501	64059604	61.3686	1.75852	0.412484	4.26326	2.01e-05	0.000303022
ENSSSCG00000006066	RNF19A	4	36635285	36725638	2154.13	1.04408	0.244939	4.26262	2.02e-05	0.000303572
ENSSSCG00000036117		10	66741291	66971746	211.323	2.11011	0.495502	4.25854	2.06e-05	0.00030886
ENSSSCG00000049797	INKA1	13	32327809	32332319	50.4609	-1.20383	0.282738	-4.25777	2.06e-05	0.000309608
ENSSSCG00000016420	INSIG1	18	2885612	2898767	1995.22	-1.623	0.381296	-4.25653	2.08e-05	0.000310848
ENSSSCG00000036787	APOLD1	5	59667585	59673649	8.53961	4.28727	1.00725	4.25643	2.08e-05	0.000310848
ENSSSCG00000055891	ELK1	X	42157988	42174951	738.531	0.878738	0.206538	4.25461	2.09e-05	0.000313067
ENSSSCG00000035873	SPRING1	14	35705943	35742739	367.714	0.723629	0.170118	4.2537	2.1e-05	0.000314026
ENSSSCG00000037066	GADD45A	6	144940697	144944089	692.254	-0.788371	0.185443	-4.25128	2.13e-05	0.000317115
ENSSSCG00000041731		17	41467599	41479554	2401.16	0.628652	0.147926	4.24979	2.14e-05	0.000318919
ENSSSCG00000006793		4	109015428	109020125	343.714	-1.68299	0.396117	-4.24871	2.15e-05	0.00032013
ENSSSCG00000016629	ST7	18	29027811	29285505	214.205	0.592248	0.139525	4.24474	2.19e-05	0.00032553
ENSSSCG00000015650	MAPKAPK2	9	67314484	67365059	1945.2	1.01817	0.239947	4.24331	2.2e-05	0.000327275
ENSSSCG00000006475	IQGAP3	4	93513187	93559001	667.533	-1.28313	0.302514	-4.24157	2.22e-05	0.000329495
ENSSSCG00000010330	PPIF	14	81667672	81689495	324.978	0.850544	0.200585	4.24032	2.23e-05	0.000331003
ENSSSCG00000009889	ALDH2	14	39896565	39933124	1669.23	-1.68582	0.398008	-4.23565	2.28e-05	0.000337632
ENSSSCG00000011791	MAP3K13	13	123176188	123352775	689.55	1.03648	0.244756	4.23473	2.29e-05	0.000338671
ENSSSCG00000017529	CBX1	12	24315518	24351052	656.981	0.599521	0.141635	4.23285	2.31e-05	0.000341105
ENSSSCG00000055502	BCAS2	4	105992452	106003150	635.958	0.513971	0.121429	4.23267	2.31e-05	0.000341105
ENSSSCG00000033720		AEMK02000452.1	2995093	3005534	1237.33	-1.07208	0.253308	-4.23231	2.31e-05	0.000341311
ENSSSCG00000036033	THRB	13	10900724	11359544	614.816	0.698371	0.165019	4.23206	2.32e-05	0.000341359
ENSSSCG00000005610	SLC2A8	1	267925193	267937038	194.6	-1.0517	0.248577	-4.23086	2.33e-05	0.000342837
ENSSSCG00000011827	LSG1	13	131623534	131657046	714.222	0.574995	0.135929	4.23013	2.34e-05	0.000343621
ENSSSCG00000062696	BCL2	1	158337522	158518879	175.279	1.70281	0.402675	4.22874	2.35e-05	0.000345399
ENSSSCG00000014943	DEUP1	9	25689034	25893096	580.65	2.26197	0.535404	4.22479	2.39e-05	0.000350941
ENSSSCG00000017730	CDK5R1	12	42493392	42494413	46.3045	1.54192	0.364977	4.22471	2.39e-05	0.000350941
ENSSSCG00000014892	USP35	9	12585955	12662955	36.5598	-1.38956	0.328982	-4.22381	2.4e-05	0.000352005
ENSSSCG00000013579	CD209	2	71394391	71397968	49.2377	-3.41219	0.80879	-4.21888	2.46e-05	0.000359436
ENSSSCG00000056031	LSM12	12	19128654	19152684	407.904	0.468541	0.111098	4.21736	2.47e-05	0.000361502
ENSSSCG00000009801	BCL7A	14	30664594	30713868	72.9925	1.11287	0.26406	4.21447	2.5e-05	0.000365808
ENSSSCG00000008433	CALM2	3	93372045	93386218	5237.43	-0.397401	0.0943107	-4.21374	2.51e-05	0.000366622
ENSSSCG00000017520	LRRC46	12	24083221	24089662	27.7052	-1.70327	0.404554	-4.21024	2.55e-05	0.000371984
ENSSSCG00000017566	ACSF2	12	26713785	26761140	871.209	-1.01742	0.242092	-4.20262	2.64e-05	0.000384356
ENSSSCG00000056826	CHRNB1	12	52749473	52758488	158.18	-1.09998	0.2618	-4.20161	2.65e-05	0.000385699
ENSSSCG00000013494	MATK	2	74911143	74918966	89.916	-3.03271	0.722274	-4.19884	2.68e-05	0.00039007
ENSSSCG00000002274		7	88607555	88609464	125.216	0.708814	0.168874	4.19729	2.7e-05	0.000392368
ENSSSCG00000028210	NT5C	12	6162243	6164140	621.003	1.18423	0.282176	4.19677	2.71e-05	0.000392869
ENSSSCG00000028327	RHOBTB1	14	64326461	64465281	794.822	1.47463	0.351404	4.19641	2.71e-05	0.000392923
ENSSSCG00000028902	RB1CC1	4	77594324	77649548	5154.98	1.10485	0.263292	4.1963	2.71e-05	0.000392923
ENSSSCG00000058492	ARSD	X	107993	125958	216.941	-0.919211	0.219067	-4.19603	2.72e-05	0.000393
ENSSSCG00000012785	PDZD4	X	124544944	124567369	9.8797	-3.05731	0.728818	-4.19488	2.73e-05	0.000394616
ENSSSCG00000031531	TSPAN10	12	1239834	1245181	21.3567	-2.03068	0.484224	-4.19368	2.74e-05	0.000396339
ENSSSCG00000014985	MMP1	9	33411065	33420076	93.5929	1.70679	0.407391	4.18957	2.79e-05	0.000403181
ENSSSCG00000003144	DHDH	6	54210609	54217285	123.27	-0.957686	0.228737	-4.18684	2.83e-05	0.000407671
ENSSSCG00000028635		3	11841732	11898101	159.562	-0.701116	0.167589	-4.18354	2.87e-05	0.000413229
ENSSSCG00000037985	MTRES1	1	73162364	73180017	368.367	1.07463	0.256884	4.18331	2.87e-05	0.000413252
ENSSSCG00000001398		7	23634648	23638619	713.924	0.540214	0.129157	4.1826	2.88e-05	0.000414137
ENSSSCG00000010502	CCNJ	14	107505464	107542760	237.574	1.03779	0.248171	4.18175	2.89e-05	0.000415281
ENSSSCG00000015550	RGS16	9	123913173	123918871	11.1657	2.08493	0.498674	4.18096	2.9e-05	0.00041634
ENSSSCG00000006239	UBXN2B	4	74405902	74437615	335.856	-0.771605	0.184583	-4.18026	2.91e-05	0.000417208
ENSSSCG00000016742	MYO1G	18	50466449	50483518	883.034	-1.04585	0.250255	-4.17915	2.93e-05	0.000418852
ENSSSCG00000006260	LYPLA1	4	77083548	77102408	1927.24	-0.502498	0.120274	-4.17794	2.94e-05	0.000420431
ENSSSCG00000007659	ZCWPW1	3	8323191	8358487	215.604	1.6866	0.403699	4.17785	2.94e-05	0.000420431
ENSSSCG00000025795	CSF3R	6	92550161	92565477	3079.08	-1.4431	0.345491	-4.17696	2.95e-05	0.000421675
ENSSSCG00000015949	SLC25A12	15	77895938	78098383	380.801	-0.665405	0.1595	-4.17182	3.02e-05	0.000430896
ENSSSCG00000018027		12	58879192	58894344	658.579	0.442166	0.105996	4.17153	3.03e-05	0.000431022
ENSSSCG00000011342	DHX30	13	30617376	30632497	974.059	0.966642	0.231838	4.16947	3.05e-05	0.000434525
ENSSSCG00000039812	RAP2A	11	66679253	66720045	808.877	-1.05282	0.252538	-4.16896	3.06e-05	0.000435076
ENSSSCG00000027826	GIMAP4	18	6429887	6452966	11574.5	-0.888944	0.213614	-4.16144	3.16e-05	0.000449228
ENSSSCG00000006029	NUDCD1	4	28203743	28331531	547.814	0.922171	0.221707	4.15941	3.19e-05	0.000452797
ENSSSCG00000028423		6	88987099	89006811	3996.2	0.289927	0.0697296	4.15788	3.21e-05	0.000455414
ENSSSCG00000017296	ACE	12	15394487	15414703	15.7852	-2.24795	0.54079	-4.15679	3.23e-05	0.000457152
ENSSSCG00000003613	HDAC1	6	88749634	88785411	2555.97	0.492049	0.118403	4.15571	3.24e-05	0.000458533
ENSSSCG00000035253	MAFG	12	1071632	1074688	380.082	0.675275	0.162495	4.15566	3.24e-05	0.000458533
ENSSSCG00000051794	FGF11	12	52742131	52748487	63.9244	-1.43508	0.345373	-4.15516	3.25e-05	0.000458738
ENSSSCG00000011410	CYB561D2	13	32834239	32837002	141.174	-1.09275	0.262989	-4.15513	3.25e-05	0.000458738
ENSSSCG00000026248		3	39184388	39213292	554.793	-1.3078	0.314822	-4.15408	3.27e-05	0.000460406
ENSSSCG00000023158	RPS27L	1	108881552	108890283	829.457	-0.501989	0.120868	-4.15321	3.28e-05	0.000461724
ENSSSCG00000004570	TPM1	1	108986986	109020035	1594.62	-1.57264	0.378806	-4.15158	3.3e-05	0.000464591
ENSSSCG00000011600	SLC6A6	13	70094079	70173582	6862.83	-0.750233	0.180724	-4.15126	3.31e-05	0.0004648
ENSSSCG00000037209	TLNRD1	7	49833210	49837331	1242.21	1.08027	0.260243	4.15102	3.31e-05	0.000464834
ENSSSCG00000008729	LYAR	8	6081368	6099857	344.536	0.657192	0.158331	4.15073	3.31e-05	0.000464981
ENSSSCG00000056928	UQCC6	5	80504281	80510867	218.84	-0.558528	0.134617	-4.14901	3.34e-05	0.000468054
ENSSSCG00000015540	MR1	9	122592532	122609022	252.233	-0.727615	0.175427	-4.14767	3.36e-05	0.000470343
ENSSSCG00000031392	UBE2E2	13	9998199	10380556	628.043	0.586803	0.141525	4.14628	3.38e-05	0.000472765
ENSSSCG00000014080	HMGCR	2	84380224	84402957	894.915	0.830198	0.200335	4.14404	3.41e-05	0.000476967
ENSSSCG00000054160	ATXN7L3B	5	37978739	37982422	1522.12	-0.456272	0.110148	-4.14234	3.44e-05	0.000480057
ENSSSCG00000003492	SLC66A1	6	77761782	77778571	612.029	-1.05285	0.254269	-4.14069	3.46e-05	0.000483081
ENSSSCG00000016298	INPP5D	15	133501092	133626644	1389.08	-0.741969	0.179241	-4.1395	3.48e-05	0.000485123
ENSSSCG00000008509	RASGRP3	3	106099821	106213728	200.1	-1.58175	0.382335	-4.13708	3.52e-05	0.000489806
ENSSSCG00000001792	EFL1	7	50839725	50977024	1264.78	0.706957	0.170901	4.13666	3.52e-05	0.000490256
ENSSSCG00000008890	TMA16	8	52343233	52375044	470.798	0.803209	0.194211	4.13575	3.54e-05	0.000491302
ENSSSCG00000016960	RAD17	16	47499669	47529702	264.321	0.802785	0.194109	4.13574	3.54e-05	0.000491302
ENSSSCG00000008550	SLC5A6	3	111922848	111930940	2725.6	1.01306	0.245013	4.13472	3.55e-05	0.000492436
ENSSSCG00000001800	TM6SF1	7	51815530	51845163	315.191	-0.946271	0.228863	-4.13467	3.55e-05	0.000492436
ENSSSCG00000002955	CATSPERG	6	47251964	47282829	109.157	-1.3532	0.327289	-4.13456	3.56e-05	0.000492436
ENSSSCG00000015617	G0S2	9	133287325	133287742	37.8879	1.94032	0.469353	4.13404	3.56e-05	0.000493104
ENSSSCG00000017671	RNFT1	12	36162444	36174851	782.208	0.884559	0.214052	4.13245	3.59e-05	0.000496064
ENSSSCG00000039885	PTP4A2	6	88419453	88447832	2199.18	0.517014	0.125151	4.13114	3.61e-05	0.000498442
ENSSSCG00000027528	TMEM107	12	53393332	53397064	90.4059	-1.15782	0.280509	-4.12759	3.67e-05	0.000505354
ENSSSCG00000057268	CD52	6	83723756	83726912	99.3996	-2.37831	0.576206	-4.12754	3.67e-05	0.000505354
ENSSSCG00000032153	C19orf12	6	39813665	39825000	234.354	-0.794816	0.192625	-4.12623	3.69e-05	0.000507531
ENSSSCG00000040275	HEBP1	5	59493194	59523799	7033.11	0.696667	0.168843	4.12612	3.69e-05	0.000507531
ENSSSCG00000003573	MAP3K6	6	84573329	84585392	309.644	-1.25325	0.303771	-4.12563	3.7e-05	0.0005081
ENSSSCG00000014248	LMNB1	2	129807318	129872270	1327.55	-0.879933	0.213294	-4.12544	3.7e-05	0.0005081
ENSSSCG00000000258	RARG	5	18436270	18458624	161.559	-1.71864	0.416745	-4.12398	3.72e-05	0.000510872
ENSSSCG00000055858		1	201911624	201915598	9.99492	-2.59249	0.62888	-4.12239	3.75e-05	0.000513916
ENSSSCG00000036693	ZNF658	10	38797315	38818047	37.5805	1.67899	0.407428	4.12096	3.77e-05	0.000516655
ENSSSCG00000038902	KCNK6	6	47238685	47249136	244.507	-0.89758	0.218017	-4.11702	3.84e-05	0.000524882
ENSSSCG00000016248	AGFG1	15	128898705	128975510	3087.9	0.667872	0.162227	4.11689	3.84e-05	0.000524882
ENSSSCG00000023320		3	6626846	6709854	592.84	2.84979	0.692361	4.11604	3.85e-05	0.000526058
ENSSSCG00000057314		1	219790490	219802079	176.175	-1.04795	0.254606	-4.11595	3.86e-05	0.000526058
ENSSSCG00000017330	MAP3K14	12	18142952	18182928	376.424	0.566352	0.137736	4.11186	3.92e-05	0.000534972
ENSSSCG00000057105	PRPS2	X	9503953	9530086	717.231	-0.703214	0.171109	-4.10975	3.96e-05	0.000539392
ENSSSCG00000034727	CCDC24	6	167301565	167305255	111.349	-1.37787	0.335457	-4.10744	4e-05	0.000544315
ENSSSCG00000023983	AGPS	15	83146002	83391984	3854.48	1.11996	0.272741	4.1063	4.02e-05	0.000546493
ENSSSCG00000026761	CCT8	13	192406281	192423413	3296.11	0.571388	0.139219	4.10424	4.06e-05	0.000550886
ENSSSCG00000060360		9	64863865	64867033	248.369	-3.79135	0.924027	-4.10308	4.08e-05	0.000553165
ENSSSCG00000034213	ACER2	1	203386791	203414972	45.2466	1.55027	0.377912	4.10221	4.09e-05	0.000554408
ENSSSCG00000032687	CYP4V2	15	47046269	47068304	1536.83	-0.761397	0.18561	-4.10213	4.09e-05	0.000554408
ENSSSCG00000004583		1	112390594	112402265	371.158	0.401646	0.0979288	4.10141	4.11e-05	0.000555639
ENSSSCG00000032108		4	88097535	88129790	1413.79	1.34494	0.328011	4.10029	4.13e-05	0.000557826
ENSSSCG00000026781	ANKLE2	14	22745641	22771727	1322.85	0.365126	0.0890773	4.09898	4.15e-05	0.000560336
ENSSSCG00000011532	SUMF1	13	60946021	61037295	1963.69	-0.445439	0.108675	-4.09883	4.15e-05	0.000560336
ENSSSCG00000009825	PPTC7	14	31906262	31946554	1127.6	1.05702	0.258225	4.09341	4.25e-05	0.000573076
ENSSSCG00000009580	S1PR3	14	659309	671706	38.7708	-2.05567	0.5025	-4.09088	4.3e-05	0.00057885
ENSSSCG00000001817	FURIN	7	53460017	53472787	17743.9	0.885	0.216458	4.08855	4.34e-05	0.000584159
ENSSSCG00000005480		1	254078730	254156329	216.164	-0.496252	0.121414	-4.08727	4.36e-05	0.000586849
ENSSSCG00000029697	FAM120B	1	96218	186769	964.669	-0.509751	0.124725	-4.08699	4.37e-05	0.000587032
ENSSSCG00000029879	LTF	13	29413886	29445739	56.5699	2.55948	0.626504	4.08534	4.4e-05	0.000590692
ENSSSCG00000028159		7	96288789	96319275	216.782	-1.02667	0.251335	-4.08486	4.41e-05	0.000591357
ENSSSCG00000060076		3	100246555	100253535	29.0337	-1.9621	0.48045	-4.08389	4.43e-05	0.000593319
ENSSSCG00000026587	BATF3	9	130699196	130712358	193.005	1.65125	0.404467	4.08254	4.45e-05	0.000596233
ENSSSCG00000021586	ZHX2	4	16374902	16553002	545.939	0.630535	0.154498	4.08119	4.48e-05	0.000599168
ENSSSCG00000004414	CD164	1	75441575	75458145	10106.1	-0.712441	0.174602	-4.08037	4.5e-05	0.000600736
ENSSSCG00000034182		AEMK02000679.1	73330	79038	44.9661	5.87891	1.44095	4.07988	4.51e-05	0.000601456
ENSSSCG00000006590	S100A8	4	96209659	96210602	39490.7	1.59458	0.391282	4.07526	4.6e-05	0.000612969
ENSSSCG00000023984	RSL1D1	3	31278852	31293246	907.465	0.388226	0.0953679	4.07082	4.68e-05	0.000624211
ENSSSCG00000037188	PCP2	2	71471417	71519421	19.8749	1.39	0.341557	4.06961	4.71e-05	0.000626904
ENSSSCG00000003578	FGR	6	84809542	84830361	3199	-1.19059	0.292794	-4.06632	4.78e-05	0.000635256
ENSSSCG00000002032	SLC7A8	7	75854882	75921931	112.645	-3.33035	0.819264	-4.06505	4.8e-05	0.000638133
ENSSSCG00000026945	LRRC2	13	29478114	29536539	53.8169	2.20724	0.543084	4.06426	4.82e-05	0.000639724
ENSSSCG00000016658	ANLN	18	37647961	37708575	614.96	-1.52521	0.375319	-4.06378	4.83e-05	0.000640489
ENSSSCG00000038280	NSUN4	6	165091797	165118861	313.056	0.518959	0.127722	4.06321	4.84e-05	0.000641487
ENSSSCG00000016958	PIK3R1	16	46511521	46523609	2621.25	0.864006	0.212677	4.06253	4.85e-05	0.000642762
ENSSSCG00000013839	RASAL3	2	62142769	62153799	328.969	0.698627	0.172008	4.0616	4.87e-05	0.000644765
ENSSSCG00000057567		7	5552549	5552959	228.641	-0.551408	0.135821	-4.0598	4.91e-05	0.00064916
ENSSSCG00000013900	PIK3R2	2	59637371	59652073	761.553	-0.979432	0.241365	-4.05789	4.95e-05	0.000653927
ENSSSCG00000005232		1	219624827	219664563	387.829	-0.947416	0.233529	-4.05695	4.97e-05	0.000655963
ENSSSCG00000012653	ZDHHC9	X	106401245	106436014	665.092	-0.847449	0.209051	-4.05379	5.04e-05	0.00066431
ENSSSCG00000038444	ENY2	4	28191162	28203485	546.574	0.492646	0.121584	4.05192	5.08e-05	0.000669062
ENSSSCG00000013940	NLRP3	2	56892243	56977228	732.452	0.765901	0.189116	4.0499	5.12e-05	0.000674222
ENSSSCG00000000209	NCKAP5L	5	15711253	15725097	187.906	-0.684731	0.169087	-4.04959	5.13e-05	0.000674222
ENSSSCG00000016461	ZYX	18	6861077	6870265	3627.79	-1.20931	0.298632	-4.0495	5.13e-05	0.000674222
ENSSSCG00000014031		2	80181729	80194169	4701.48	0.458693	0.113289	4.04888	5.15e-05	0.000675388
ENSSSCG00000038055	CORO1A	3	18336898	18342396	2491.37	0.919556	0.22715	4.04824	5.16e-05	0.000676327
ENSSSCG00000054394	HYPK	1	127758558	127760469	569.272	0.745381	0.184129	4.04814	5.16e-05	0.000676327
ENSSSCG00000009879	TPCN1	14	38683597	38773186	576.773	-1.00125	0.24753	-4.04498	5.23e-05	0.000684922
ENSSSCG00000013470	MRPS33	18	8883459	8897952	359.469	0.499047	0.123413	4.0437	5.26e-05	0.000688055
ENSSSCG00000009007	TMEM131L	8	75466140	75644826	386.036	-0.89751	0.222061	-4.04173	5.31e-05	0.000692405
ENSSSCG00000060885		15	120345579	120348027	284.005	-0.861509	0.213156	-4.04168	5.31e-05	0.000692405
ENSSSCG00000037554	FUT7	AEMK02000682.1	846488	849009	5.50934	-3.64741	0.902499	-4.04145	5.31e-05	0.000692405
ENSSSCG00000002004	PSME2	7	75153965	75157870	5231.2	0.940083	0.232613	4.0414	5.31e-05	0.000692405
ENSSSCG00000029005	KPNA2	12	14283087	14296746	1914.91	0.383873	0.0950156	4.04011	5.34e-05	0.000695133
ENSSSCG00000025114	FMNL3	5	15592666	15646046	3916.96	1.09443	0.270893	4.04007	5.34e-05	0.000695133
ENSSSCG00000035987	EHD3	3	108100401	108134906	495.16	-2.33356	0.577761	-4.03897	5.37e-05	0.00069778
ENSSSCG00000033178	HAUS4	7	76085608	76097953	281.042	-0.716918	0.177524	-4.03842	5.38e-05	0.000698814
ENSSSCG00000015570	IVNS1ABP	9	126453155	126479587	2652.67	-0.438668	0.108642	-4.03775	5.4e-05	0.000700204
ENSSSCG00000007448	OCSTAMP	17	48703941	48711144	5107.89	0.908694	0.225171	4.03557	5.45e-05	0.000706102
ENSSSCG00000040479	NDE1	3	7125936	7180623	505.892	-0.679417	0.168431	-4.03381	5.49e-05	0.000710799
ENSSSCG00000008601	SDC1	3	117987557	118011884	904.306	-1.74112	0.431681	-4.03335	5.5e-05	0.000711458
ENSSSCG00000024134	MGLL	13	72480174	72568961	442.71	-1.65408	0.410117	-4.03318	5.5e-05	0.000711458
ENSSSCG00000039797	APCDD1	6	97992233	98026766	66.5127	-2.41576	0.599178	-4.0318	5.54e-05	0.000714982
ENSSSCG00000002666	KIAA0513	6	3724785	3779924	1896.91	-0.611903	0.151776	-4.03161	5.54e-05	0.000714982
ENSSSCG00000015196	SIAE	9	51879224	51918827	253.825	-0.980068	0.243176	-4.03028	5.57e-05	0.000718431
ENSSSCG00000012816	MTCP1	X	125377350	125381178	57.945	-1.32567	0.328945	-4.03007	5.58e-05	0.000718439
ENSSSCG00000028725	TMEM102	12	52739238	52741322	156.723	-1.10844	0.275152	-4.02848	5.61e-05	0.000722678
ENSSSCG00000060991		4	57466436	57571118	19.7069	3.6612	0.908917	4.02809	5.62e-05	0.000723258
ENSSSCG00000000906	TMCC3	5	88438365	88682319	62.387	1.61865	0.401965	4.02685	5.65e-05	0.000726448
ENSSSCG00000011402	HYAL3	13	32790850	32796563	69.6891	-0.898357	0.223187	-4.02512	5.69e-05	0.000731167
ENSSSCG00000014048	HK3	2	81042755	81060826	36279.2	0.405351	0.100728	4.02423	5.72e-05	0.000733328
ENSSSCG00000025856	TMEM106A	12	19745782	19755521	1867.24	-0.625884	0.155595	-4.02252	5.76e-05	0.000738009
ENSSSCG00000028979	UVRAG	9	10088798	10370855	685.584	-0.389972	0.0969736	-4.02142	5.78e-05	0.000740826
ENSSSCG00000017005	KCNMB1	16	53618603	53631195	8.75567	-3.11922	0.775951	-4.01986	5.82e-05	0.000745108
ENSSSCG00000034427	MEX3C	1	100676660	100699403	1002.69	0.574845	0.143066	4.01805	5.87e-05	0.000749839
ENSSSCG00000024990	MPI	7	58657662	58666929	539.026	0.943373	0.234789	4.01797	5.87e-05	0.000749839
ENSSSCG00000028331	IL1R2	3	52367437	52406334	121.16	2.24273	0.558258	4.01738	5.88e-05	0.000751051
ENSSSCG00000015662		9	67731179	67776115	722.578	-2.41853	0.602398	-4.01484	5.95e-05	0.000758552
ENSSSCG00000009084	AFG2A	8	100917319	101241099	144.478	0.777725	0.193828	4.01245	6.01e-05	0.000765598
ENSSSCG00000027197	DYRK1B	6	48305849	48314514	265.416	-0.96395	0.240369	-4.01029	6.06e-05	0.000771962
ENSSSCG00000032648	RBL2	6	31748739	31802022	703.76	-1.12622	0.280902	-4.00928	6.09e-05	0.000774621
ENSSSCG00000006099	ESRP1	4	41993948	42061236	235.625	-1.05939	0.264292	-4.00843	6.11e-05	0.000776754
ENSSSCG00000009397	CAB39L	11	18313796	18401235	814.432	0.804465	0.200778	4.00673	6.16e-05	0.000781684
ENSSSCG00000062978		X	108485685	108493945	230.234	-0.954203	0.238251	-4.00504	6.2e-05	0.000786634
ENSSSCG00000021084	S100A6	4	96098525	96099684	10305.3	-1.39913	0.349365	-4.00478	6.21e-05	0.000786808
ENSSSCG00000033295	EIF2S1	7	91085335	91109827	1437.68	0.382661	0.0955766	4.00371	6.24e-05	0.000789703
ENSSSCG00000009148	LEF1	8	113825161	113944070	135.226	-1.41818	0.354243	-4.00342	6.24e-05	0.000790008
ENSSSCG00000038313	ZNF219	7	78035228	78043464	161.9	-1.5613	0.39009	-4.00242	6.27e-05	0.000792676
ENSSSCG00000008645	ID2	3	127500763	127503257	1613.63	-1.32917	0.33236	-3.99919	6.36e-05	0.000802536
ENSSSCG00000014331	KDM3B	2	140346223	140418527	1248.23	-0.448313	0.112104	-3.99909	6.36e-05	0.000802536
ENSSSCG00000025293	HLTF	13	89261205	89333011	1611.56	1.67258	0.418275	3.99876	6.37e-05	0.000802962
ENSSSCG00000008572	GAREM2	3	112800719	112805740	133.924	-1.872	0.468181	-3.99846	6.38e-05	0.000803316
ENSSSCG00000017783	MYO18A	12	45282903	45429819	1520.38	-0.87003	0.217612	-3.99808	6.39e-05	0.000803914
ENSSSCG00000030908		X	110622132	110658827	12.3548	-2.10167	0.525787	-3.99719	6.41e-05	0.00080571
ENSSSCG00000036893	PTHLH	5	45751292	45763415	63.5772	4.17233	1.04383	3.99715	6.41e-05	0.00080571
ENSSSCG00000037600	C1orf216	6	91885880	91890492	95.8418	1.26093	0.315518	3.99636	6.43e-05	0.000807725
ENSSSCG00000004048	TCP1	1	7590140	7601795	2962.61	0.526297	0.131792	3.99341	6.51e-05	0.000817169
ENSSSCG00000013023	RASGRP2	2	7422846	7440404	56.951	-0.860472	0.21565	-3.99013	6.6e-05	0.000827821
ENSSSCG00000034494	MARS2	15	101510638	101512419	260.703	0.96704	0.242389	3.98962	6.62e-05	0.00082892
ENSSSCG00000016210	ABCB6	15	121246187	121254331	238.402	-0.986295	0.24723	-3.98938	6.62e-05	0.000829043
ENSSSCG00000003909	PIK3R3	6	165268568	165402649	51.9486	-0.763802	0.191611	-3.98621	6.71e-05	0.000839506
ENSSSCG00000037159	MNT	12	48469239	48486729	612.827	-0.575804	0.144735	-3.97833	6.94e-05	0.000867068
ENSSSCG00000028827	PARVA	2	46839485	47028963	277.588	-0.614509	0.154552	-3.97608	7.01e-05	0.00087459
ENSSSCG00000037991	RCVRN	12	54740644	54750716	13.4504	-1.88272	0.473558	-3.9757	7.02e-05	0.000875247
ENSSSCG00000001556	MAPK14	7	31790877	31862031	1977.84	0.369038	0.092855	3.97435	7.06e-05	0.000879491
ENSSSCG00000015892	PSMD14	15	68162532	68208883	1274.53	0.486215	0.122356	3.97377	7.07e-05	0.000880895
ENSSSCG00000022961	CLMP	9	49989767	50093417	30.654	2.44611	0.615595	3.97357	7.08e-05	0.000880895
ENSSSCG00000014221	LVRN	2	120117653	120193713	84.8701	-1.49352	0.376046	-3.97164	7.14e-05	0.000887324
ENSSSCG00000011449	GNL3	13	34814901	34828517	680.29	0.875494	0.220492	3.97063	7.17e-05	0.00089034
ENSSSCG00000008693	NOP14	8	1716826	1737902	889.363	0.629153	0.158517	3.96901	7.22e-05	0.000895565
ENSSSCG00000015175	VWA5A	9	51052174	51100045	3884.26	-1.28092	0.322744	-3.96883	7.22e-05	0.000895565
ENSSSCG00000037251		9	12278570	12305436	56.0592	-1.00683	0.25371	-3.96842	7.23e-05	0.000896359
ENSSSCG00000025190	COQ10A	5	21665252	21669045	39.1561	1.43067	0.360693	3.96646	7.29e-05	0.000903025
ENSSSCG00000014075		2	83843888	83851227	1160.81	0.412942	0.104129	3.96569	7.32e-05	0.000905196
ENSSSCG00000034876	PET100	2	71519392	71520886	443.321	1.00781	0.254191	3.96476	7.35e-05	0.000907064
ENSSSCG00000025206	RNF19B	6	89220724	89250388	2587.77	1.14081	0.287749	3.96459	7.35e-05	0.000907064
ENSSSCG00000001931		7	61033856	61078507	66.2436	2.93302	0.739832	3.96444	7.36e-05	0.000907064
ENSSSCG00000007288	MYH7B	17	38362452	38386469	244.151	-0.697145	0.175851	-3.9644	7.36e-05	0.000907064
ENSSSCG00000004622	GNB5	1	119537551	119589865	2746.73	0.516704	0.130345	3.96411	7.37e-05	0.000907405
ENSSSCG00000019401	ssc-mir-223	X	52173142	52173220	10.3472	1.56112	0.393856	3.96369	7.38e-05	0.000908254
ENSSSCG00000023873	AZIN1	4	34234679	34257134	2308.88	0.627063	0.158286	3.96157	7.45e-05	0.000915603
ENSSSCG00000007901	CIITA	3	32172214	32230780	323.863	-1.44039	0.363671	-3.96069	7.47e-05	0.000918224
ENSSSCG00000006776	MOV10	4	107738092	107763602	7735.39	0.856666	0.21638	3.95909	7.52e-05	0.000923643
ENSSSCG00000011456	CHDH	13	35910698	35948683	98.5849	-1.72446	0.435682	-3.95807	7.56e-05	0.000926084
ENSSSCG00000008692	ADD1	8	1627062	1710650	1462.46	-0.751893	0.189965	-3.95806	7.56e-05	0.000926084
ENSSSCG00000034623		15	47104494	47198952	12.9415	-1.75721	0.443989	-3.95779	7.56e-05	0.000926384
ENSSSCG00000022236		9	6746752	6750799	11312.2	-1.15999	0.293122	-3.95738	7.58e-05	0.000927211
ENSSSCG00000038762	BTF3L4	6	160108138	160136168	686.364	0.465273	0.117617	3.95585	7.63e-05	0.000932379
ENSSSCG00000028924	AURKB	12	53410177	53423225	182.659	-1.66801	0.421767	-3.95483	7.66e-05	0.000935613
ENSSSCG00000022048	REEP5	2	116845571	116886358	8429.84	-0.545647	0.13802	-3.95339	7.71e-05	0.000940473
ENSSSCG00000009794	MLXIP	14	30577661	30646243	741.752	0.414985	0.10499	3.95261	7.73e-05	0.000942784
ENSSSCG00000007268	E2F1	17	37178599	37189883	487.754	-1.16008	0.293553	-3.95186	7.75e-05	0.000944971
ENSSSCG00000021891		2	5874459	5883388	575.399	-0.512252	0.129645	-3.95117	7.78e-05	0.000946887
ENSSSCG00000009601	SLC18A1	14	4243557	4275243	1093.08	0.873082	0.221104	3.94874	7.86e-05	0.000955764
ENSSSCG00000009051	IL15	8	85667321	85678461	105.649	1.5342	0.388778	3.9462	7.94e-05	0.000964892
ENSSSCG00000010831	DUSP10	10	10866448	10905857	116.322	1.47897	0.374794	3.94608	7.94e-05	0.000964892
ENSSSCG00000032541	TIGD2	8	129993370	129998220	274.426	-0.475823	0.120626	-3.94463	7.99e-05	0.000969948
ENSSSCG00000016572	TNPO3	18	19572776	19673163	1935.31	0.450055	0.114165	3.94215	8.08e-05	0.000979229
ENSSSCG00000040503	LRRC45	12	984694	991502	388.891	-0.706631	0.179325	-3.9405	8.13e-05	0.000985195
ENSSSCG00000000656	CLEC2B	5	61996760	62018895	1201.15	0.827946	0.210229	3.93831	8.21e-05	0.000993388
ENSSSCG00000039838	RGS10	14	129381208	129423702	1022.19	-1.03434	0.262739	-3.93677	8.26e-05	0.000998283
ENSSSCG00000010692	WDR11	14	130511592	130674774	1036.51	-0.468557	0.119023	-3.93669	8.26e-05	0.000998283
ENSSSCG00000061760		7	31573753	31585356	12.8958	1.63519	0.415386	3.93655	8.27e-05	0.000998283
ENSSSCG00000017086	SLC36A2	16	71618797	71689218	8.10646	-2.26012	0.574553	-3.93369	8.37e-05	0.00100887
ENSSSCG00000027565	ARHGAP45	2	77342156	77356837	2973.8	-0.544941	0.138534	-3.93362	8.37e-05	0.00100887
ENSSSCG00000000908		5	89702682	89714279	865.906	0.362831	0.0923073	3.93068	8.47e-05	0.00102046
ENSSSCG00000004538	WDR7	1	106036029	106411724	893.868	-0.840746	0.213984	-3.92902	8.53e-05	0.0010267
ENSSSCG00000011400	SEMA3B	13	32740802	32749621	72.6525	-1.11407	0.283767	-3.926	8.64e-05	0.00103883
ENSSSCG00000014362	HBEGF	2	142102458	142115174	2176.24	1.53931	0.392224	3.92456	8.69e-05	0.00104421
ENSSSCG00000024463	PJA1	X	55274298	55280530	351.158	0.66356	0.169112	3.92379	8.72e-05	0.00104671
ENSSSCG00000005587	NEK6	1	265078435	265176903	1512.16	0.666591	0.169901	3.92342	8.73e-05	0.00104748
ENSSSCG00000012862	OSBPL5	2	2201385	2261927	208.869	-1.18043	0.30096	-3.9222	8.77e-05	0.00105195
ENSSSCG00000012022	APP	13	189435094	189716056	17493.4	0.733375	0.187016	3.92146	8.8e-05	0.00105431
ENSSSCG00000037101	LRRC8B	4	127071057	127081071	223.582	-0.872411	0.222609	-3.91902	8.89e-05	0.00106418
ENSSSCG00000002852	PLEKHF1	6	39786199	39797583	128.658	-1.3567	0.346345	-3.91718	8.96e-05	0.00107149
ENSSSCG00000031636		8	40157270	40235093	1049.22	0.296474	0.0756999	3.91644	8.99e-05	0.00107392
ENSSSCG00000058506		6	43086184	43090767	30.3285	-1.28345	0.328215	-3.91039	9.21e-05	0.00110027
ENSSSCG00000009002	TLR2	8	75411993	75428330	4370.48	0.694273	0.177603	3.90913	9.26e-05	0.00110513
ENSSSCG00000044206		6	27219622	27226275	56.0534	-1.21024	0.309711	-3.90764	9.32e-05	0.00111109
ENSSSCG00000009592	NFIL3	14	2588896	2603255	1407.76	0.613288	0.157071	3.90453	9.44e-05	0.00112457
ENSSSCG00000059216		3	127508334	127512363	10.9776	-2.68552	0.687863	-3.90415	9.46e-05	0.00112545
ENSSSCG00000009788	DENR	14	30069487	30084949	600.469	0.60574	0.155175	3.90358	9.48e-05	0.00112628
ENSSSCG00000003872	EPS15	6	160653917	160801288	3207.26	-0.702411	0.179949	-3.9034	9.49e-05	0.00112628
ENSSSCG00000033623		3	18427781	18433516	2285.11	-0.91842	0.235288	-3.90339	9.49e-05	0.00112628
ENSSSCG00000055807	OSM	14	47242774	47246838	56.1576	2.38991	0.612437	3.90229	9.53e-05	0.0011305
ENSSSCG00000014934	CHORDC1	9	23181850	23208683	1503.29	1.21269	0.310943	3.90004	9.62e-05	0.00114015
ENSSSCG00000003543	NIPAL3	6	82111626	82167383	1101.98	-0.583121	0.149556	-3.89902	9.66e-05	0.00114401
ENSSSCG00000003928	PLK3	6	166528765	166533731	1059.77	1.09438	0.280746	3.89814	9.69e-05	0.00114729
ENSSSCG00000005949	SLA	4	8189232	8247388	2067.23	1.02042	0.26196	3.89534	9.81e-05	0.00115873
ENSSSCG00000036494	ERG28	7	98811716	98821930	1539.51	-0.909921	0.233598	-3.89524	9.81e-05	0.00115873
ENSSSCG00000002774	RIPOR1	6	28132115	28183780	1314.17	-0.658368	0.169022	-3.89515	9.81e-05	0.00115873
ENSSSCG00000006560	CREB3L4	4	95716537	95722947	67.1802	-0.987337	0.253497	-3.89487	9.83e-05	0.00115917
ENSSSCG00000004394	RPF2	1	76917185	76963831	324.725	0.52472	0.134746	3.89415	9.85e-05	0.00116171
ENSSSCG00000040883	TMEM199	12	44636379	44641527	452.579	0.425633	0.109426	3.88967	0.000100382	0.00118241
ENSSSCG00000029261		9	121499760	121515954	1351.45	0.832619	0.214129	3.88841	0.000100905	0.00118764
ENSSSCG00000014277	IRF1	2	134776129	134783801	2383.47	1.34379	0.345887	3.88504	0.000102313	0.00120325
ENSSSCG00000022536	SLC37A2	9	52237420	52272692	8489.75	-1.24517	0.320679	-3.88292	0.000103208	0.00121281
ENSSSCG00000008986	SEPTIN11	8	72543621	72679171	1033.69	-0.535843	0.138044	-3.88167	0.00010374	0.0012181
ENSSSCG00000040397	COLEC12	6	105808221	106007730	584.489	-2.15206	0.554626	-3.8802	0.000104369	0.00122451
ENSSSCG00000011375	USP19	13	31726672	31737981	987.917	-0.449188	0.115792	-3.87926	0.000104776	0.00122833
ENSSSCG00000009137	GAR1	8	112400005	112414033	267.416	0.682934	0.176079	3.87856	0.000105077	0.00123088
ENSSSCG00000033299	FLNA	X	124890162	124914992	27390.8	-0.906771	0.233803	-3.87835	0.000105167	0.00123096
ENSSSCG00000041723		5	90475293	90477072	15.6804	-1.92358	0.496169	-3.87686	0.000105812	0.00123753
ENSSSCG00000013876	MYO9B	2	60455607	60567467	5010.72	-0.457315	0.117975	-3.87638	0.000106022	0.00123833
ENSSSCG00000016827	BRIX1	16	20512280	20522181	492.936	0.675489	0.17426	3.87632	0.000106047	0.00123833
ENSSSCG00000033422	STIMATE	13	34949577	35017827	588.545	-0.801328	0.207058	-3.87007	0.000108804	0.00126953
ENSSSCG00000040220	USP33	6	135524395	135589730	1722.76	1.22887	0.317579	3.86948	0.000109069	0.00127162
ENSSSCG00000035760	RFLNA	14	28823575	28845719	1218.8	1.48246	0.383395	3.86667	0.000110334	0.00128535
ENSSSCG00000022957		11	359590	419653	810.991	-0.565893	0.146365	-3.86632	0.000110491	0.00128611
ENSSSCG00000014116	MTX3	2	88664516	88680337	160.142	0.493171	0.127562	3.86614	0.000110572	0.00128611
ENSSSCG00000012126		X	10430301	10582354	803.392	-1.22276	0.316478	-3.86366	0.000111703	0.00129824
ENSSSCG00000007512		17	58437584	58490700	234.268	-0.620452	0.160616	-3.86296	0.000112021	0.00130047
ENSSSCG00000015383		9	91034592	91199712	35.8188	2.464	0.63787	3.86285	0.00011207	0.00130047
ENSSSCG00000015290	CDK18	9	66175678	66202795	1280.26	0.833841	0.21607	3.85913	0.000113791	0.00131941
ENSSSCG00000010448	FAS	14	100927089	100956716	649.958	0.875681	0.226956	3.85837	0.000114144	0.00132108
ENSSSCG00000038508	SPTBN2	2	5695836	5739415	572.723	-2.40883	0.624331	-3.85826	0.000114198	0.00132108
ENSSSCG00000010525	PI4K2A	14	109008161	109043515	3205.86	-0.677369	0.175568	-3.85816	0.000114242	0.00132108
ENSSSCG00000006827	CYB561D1	4	110627632	110635912	289.967	-0.593332	0.15379	-3.85806	0.000114292	0.00132108
ENSSSCG00000008143	UXS1	3	48870948	48940721	837.703	0.429806	0.111422	3.85744	0.000114579	0.00132337
ENSSSCG00000033093	RGS6	7	95365939	95930034	157.984	-2.99473	0.77641	-3.85715	0.000114717	0.00132394
ENSSSCG00000012061	PIGP	13	200686666	200695320	140.972	-1.12098	0.290656	-3.85671	0.000114923	0.00132528
ENSSSCG00000034321	TP53INP1	4	41747654	41766685	1295.19	-1.00977	0.261916	-3.85531	0.000115585	0.00133188
ENSSSCG00000036512	FGFRL1	8	365181	378375	513.232	-0.726148	0.188451	-3.85324	0.000116566	0.00134214
ENSSSCG00000045283		3	127517899	127524640	200.173	-1.31462	0.341202	-3.85292	0.000116719	0.00134285
ENSSSCG00000055311		3	132421106	132426280	24.1064	-1.72939	0.449058	-3.85116	0.000117559	0.00135147
ENSSSCG00000025485		4	108875243	108879197	91.604	1.5873	0.412212	3.85069	0.000117786	0.00135303
ENSSSCG00000040073	MZT1	11	44999320	45018862	514.769	0.762092	0.197932	3.85026	0.00011799	0.00135334
ENSSSCG00000032355	LY86	7	4108118	4156625	117.266	-1.93549	0.502719	-3.85005	0.000118096	0.00135334
ENSSSCG00000035454	B4GALT1	10	33317305	33381285	3459.49	-0.484671	0.12589	-3.84997	0.000118132	0.00135334
ENSSSCG00000017682	MYO19	12	38020110	38061883	280.586	0.957532	0.248718	3.84988	0.000118177	0.00135334
ENSSSCG00000002451	RIN3	7	114035353	114166539	2657.73	-0.603482	0.156808	-3.84854	0.000118823	0.00135863
ENSSSCG00000040010	BCL2A1	7	48887094	48897870	2224.41	0.997616	0.259223	3.84849	0.00011885	0.00135863
ENSSSCG00000021275	DDX52	12	39072314	39143685	252.629	0.72434	0.188221	3.84835	0.000118915	0.00135863
ENSSSCG00000025408	ULK4	13	25209368	25751500	110.379	-0.778496	0.202314	-3.84796	0.000119106	0.00135974
ENSSSCG00000025133	ITGB2	13	207512950	207544107	18208.4	-0.694629	0.180527	-3.84778	0.000119195	0.00135974
ENSSSCG00000057251	TMEM150B	6	59498753	59505910	242.003	-0.923809	0.24014	-3.84695	0.000119596	0.00136327
ENSSSCG00000006065	ANKRD46	4	36400660	36444335	269.596	0.773675	0.201167	3.84593	0.000120096	0.00136791
ENSSSCG00000031951	CYFIP1	15	32064475	32175094	2775.3	-0.1975	0.051417	-3.84113	0.000122469	0.00139388
ENSSSCG00000038963	PRKX	X	657621	753680	1505.58	-0.582145	0.151643	-3.83891	0.00012358	0.00140544
ENSSSCG00000027198	PDK2	12	26274606	26301878	165.443	-0.991591	0.25841	-3.83728	0.000124406	0.00141375
ENSSSCG00000007554	ZFAND2A	3	756429	775983	299.868	0.577478	0.150531	3.83627	0.000124919	0.00141849
ENSSSCG00000005344	MELK	1	237317191	237431589	234.045	-1.00873	0.262974	-3.83584	0.000125136	0.00141893
ENSSSCG00000021255	ADA	17	47044497	47072245	352.085	-1.1956	0.311695	-3.8358	0.000125158	0.00141893
ENSSSCG00000032861	NUAK1	5	14102006	14177584	92.1874	-1.90952	0.497839	-3.83563	0.000125245	0.00141893
ENSSSCG00000004728	CAPN3	1	128960118	129013546	726.149	-0.917997	0.239361	-3.8352	0.000125461	0.00142029
ENSSSCG00000007307	NFS1	17	39000644	39029185	923.735	-0.258597	0.0674318	-3.83494	0.000125597	0.00142076
ENSSSCG00000021067	BLVRB	6	48715199	48728389	737.245	-1.02305	0.267057	-3.83081	0.00012772	0.00144304
ENSSSCG00000025208	RNF39	7	22637732	22642612	92.5828	-1.59269	0.415791	-3.8305	0.000127881	0.00144304
ENSSSCG00000023857	ARHGEF40	7	78042057	78064913	492.812	-1.16787	0.304896	-3.83041	0.000127932	0.00144304
ENSSSCG00000036659		3	16892649	16941763	960.656	-0.680585	0.177682	-3.83036	0.000127956	0.00144304
ENSSSCG00000058988	CCDC63	14	32140517	32203935	16.7554	1.33446	0.348429	3.82995	0.00012817	0.00144435
ENSSSCG00000062536	SHANK1	6	55451094	55499031	136.153	-2.21373	0.578807	-3.82464	0.000130965	0.00147472
ENSSSCG00000029251	MAP4	13	30633054	30804761	4484.09	0.574064	0.15011	3.82429	0.000131147	0.00147565
ENSSSCG00000000905		5	88292773	88317236	497.216	0.526796	0.137803	3.82282	0.000131933	0.00148337
ENSSSCG00000034261	TMEM59	6	158261993	158290465	3862.73	-0.615806	0.161097	-3.82257	0.000132069	0.00148378
ENSSSCG00000000985	EXOC2	7	195083	341442	958.944	-0.391113	0.102349	-3.82137	0.000132711	0.00148986
ENSSSCG00000009772	TMED2	14	29390335	29400440	4559.83	0.364135	0.0953078	3.82062	0.000133117	0.00149328
ENSSSCG00000036411	ACOT13	7	19502627	19510810	119.647	-0.578291	0.15137	-3.82039	0.000133242	0.00149356
ENSSSCG00000006507	DAP3	4	94262332	94297223	847.407	0.317879	0.0832361	3.819	0.000133995	0.00150087
ENSSSCG00000006874	PALMD	4	118377248	118428086	1674.52	-1.43875	0.37676	-3.81875	0.000134131	0.00150125
ENSSSCG00000008981		8	71982971	71987532	423.284	-1.35401	0.354604	-3.81837	0.000134336	0.00150241
ENSSSCG00000012905	TMEM134	2	5057322	5063725	160.184	-0.927105	0.242855	-3.81752	0.000134802	0.00150649
ENSSSCG00000038615	TAF9	16	47490027	47495880	254.602	0.624947	0.163767	3.81606	0.000135598	0.00151424
ENSSSCG00000007520		17	58985580	59053018	5806.76	-0.814615	0.213484	-3.81581	0.000135739	0.00151468
ENSSSCG00000037642	ARID3A	2	77431087	77464628	739.439	0.728352	0.191018	3.81299	0.000137294	0.00153088
ENSSSCG00000007795	DCTPP1	3	17886890	17900557	2567.16	0.576691	0.151272	3.81229	0.000137687	0.0015341
ENSSSCG00000012136	PIR	X	11934163	12033746	244.56	-0.516186	0.135421	-3.8117	0.000138016	0.00153662
ENSSSCG00000025034	LAPTM5	6	87363912	87390288	12462.1	-0.6486	0.170171	-3.81146	0.00013815	0.00153696
ENSSSCG00000022398	NUCKS1	9	66398227	66435517	2438.84	-0.808208	0.212089	-3.81071	0.000138568	0.00154045
ENSSSCG00000030378	LIMK1	3	11252648	11279284	1556.59	0.978094	0.256779	3.80908	0.000139485	0.00154876
ENSSSCG00000031791	ARF4	13	39409376	39430129	3929.54	0.323019	0.0848041	3.80901	0.000139525	0.00154876
ENSSSCG00000001918	NPTN	7	59714080	59840591	2928.3	-0.329808	0.0865938	-3.80868	0.000139712	0.00154969
ENSSSCG00000013256	ARHGAP1	2	15834703	15854179	1427.4	-0.779519	0.204731	-3.80753	0.000140361	0.00155572
ENSSSCG00000020735	MAP3K15	X	15715991	15867120	55.2706	-0.914991	0.240329	-3.80725	0.00014052	0.00155627
ENSSSCG00000029752		3	18011403	18014179	1587.53	-1.24167	0.326147	-3.80707	0.00014062	0.00155627
ENSSSCG00000011755	NCEH1	13	111139621	111248079	1226.81	-0.770281	0.202354	-3.80659	0.000140894	0.00155814
ENSSSCG00000005959		4	10476132	10645273	2146.9	-0.410617	0.107886	-3.80601	0.000141229	0.00156067
ENSSSCG00000014257	SLC27A6	2	131750473	131814410	75.7584	-1.23886	0.325535	-3.8056	0.000141462	0.00156209
ENSSSCG00000015238	ARHGAP32	9	55906954	56177551	328.327	-1.05183	0.276448	-3.80481	0.000141913	0.0015659
ENSSSCG00000006690	NUDT17	4	99472350	99477944	75.1304	-0.870506	0.228808	-3.80452	0.000142079	0.00156656
ENSSSCG00000010833	TAF1A	10	11340642	11362432	232.207	0.772904	0.203196	3.80373	0.000142536	0.00157044
ENSSSCG00000010471	KIF11	14	104125898	104177379	488.584	-1.75175	0.460983	-3.80003	0.000144677	0.00159284
ENSSSCG00000011514	MITF	13	51178203	51422093	1938.36	-0.856177	0.22534	-3.79949	0.000144992	0.00159513
ENSSSCG00000004955	MAP2K5	1	165458258	165740297	358.94	-0.409971	0.107989	-3.7964	0.000146811	0.00161347
ENSSSCG00000023483	PLXNA3	X	124983943	124997072	252.447	-0.653146	0.172049	-3.79629	0.000146877	0.00161347
ENSSSCG00000004919	NEDD4L	1	162364057	162513718	308.094	1.05843	0.279004	3.79361	0.000148472	0.00162978
ENSSSCG00000014399	ARHGAP26	2	144301413	144778072	776.952	-0.737506	0.19447	-3.7924	0.000149201	0.00163466
ENSSSCG00000017938	YBX2	12	52635385	52641651	34.325	-1.18284	0.311899	-3.79238	0.000149209	0.00163466
ENSSSCG00000007362	SRSF6	17	46119409	46125126	1803.03	0.326918	0.0862053	3.79232	0.000149247	0.00163466
ENSSSCG00000000111	BAIAP2L2	5	9778727	9799703	52.0786	-3.60547	0.950784	-3.79211	0.000149375	0.00163485
ENSSSCG00000010497	ENTPD1	14	107263449	107389010	1789.65	-0.674702	0.177955	-3.79141	0.000149793	0.00163822
ENSSSCG00000028132	NAA20	17	28070175	28083650	1670.24	0.311468	0.0822082	3.78877	0.000151396	0.00165441
ENSSSCG00000005524	DAB2IP	1	261659660	261859022	407.721	-1.21728	0.3213	-3.7886	0.000151496	0.00165441
ENSSSCG00000008870	GUCY1B1	8	44544179	44604687	1239.46	0.774053	0.204322	3.7884	0.000151623	0.00165457
ENSSSCG00000002396	GSTZ1	7	100392271	100408420	194.276	-0.662472	0.174939	-3.78687	0.000152558	0.00166356
ENSSSCG00000009768	TCTN2	14	29297881	29332720	121.603	-0.891737	0.235512	-3.78638	0.000152857	0.0016652
ENSSSCG00000005078	DAAM1	1	188335384	188511096	476.664	0.855004	0.22582	3.78622	0.000152959	0.0016652
ENSSSCG00000039986	RGS8	9	123955241	124047648	135.919	-1.07622	0.284256	-3.78608	0.000153045	0.0016652
ENSSSCG00000016877	NNT	16	28157318	28250961	2096.6	-0.613662	0.16229	-3.78127	0.00015603	0.00169642
ENSSSCG00000014119	SERINC5	2	88843011	89046026	1902.3	-1.1957	0.316305	-3.78022	0.000156687	0.00170232
ENSSSCG00000002016	THTPA	7	75545973	75552904	414.815	-0.657352	0.173948	-3.77902	0.000157445	0.0017093
ENSSSCG00000016970		16	47738785	47777367	516.396	0.405441	0.107318	3.77794	0.000158128	0.00171546
ENSSSCG00000003047		6	50212932	50301733	56.2089	-3.26981	0.865583	-3.77757	0.000158363	0.00171612
ENSSSCG00000008878	PPID	8	47656273	47702748	428.41	0.57449	0.152083	3.77748	0.00015842	0.00171612
ENSSSCG00000022230	CD9	5	64420182	64460304	11422.9	-0.600033	0.158869	-3.77691	0.000158784	0.00171881
ENSSSCG00000012167	PHEX	X	18203174	18418004	26.5967	-2.24207	0.593837	-3.77556	0.000159651	0.00172693
ENSSSCG00000011557	CIDEC	13	66141839	66149703	281.439	-1.11074	0.294241	-3.77493	0.000160051	0.00173
ENSSSCG00000009644	ADAM28	14	8375212	8438615	2859.39	-0.592031	0.156843	-3.77468	0.000160212	0.00173047
ENSSSCG00000011880	EAF2	13	138648270	138681613	14.2069	2.14816	0.56916	3.77427	0.000160479	0.0017321
ENSSSCG00000011194	ANKRD28	13	2922853	3135709	603.383	-1.02712	0.272232	-3.77295	0.000161332	0.00173916
ENSSSCG00000010928	KDM5B	10	24736838	24831447	2247.35	0.427687	0.113358	3.77289	0.000161368	0.00173916
ENSSSCG00000012652	SASH3	X	106373954	106389444	794.701	-0.460916	0.122197	-3.77191	0.000162003	0.00174473
ENSSSCG00000032453	SUV39H1	X	42797828	42811461	198.53	-0.902325	0.239262	-3.77128	0.000162411	0.00174786
ENSSSCG00000020963	EPDR1	9	108418041	108447171	104.122	-1.5126	0.401201	-3.77017	0.000163135	0.00175404
ENSSSCG00000036673	PPT1	6	95840908	95860858	8007.7	-0.478767	0.126994	-3.77001	0.000163242	0.00175404
ENSSSCG00000043175		2	8919294	8922572	60.2442	0.85736	0.227425	3.76986	0.00016334	0.00175404
ENSSSCG00000039896	TMEM38B	1	246973436	247027527	200.804	0.847581	0.224908	3.76857	0.000164184	0.00176183
ENSSSCG00000020984	LXN	13	98435320	98441785	435.708	-0.586113	0.155603	-3.76672	0.000165407	0.00177367
ENSSSCG00000008881	RAPGEF2	8	48021604	48277454	1114.4	1.06208	0.282024	3.76592	0.000165939	0.00177809
ENSSSCG00000006039	LRP12	4	32701835	32783390	441.408	0.747308	0.198484	3.76509	0.000166492	0.0017823
ENSSSCG00000045223		6	166945409	166957165	36.4872	1.38695	0.368395	3.76484	0.000166655	0.0017823
ENSSSCG00000007987	DECR2	3	41295648	41304032	131.334	-1.19934	0.318567	-3.76478	0.000166693	0.0017823
ENSSSCG00000011903	B4GALT4	13	140969602	141003929	271.005	-0.714722	0.189953	-3.76262	0.000168141	0.00179649
ENSSSCG00000015772	AGA	15	39701310	39713496	362.466	-0.471087	0.125311	-3.75935	0.000170357	0.00181886
ENSSSCG00000036973	RAC3	12	981074	984227	444.31	-1.37361	0.36562	-3.75693	0.000172008	0.00183517
ENSSSCG00000005102	AEN	1	191200632	191219961	520.941	0.853723	0.227287	3.75615	0.000172548	0.0018396
ENSSSCG00000011408	ZMYND10	13	32825374	32830049	37.5278	-3.1512	0.839201	-3.755	0.00017334	0.00184672
ENSSSCG00000017956	CD68	12	52874785	52877695	11651.6	-0.982792	0.261764	-3.7545	0.00017369	0.00184912
ENSSSCG00000000161	PWP1	5	12701589	12730849	753.947	0.568868	0.151547	3.75373	0.000174222	0.00185226
ENSSSCG00000015273	ATP2B4	9	64336499	64445663	1729.53	-0.779151	0.207576	-3.75356	0.000174338	0.00185226
ENSSSCG00000013363	LDHC	2	40748863	40809692	12.1523	2.5009	0.66628	3.75353	0.00017436	0.00185226
ENSSSCG00000029983	PCGF3	8	140446	182261	642.328	0.418344	0.111461	3.75326	0.000174547	0.00185293
ENSSSCG00000021494	CDC25A	AEMK02000297.1	102934	133929	299.613	0.537374	0.143231	3.7518	0.000175569	0.00186244
ENSSSCG00000062884		5	3460317	3463759	16.986	-1.45983	0.389134	-3.75148	0.000175792	0.00186346
ENSSSCG00000023142	GAMT	2	77076566	77079759	92.1526	-2.07769	0.553877	-3.75118	0.000176004	0.00186439
ENSSSCG00000007681	CUX1	3	9317140	9669998	1838.75	-0.555518	0.148131	-3.75018	0.000176711	0.00187053
ENSSSCG00000014060	KIAA1191	2	81520408	81539624	1462.07	0.494024	0.13178	3.74886	0.000177643	0.00187906
ENSSSCG00000024635	SPART	11	12313210	12374645	1326.62	0.441035	0.117684	3.74763	0.000178516	0.00188695
ENSSSCG00000017573	XYLT2	12	26640899	26663520	576.452	-0.534047	0.14254	-3.74664	0.00017922	0.00189304
ENSSSCG00000024126	CCT5	16	72208012	72223114	3624.87	0.573494	0.15313	3.74514	0.00018029	0.00190299
ENSSSCG00000009396	PHF11	11	18205078	18251948	4260.95	0.592937	0.158368	3.74405	0.000181079	0.00190995
ENSSSCG00000007373	GDAP1L1	17	46709393	46737560	6.91808	3.86578	1.03259	3.74378	0.000181275	0.00191066
ENSSSCG00000008357	SPRED2	3	76523589	76649651	469.421	0.574977	0.153663	3.74181	0.000182698	0.0019243
ENSSSCG00000057171		4	36137656	36144311	72.446	1.7722	0.474291	3.73651	0.000186589	0.00196389
ENSSSCG00000005095	PRKCH	1	190206124	190439426	495	0.421529	0.112829	3.73599	0.000186979	0.00196659
ENSSSCG00000031949	TP53BP1	1	127959213	128028712	599.389	0.720723	0.192988	3.73455	0.000188049	0.00197542
ENSSSCG00000017152	SGSH	12	2241840	2248376	789.342	-0.852977	0.228404	-3.73451	0.000188084	0.00197542
ENSSSCG00000017360	UBTF	12	18989836	19006129	1083.41	-0.441373	0.118239	-3.73288	0.000189305	0.00198683
ENSSSCG00000011494	PSMD6	13	45496362	45527530	1129.54	0.443833	0.118934	3.73177	0.000190141	0.00199419
ENSSSCG00000016430	GALNT11	18	5289917	5348058	572.624	-0.519317	0.139211	-3.73042	0.000191159	0.00200345
ENSSSCG00000062314		18	44262081	44264433	14.4707	3.16517	0.848591	3.72991	0.000191549	0.00200521
ENSSSCG00000016243	RHBDD1	15	128346373	128469213	611.494	0.666124	0.178593	3.72985	0.000191597	0.00200521
ENSSSCG00000010853	EPHX1	10	13751881	13773072	629.747	-1.21415	0.325727	-3.7275	0.000193392	0.00202196
ENSSSCG00000012968	CCDC85B	2	6436794	6437808	434.06	-0.929669	0.249415	-3.72739	0.00019347	0.00202196
ENSSSCG00000022309	GPR34	X	37306509	37313923	291.888	-2.31605	0.621615	-3.72587	0.000194646	0.00203282
ENSSSCG00000016582	GARIN1B	18	19881444	19901594	14.0034	1.90554	0.51167	3.72415	0.000195976	0.00204527
ENSSSCG00000012295	MAGIX	X	43207062	43211635	27.8878	-1.9101	0.513154	-3.72226	0.000197444	0.00205914
ENSSSCG00000006790	WDR77	4	108907200	108922144	1287.5	0.687	0.184582	3.72192	0.000197711	0.00206047
ENSSSCG00000056590	TSC22D3	X	88230048	88233098	31.5772	-1.47425	0.396215	-3.72084	0.000198562	0.00206789
ENSSSCG00000013318	RCN1	2	28696661	28709672	532.635	0.627227	0.168587	3.7205	0.000198827	0.0020692
ENSSSCG00000006939	ZNHIT6	4	130298280	130386955	370.656	0.416123	0.111855	3.72021	0.000199058	0.00207014
ENSSSCG00000004951	AAGAB	1	165127994	165192924	708.026	-0.520633	0.139971	-3.71957	0.000199561	0.00207392
ENSSSCG00000037766	NR3C2	8	80312234	80668412	166.879	-0.991367	0.266643	-3.71795	0.000200843	0.00208578
ENSSSCG00000036643	RBSN	13	69404021	69434829	789.059	0.517187	0.139115	3.71769	0.000201057	0.00208654
ENSSSCG00000006277	SPIDR	4	79874831	80190655	337.901	-0.58472	0.15731	-3.71699	0.000201609	0.00209081
ENSSSCG00000021363	CHD3	12	53139366	53163243	1862.58	-0.368004	0.0990152	-3.71664	0.000201889	0.00209225
ENSSSCG00000011968	NIT2	13	158630913	158653147	327.761	-0.414717	0.111592	-3.71637	0.000202105	0.00209227
ENSSSCG00000028724	N6AMT1	13	192249246	192265629	52.3588	0.751671	0.202264	3.71629	0.000202173	0.00209227
ENSSSCG00000039751	NLRC5	6	18937677	19036820	779.766	1.03668	0.279019	3.71543	0.000202859	0.00209791
ENSSSCG00000040449	ABHD12	17	30997479	31056312	1966.63	-1.19555	0.321995	-3.71297	0.000204844	0.00211557
ENSSSCG00000004540	ONECUT2	1	106751738	106799607	53.1257	3.164	0.852152	3.71296	0.000204852	0.00211557
ENSSSCG00000000510	TMEM19	5	35692309	35719346	399.964	-0.699893	0.188606	-3.71087	0.000206546	0.00213157
ENSSSCG00000023709	PTPRJ	2	14548428	14724474	5347.66	-0.87737	0.236603	-3.7082	0.000208738	0.00215271
ENSSSCG00000002269	MTHFD1	7	88471414	88537387	1474.19	-0.502511	0.135533	-3.70766	0.000209181	0.00215577
ENSSSCG00000034715		3	55146961	55180694	108.685	0.741625	0.200147	3.7054	0.000211061	0.00217364
ENSSSCG00000024453	RAF1	13	68580812	68657829	2190.05	-0.378555	0.102209	-3.70372	0.000212461	0.00218653
ENSSSCG00000016841	SLC1A3	16	21873691	21964990	280.234	-1.53149	0.413538	-3.70338	0.000212747	0.00218796
ENSSSCG00000026302		14	137267151	137296387	1714.92	-1.76846	0.477772	-3.70148	0.000214344	0.00220286
ENSSSCG00000040425	YRDC	6	93829321	93833842	453.56	0.590495	0.159598	3.69989	0.000215692	0.00221518
ENSSSCG00000015871	NR4A2	15	63487731	63495299	60.3569	-1.10298	0.29819	-3.69893	0.00021651	0.00222152
ENSSSCG00000036314	HHEX	14	104194343	104200219	324.566	-0.756037	0.2044	-3.69881	0.000216609	0.00222152
ENSSSCG00000009836	ACAD10	14	32841911	32890981	386.374	-0.509175	0.137705	-3.69757	0.000217675	0.0022309
ENSSSCG00000017864	SHPK	12	49712177	49732246	89.0816	-0.887942	0.240157	-3.69734	0.000217872	0.00223138
ENSSSCG00000003950	TIE1	6	167919668	167940870	228.378	-1.19871	0.324241	-3.69696	0.000218195	0.00223315
ENSSSCG00000000530	FGD4	5	41680452	41879062	2062.09	-0.389544	0.105383	-3.69645	0.000218635	0.00223611
ENSSSCG00000031321	NR4A1	5	17385390	17408511	436.503	-1.01107	0.273614	-3.69525	0.000219672	0.00224516
ENSSSCG00000017197	FBF1	12	5482498	5510024	207.183	-0.717147	0.194103	-3.69467	0.000220168	0.00224787
ENSSSCG00000016438	NUB1	18	5899568	5928884	1580.6	0.694417	0.187955	3.69459	0.000220239	0.00224787
ENSSSCG00000001156	ZNF322	7	21127869	21143387	1735.28	-1.21456	0.32881	-3.69379	0.000220933	0.00225339
ENSSSCG00000031764	VMAC	2	73126071	73130027	180.669	-0.68429	0.185358	-3.69173	0.000222733	0.0022702
ENSSSCG00000033654	FANCC	10	26796572	27061801	47.9742	-0.886433	0.240187	-3.6906	0.00022373	0.00227879
ENSSSCG00000011090	NEBL	10	53602936	53958047	283.499	-1.40186	0.380108	-3.68807	0.000225964	0.00229996
ENSSSCG00000004814		1	138126809	138194853	448.097	-0.506451	0.137338	-3.68763	0.000226357	0.00230238
ENSSSCG00000059879	SLC2A1	6	168535440	168560867	2213.05	0.888189	0.240873	3.68738	0.000226573	0.002303
ENSSSCG00000046546		14	104189388	104194200	101.519	-1.3018	0.35313	-3.68646	0.000227398	0.0023098
ENSSSCG00000013292	PRR5L	2	24646871	24812610	561.118	-0.956736	0.259565	-3.68591	0.000227883	0.00231314
ENSSSCG00000037645	COTL1	6	4099414	4147469	6079.12	-1.30448	0.35446	-3.6802	0.00023305	0.00236397
ENSSSCG00000009945	FICD	14	42260069	42266858	483.161	0.622142	0.169068	3.67984	0.00023338	0.00236487
ENSSSCG00000000496	CCT2	5	33858572	33873523	3064.17	0.476956	0.129616	3.67976	0.000233457	0.00236487
ENSSSCG00000023155	CLN8	15	33288301	33304631	508.349	-0.984576	0.267607	-3.67919	0.000233974	0.00236849
ENSSSCG00000013008	CDCA5	2	7103673	7113202	233.875	-1.47476	0.400924	-3.6784	0.000234698	0.00237419
ENSSSCG00000036844	GPR171	13	91381850	91388414	1658.65	1.53634	0.417786	3.67735	0.000235672	0.00238242
ENSSSCG00000018032	TRPV2	12	59135329	59152228	605.214	-0.966492	0.262936	-3.67576	0.000237138	0.00239561
ENSSSCG00000008024	CLCN7	3	40399639	40420957	1519.53	-0.575361	0.156578	-3.6746	0.000238225	0.00240495
ENSSSCG00000009370	FOXO1	11	15317124	15410473	343.146	-0.402159	0.109453	-3.67427	0.000238534	0.00240496
ENSSSCG00000010016	MORC2	14	47755267	47799628	923.016	0.266165	0.0724406	3.67425	0.00023855	0.00240496
ENSSSCG00000009395	SETDB2	11	18252524	18297826	1010.14	1.3509	0.367977	3.67114	0.000241467	0.00243271
ENSSSCG00000010631	GPAM	14	122538603	122579148	494.161	1.23449	0.336423	3.66947	0.000243058	0.00244708
ENSSSCG00000033356	RRN3	3	7537133	7571992	590.093	0.600419	0.163635	3.66925	0.000243263	0.00244748
ENSSSCG00000039514	ID3	6	81422546	81424075	796.834	-1.64815	0.449565	-3.6661	0.00024628	0.00247615
ENSSSCG00000038417	LRRC8D	4	126766211	126874275	1531.39	-0.35758	0.0975484	-3.66567	0.000246691	0.00247861
ENSSSCG00000017953	FXR2	12	52882870	52903450	906.709	0.538876	0.147082	3.66378	0.000248523	0.00249533
ENSSSCG00000009630	EGR3	14	6944935	6948580	96.5638	-1.21757	0.332408	-3.66288	0.000249396	0.00250207
ENSSSCG00000006950	DNAI3	4	130765354	130826630	776.396	-1.00889	0.275448	-3.66274	0.000249532	0.00250207
ENSSSCG00000013227	KBTBD4	2	15036903	15043824	386.075	-0.497897	0.136023	-3.66039	0.00025183	0.0025234
ENSSSCG00000001476	HSD17B8	7	25247608	25249785	212.793	-1.00001	0.273241	-3.6598	0.000252414	0.00252754
ENSSSCG00000032312	RAB11A	1	163858123	163891527	2018.15	0.363453	0.0993515	3.65825	0.000253939	0.00254111
ENSSSCG00000003382	TAS1R1	6	67396856	67410638	49.5577	-1.1531	0.315241	-3.65785	0.000254342	0.00254342
ENSSSCG00000008694	GRK4	8	1738333	1792374	148.173	-0.805159	0.220184	-3.65675	0.000255429	0.00255257
ENSSSCG00000004050		1	7622547	7651961	1934.16	0.371978	0.101808	3.65372	0.000258472	0.00258124
ENSSSCG00000010514	RRP12	14	108772175	108805506	1068.18	1.08372	0.296675	3.6529	0.0002593	0.00258773
ENSSSCG00000012838	TSPAN4	2	534341	550697	509.66	-1.30673	0.357742	-3.65273	0.000259471	0.00258773
ENSSSCG00000002656	ZCCHC14	6	1850051	1918704	1421.32	0.617835	0.169174	3.65207	0.000260138	0.00259264
ENSSSCG00000029279	GNA11	2	75437201	75457092	1187.77	0.719046	0.196953	3.65085	0.000261378	0.00260325
ENSSSCG00000051205	P2RX4	14	31368303	31387905	819.224	-0.838067	0.229591	-3.65027	0.000261967	0.00260736
ENSSSCG00000035341	C6orf89	7	32544346	32584310	1355.41	-0.424463	0.116293	-3.64994	0.000262301	0.00260807
ENSSSCG00000036735	VCPKMT	1	179899646	179906967	137.169	0.896812	0.245721	3.64971	0.000262535	0.00260807
ENSSSCG00000038960		17	11990214	12035815	852.934	-0.859805	0.235584	-3.64968	0.000262566	0.00260807
ENSSSCG00000028097	GPBP1L1	6	165730595	165762389	1846.39	0.346261	0.0949168	3.64805	0.00026424	0.00262227
ENSSSCG00000017902	CAMTA2	12	51931802	51948705	1040.77	-0.516613	0.141618	-3.64794	0.000264349	0.00262227
ENSSSCG00000006709	NOTCH2	4	100981636	101150195	6619.81	-0.85159	0.23355	-3.64628	0.000266059	0.00263747
ENSSSCG00000041063		2	40680354	40683346	322.116	0.520559	0.14283	3.64461	0.000267794	0.0026529
ENSSSCG00000057685	PHLDA3	10	23826874	23827245	120.366	-1.48949	0.408705	-3.64442	0.000267993	0.0026529
ENSSSCG00000000648	CLEC7A	5	61832954	61846434	1529.91	-1.01949	0.27975	-3.64427	0.000268152	0.0026529
ENSSSCG00000003669	MFSD2A	6	95738969	95753245	118.073	2.34408	0.643284	3.64392	0.000268516	0.00265473
ENSSSCG00000011857	LMLN	13	134596150	134656744	233.463	0.887549	0.24361	3.64333	0.000269138	0.00265911
ENSSSCG00000014326	KIF20A	2	140202015	140211155	684.799	-0.723499	0.198709	-3.641	0.000271583	0.00268147
ENSSSCG00000000707	SCNN1A	5	64285015	64313612	369.969	-1.27932	0.35142	-3.64042	0.000272191	0.00268569
ENSSSCG00000022429	KAZALD1	14	112142745	112153961	13.5076	-2.55553	0.702057	-3.64007	0.000272569	0.00268763
ENSSSCG00000060818		9	123570373	123585326	1225.63	2.06484	0.567296	3.6398	0.000272848	0.00268859
ENSSSCG00000006175	LY96	4	61926064	61950697	569.273	-0.545734	0.150037	-3.63734	0.00027547	0.00271263
ENSSSCG00000012054	DOP1B	13	199848044	199982512	1542.87	-0.616053	0.169482	-3.63491	0.000278076	0.00273648
ENSSSCG00000031304	TCAIM	13	27648298	27703545	206.563	0.704509	0.193965	3.63214	0.000281085	0.00276425
ENSSSCG00000016985	BNIP1	16	51126926	51140394	130.239	0.664032	0.182875	3.63108	0.000282243	0.0027738
ENSSSCG00000029901	UBE2O	12	5055065	5114123	1081.41	0.586412	0.161635	3.62801	0.000285611	0.00280504
ENSSSCG00000001882	NEIL1	7	58261769	58268522	131.256	-0.670357	0.184785	-3.62777	0.000285878	0.0028058
ENSSSCG00000014224	SEMA6A	2	120560099	120687106	33.0038	2.51318	0.692963	3.62671	0.000287058	0.00281552
ENSSSCG00000032613	SNAI1	17	51546477	51552499	99.8601	1.38713	0.382515	3.62634	0.000287464	0.0028176
ENSSSCG00000037262	PTX4	3	40382667	40390812	131.503	-0.679039	0.18726	-3.62618	0.00028765	0.0028176
ENSSSCG00000000386	ANKRD52	5	21637613	21657045	875.668	0.37875	0.104488	3.62484	0.000289144	0.00283037
ENSSSCG00000039480	ERLIN2	15	48643724	48662536	984.978	-0.605409	0.167263	-3.61951	0.000295165	0.0028874
ENSSSCG00000011946	ALCAM	13	153794993	153998208	5964.44	-1.05527	0.291565	-3.61933	0.000295371	0.00288751
ENSSSCG00000035669		AEMK02000452.1	3147233	3174646	789.244	-1.62369	0.448792	-3.61792	0.00029698	0.00290133
ENSSSCG00000035105		14	77651967	77677708	8.68711	-3.75606	1.03849	-3.61685	0.000298212	0.00291145
ENSSSCG00000034398	CFAP418	4	41373740	41394680	77.3605	-0.765449	0.21166	-3.61641	0.000298716	0.00291445
ENSSSCG00000020915	P4HA2	2	134502212	134595430	1274.6	1.0476	0.289747	3.61556	0.000299704	0.00292216
ENSSSCG00000020777		5	10066086	10095502	605.381	-1.03227	0.285561	-3.61489	0.000300478	0.00292779
ENSSSCG00000017213	JPT1	12	6139428	6158452	3055.09	0.940836	0.260362	3.61357	0.00030201	0.00294078
ENSSSCG00000007067	JAG1	17	19591259	19629641	1403.74	1.14308	0.316352	3.61332	0.0003023	0.00294167
ENSSSCG00000038144		12	53659416	53692579	356.893	-1.18239	0.327261	-3.613	0.000302672	0.00294336
ENSSSCG00000020837		6	49437337	49460607	708.478	0.892278	0.247131	3.61055	0.000305554	0.00296944
ENSSSCG00000007950	ADCY9	3	38103923	38303538	314.949	-0.752604	0.208508	-3.60947	0.000306822	0.00297981
ENSSSCG00000015424	PSMC2	9	103362599	103376343	2452.16	0.407709	0.113	3.60803	0.000308525	0.00299439
ENSSSCG00000016334	SCLY	15	137637128	137674735	123.822	-0.99228	0.275052	-3.60761	0.000309028	0.00299731
ENSSSCG00000017985	RNF222	12	53560810	53561445	31.296	-1.31382	0.364227	-3.60714	0.000309596	0.00300086
ENSSSCG00000029509	KIF22	3	18023096	18041730	608.778	-1.00034	0.277364	-3.60659	0.000310242	0.00300515
ENSSSCG00000001850	ARPIN	7	55468568	55483536	368.498	-0.86351	0.239484	-3.60571	0.000311295	0.00301338
ENSSSCG00000005164	HACD4	1	201886332	201910664	486.019	-1.01832	0.282594	-3.60347	0.000313997	0.00303756
ENSSSCG00000011048	SUV39H2	10	46873126	46900040	193.007	1.01097	0.28063	3.60251	0.000315155	0.00304678
ENSSSCG00000055777		AEMK02000452.1	2979808	2993110	254.887	-0.9026	0.250584	-3.60199	0.000315792	0.00305094
ENSSSCG00000038579	DKKL1	6	54463759	54468361	120.578	-1.38346	0.384419	-3.59885	0.000319633	0.00308604
ENSSSCG00000009672		14	11615637	11747284	4.72773	-5.0165	1.39429	-3.5979	0.000320796	0.00309525
ENSSSCG00000040981	GMFG	6	47990237	47997260	3209.56	-0.696163	0.193501	-3.59772	0.000321013	0.00309533
ENSSSCG00000038987	CCDC59	5	99358330	99364091	263.268	0.573563	0.159439	3.59738	0.000321436	0.0030974
ENSSSCG00000008468	PKDCC	3	98258463	98268553	91.3159	-0.758968	0.210995	-3.59709	0.000321798	0.0030985
ENSSSCG00000015353	SCIN	9	82103087	82185283	6278.96	-0.792358	0.220286	-3.59695	0.000321968	0.0030985
ENSSSCG00000039582	PSMA2	18	51909473	51921238	3037.7	0.705348	0.196118	3.59655	0.000322465	0.00310127
ENSSSCG00000039373	SNX24	2	126349973	126507863	656.709	-0.943032	0.262254	-3.59588	0.000323301	0.00310729
ENSSSCG00000049025	PLEKHA3	15	84184998	84212119	298.211	0.723514	0.201224	3.59557	0.000323687	0.00310898
ENSSSCG00000034566	NPDC1	AEMK02000682.1	838714	841884	248.295	-1.50693	0.419136	-3.59533	0.000323984	0.00310983
ENSSSCG00000033732	ANKRD10	11	77323358	77356112	758.934	-0.424296	0.118054	-3.59408	0.000325545	0.00312278
ENSSSCG00000003531	KDM1A	6	80903424	80971873	1043.99	0.460981	0.128308	3.59276	0.000327197	0.0031366
ENSSSCG00000053490		4	88978383	88989769	569.832	-1.07274	0.298894	-3.58904	0.000331897	0.0031796
ENSSSCG00000053436	ANKRD63	1	131034252	131035406	7.94501	-2.30791	0.643131	-3.58855	0.000332526	0.00318358
ENSSSCG00000001771	RASGRF1	7	48121419	48246749	25.7504	-1.62968	0.45471	-3.584	0.000338366	0.0032374
ENSSSCG00000028762	VPS37C	2	10632927	10643539	457.955	0.692699	0.19329	3.58372	0.000338733	0.00323821
ENSSSCG00000000379	ESYT1	5	21514510	21535929	2889	-0.810661	0.226214	-3.5836	0.000338887	0.00323821
ENSSSCG00000017091	TNIP1	16	71926133	71979966	6648.85	1.02646	0.286472	3.5831	0.000339543	0.00324238
ENSSSCG00000017705	CCL5	12	39648598	39659118	3878.78	1.28231	0.358047	3.58141	0.000341745	0.00326131
ENSSSCG00000017773	SUPT6H	12	44917633	44940273	2312.54	0.281681	0.0786645	3.58079	0.000342563	0.00326701
ENSSSCG00000005842	TMEM141	AEMK02000682.1	1019503	1021393	202.907	-1.14619	0.32039	-3.57748	0.000346925	0.00330649
ENSSSCG00000009774	MTRFR	14	29645603	29658899	49.1624	0.811886	0.227115	3.57478	0.000350528	0.00333869
ENSSSCG00000035136	SDCCAG8	10	16191156	16441815	183.953	-0.871634	0.243894	-3.57383	0.000351798	0.00334863
ENSSSCG00000000367		5	21274511	21279335	313.554	-0.704542	0.197149	-3.57365	0.000352046	0.00334884
ENSSSCG00000037508	GSN	1	261307008	261372848	4799.14	-1.29956	0.363679	-3.57335	0.000352439	0.00335043
ENSSSCG00000058709		4	127356796	127376855	308.993	1.55347	0.434847	3.57246	0.000353644	0.00335973
ENSSSCG00000010568	NPM3	14	112819393	112821367	778.396	1.13016	0.3164	3.57194	0.000354346	0.00336236
ENSSSCG00000033126	FAM168B	15	57375167	57419054	2250.04	-0.58322	0.163279	-3.57192	0.000354374	0.00336236
ENSSSCG00000016593	ARF5	18	20694966	20698726	344.443	-0.911683	0.255266	-3.57151	0.00035493	0.00336548
ENSSSCG00000040678	TYMS	6	105642381	105660578	411.617	-0.915291	0.256392	-3.56989	0.000357125	0.00338413
ENSSSCG00000003645	UTP11	6	93993593	94006898	789.48	0.446713	0.125194	3.56817	0.000359483	0.0034043
ENSSSCG00000000436	PIP4K2C	5	22854316	22867028	2489.47	0.634513	0.177859	3.56751	0.000360383	0.00341064
ENSSSCG00000018058	ARHGAP23	12	23590578	23667926	362.137	0.766176	0.214824	3.56653	0.000361737	0.0034206
ENSSSCG00000000895	SNRPF	5	87604596	87622879	277.285	0.494851	0.138758	3.56628	0.00036209	0.0034206
ENSSSCG00000015519	RASAL2	9	119941862	120325316	491.423	-0.649187	0.182036	-3.56625	0.000362127	0.0034206
ENSSSCG00000026924	KIFC2	4	324626	331917	121.887	-1.34255	0.376597	-3.56495	0.000363932	0.00343547
ENSSSCG00000028509	RBM8A	4	99408466	99413492	1157.49	0.52343	0.146875	3.56377	0.000365569	0.00344872
ENSSSCG00000013886	B3GNT3	2	59934958	59952859	4574.69	-0.801321	0.224952	-3.56218	0.000367789	0.00346746
ENSSSCG00000011603	TMEM43	13	70393227	70417168	1348.18	-0.376261	0.105728	-3.55877	0.000372589	0.00351048
ENSSSCG00000025060		18	51900140	51909475	368.751	0.523995	0.147254	3.55845	0.000373049	0.00351259
ENSSSCG00000014176	RGMB	2	105042532	105070409	110.175	0.683321	0.192064	3.55778	0.000374006	0.00351936
ENSSSCG00000038073	NOD2	6	34130938	34177534	354.149	0.726135	0.204165	3.55661	0.000375671	0.00353278
ENSSSCG00000045286		3	12040056	12421712	9.36802	-3.10971	0.874463	-3.55613	0.000376353	0.00353696
ENSSSCG00000011127	TAF3	10	63422204	63576378	331.643	0.598275	0.168256	3.55575	0.000376902	0.00353987
ENSSSCG00000000394	CNPY2	5	21707834	21711292	728.653	0.938283	0.264166	3.55186	0.000382513	0.0035903
ENSSSCG00000035331		7	21176239	21182879	974.976	-1.50395	0.423568	-3.55066	0.000384265	0.00360446
ENSSSCG00000029774	RNF7	13	82548421	82555685	566.835	0.423311	0.119472	3.54318	0.000395332	0.00370593
ENSSSCG00000005899	MFSD3	4	293708	295789	332.114	-1.04852	0.295986	-3.54248	0.00039639	0.00371349
ENSSSCG00000006568	DENND4B	4	95748140	95761519	1087.53	-0.503539	0.14217	-3.5418	0.000397407	0.00372067
ENSSSCG00000008383		3	80583777	80615936	2601.86	1.0955	0.309385	3.5409	0.000398771	0.00373109
ENSSSCG00000040181	ELL	2	59277184	59359990	915.644	0.464911	0.131343	3.53969	0.000400604	0.00374588
ENSSSCG00000013174	CTNND1	2	13154338	13209250	3144.77	-0.311399	0.0879987	-3.53867	0.000402145	0.00375791
ENSSSCG00000002703	TERF2IP	6	12014243	12057448	1144.11	0.934404	0.264069	3.53848	0.000402439	0.0037583
ENSSSCG00000051365		6	13425835	13435384	4.48532	-2.3978	0.677865	-3.53728	0.000404276	0.00377308
ENSSSCG00000034387	ARL2	2	7157918	7167212	323.22	-1.02678	0.290303	-3.53691	0.000404833	0.00377589
ENSSSCG00000032081	NDUFS3	2	15031149	15036880	896.608	-0.868647	0.245647	-3.53616	0.000405983	0.00378424
ENSSSCG00000025492	NUDT13	14	75918171	75958178	219.534	-0.700422	0.198125	-3.53526	0.000407377	0.00379265
ENSSSCG00000024388	BNIP3	14	140362127	140371907	3707.66	0.743766	0.210386	3.53525	0.000407397	0.00379265
ENSSSCG00000030222	ANAPC7	14	31763243	31789750	692.9	0.309081	0.0874385	3.53483	0.000408036	0.00379386
ENSSSCG00000031169		6	44103129	44141393	1390.22	0.610093	0.172595	3.53483	0.000408038	0.00379386
ENSSSCG00000002752	ZFHX3	6	15698199	15863270	483.368	-1.01687	0.287808	-3.53317	0.000410611	0.00381485
ENSSSCG00000010341	TSPAN14	14	82305714	82364659	1235.01	-0.587857	0.166388	-3.53304	0.000410811	0.00381485
ENSSSCG00000044700	COL4A1	11	76858356	76997322	10057.5	1.26402	0.357864	3.53211	0.000412251	0.00382554
ENSSSCG00000005472	SLC46A2	1	253559546	253570113	1203.55	0.734838	0.208057	3.53191	0.000412563	0.00382554
ENSSSCG00000031345	INSYN2A	14	136420546	136459137	7.31537	3.8356	1.08603	3.53176	0.000412807	0.00382554
ENSSSCG00000007944	CORO7	3	37928096	37985151	1087.62	-0.879628	0.249071	-3.53164	0.000412993	0.00382554
ENSSSCG00000015769	SPCS3	15	38790655	38802635	1478.76	0.392143	0.111059	3.53095	0.000414064	0.00383128
ENSSSCG00000020783	SLC41A1	9	66473341	66499805	811.639	0.899439	0.254734	3.5309	0.000414149	0.00383128
ENSSSCG00000035618	PGAM5	14	22773136	22780720	922.754	0.705002	0.199678	3.53069	0.000414483	0.00383128
ENSSSCG00000035478	RMND5A	3	58038028	58097576	761.525	-0.647007	0.183258	-3.53058	0.000414646	0.00383128
ENSSSCG00000016999	TLX3	16	52823657	52826804	71.3302	2.93625	0.832142	3.52854	0.000417861	0.00385771
ENSSSCG00000011018	MTPAP	10	40764396	40789061	255.106	0.464477	0.131638	3.52843	0.000418027	0.00385771
ENSSSCG00000006236	NSMAF	4	74236826	74298193	557.864	-0.610229	0.173069	-3.52593	0.000422003	0.00389198
ENSSSCG00000013297	CD44	2	25788703	25884153	12364.7	0.549999	0.15603	3.52496	0.000423543	0.00390376
ENSSSCG00000038420	PERP	1	26301252	26317868	1407.53	0.815364	0.231335	3.5246	0.000424118	0.00390663
ENSSSCG00000032710	E2F2	6	81377924	81398867	171.277	-1.46102	0.414663	-3.5234	0.000426047	0.00392196
ENSSSCG00000012920	CORO1B	2	5080660	5086690	2914.35	-0.985246	0.279702	-3.52248	0.00042753	0.00393317
ENSSSCG00000023307	FBXW11	16	52212607	52337913	2466.33	0.548169	0.155647	3.52188	0.000428497	0.00393963
ENSSSCG00000033879	ZNF280B	14	48865262	48867363	145.927	1.39321	0.395617	3.5216	0.000428949	0.00394134
ENSSSCG00000037579	PPBP	8	70021439	70023964	41904.8	1.11147	0.315708	3.52057	0.000430624	0.00395428
ENSSSCG00000014339	CTNNA1	2	140682371	140871334	5752.81	0.414214	0.117701	3.51922	0.000432826	0.00397203
ENSSSCG00000003013	B9D2	6	49349708	49366012	172.182	-1.01372	0.288128	-3.51832	0.000434295	0.00398306
ENSSSCG00000016078	HSPE1	15	101373976	101376144	1607.3	0.49815	0.141603	3.51794	0.000434916	0.00398629
ENSSSCG00000034502	H6PD	6	69666601	69700298	1688.17	-0.527205	0.149884	-3.51743	0.000435748	0.00399144
ENSSSCG00000024813	MAP3K3	12	15230182	15298784	1154.68	-0.506087	0.143932	-3.51615	0.000437846	0.00400818
ENSSSCG00000000958	DYRK2	5	32047643	32064222	510.858	-0.721384	0.205261	-3.51448	0.000440617	0.00403106
ENSSSCG00000009012	TMEM154	8	76355135	76397771	287.969	-0.925046	0.263305	-3.51321	0.000442726	0.00404786
ENSSSCG00000031082	ATP13A2	6	75618319	75638591	1212.83	-0.957761	0.272696	-3.51219	0.000444426	0.0040609
ENSSSCG00000063184	NINJ1	3	42654228	42672778	1325.49	1.39236	0.396678	3.51005	0.000448017	0.00409119
ENSSSCG00000004547	PLEKHO2	1	107186288	107218532	2194.37	-0.763643	0.217589	-3.50957	0.000448824	0.00409603
ENSSSCG00000054968	U6	6	152496387	152496493	9.7693	-2.08317	0.593871	-3.50779	0.000451853	0.00412115
ENSSSCG00000008339	GFPT1	3	73028804	73085319	3860.22	0.910212	0.259522	3.50726	0.000452746	0.00412675
ENSSSCG00000001518	ITPR3	7	29835922	29901309	855.13	0.8296	0.236558	3.50696	0.000453252	0.00412883
ENSSSCG00000057358	MAFK	3	1030858	1033671	343.498	0.63449	0.18096	3.50625	0.000454468	0.00413736
ENSSSCG00000010948	CTSL	10	27668264	27674618	10625.4	-1.58828	0.453084	-3.50548	0.000455787	0.00414683
ENSSSCG00000016368	FARP2	15	140060372	140144037	88.5638	-0.63425	0.181016	-3.50383	0.000458625	0.00417009
ENSSSCG00000016755	POLM	18	51079503	51088781	204.352	-0.43034	0.122853	-3.50289	0.000460246	0.00418226
ENSSSCG00000027665		17	33735840	33756075	845.274	-0.778656	0.222407	-3.50104	0.000463439	0.0042087
ENSSSCG00000038662	FAM200C	16	63138616	63145654	53.3733	0.914457	0.261222	3.50069	0.000464049	0.00421166
ENSSSCG00000011197	OXNAD1	13	3396097	3437070	292.45	0.394947	0.112836	3.50018	0.000464936	0.00421712
ENSSSCG00000009491	TGDS	11	63695638	63716568	369.823	0.689511	0.197046	3.49923	0.000466597	0.0042296
ENSSSCG00000028460	S1PR5	2	69293546	69298377	230.805	-0.663144	0.189595	-3.49768	0.000469327	0.00425092
ENSSSCG00000038025	NRBP2	4	800063	807174	292.644	-0.718213	0.205346	-3.49757	0.000469521	0.00425092
ENSSSCG00000057647	TMEM91	6	49367733	49371294	24.8226	-1.51581	0.433497	-3.49669	0.000471065	0.00426229
ENSSSCG00000002039	MMP14	7	76172971	76185928	41766.1	0.483561	0.138307	3.49628	0.000471796	0.0042663
ENSSSCG00000004744	TYRO3	1	129811544	129829014	689.26	-1.21878	0.348633	-3.4959	0.00047247	0.00426979
ENSSSCG00000006552	HAX1	4	95467632	95470290	294.178	0.723726	0.207144	3.49383	0.00047614	0.00430034
ENSSSCG00000011676		13	82680498	82759966	8783.11	0.867573	0.24842	3.49236	0.000478781	0.00432156
ENSSSCG00000013862	MED26	2	60984256	61035655	155.97	0.57555	0.164825	3.49189	0.00047961	0.00432641
ENSSSCG00000047156	FDCSP	8	67084822	67088907	72.3796	1.85624	0.531668	3.49136	0.000480571	0.00433142
ENSSSCG00000010329	ZMIZ1	14	81455127	81647939	2993.19	0.59513	0.170463	3.49126	0.00048075	0.00433142
ENSSSCG00000000411	NAB2	5	22400277	22406419	357.245	-0.910481	0.260959	-3.48898	0.000484871	0.0043659
ENSSSCG00000009921	OASL	14	40899856	40917266	81.2671	3.17746	0.910804	3.48863	0.000485502	0.00436893
ENSSSCG00000041310		9	122612508	122633357	104.819	-0.796344	0.228313	-3.48795	0.000486734	0.00437736
ENSSSCG00000024018	SLC16A3	12	796883	803555	2697.26	1.0824	0.310459	3.48645	0.000489482	0.00439941
ENSSSCG00000059898		8	325273	329548	23.8531	-2.51271	0.721269	-3.48374	0.000494461	0.00444146
ENSSSCG00000045561		9	130886997	130893321	5.93788	-3.87241	1.11175	-3.48317	0.00049551	0.00444819
ENSSSCG00000004132	PHACTR2	1	21443970	21722922	494.83	-0.996969	0.286333	-3.48186	0.000497952	0.00446741
ENSSSCG00000006037	OXR1	4	30734514	31400997	1715.49	1.22865	0.353195	3.47867	0.000503903	0.00451761
ENSSSCG00000000075	MRTFA	5	7959312	7972574	746.028	-0.582079	0.167334	-3.47854	0.000504157	0.00451761
ENSSSCG00000010460	RPP30	14	102566046	102597121	531.335	0.548948	0.157827	3.47817	0.000504855	0.00451985
ENSSSCG00000031664	SRP9	10	13672355	13723800	851.616	0.617888	0.177652	3.47808	0.000505016	0.00451985
ENSSSCG00000029918	CEPT1	4	109142713	109183324	702.702	-0.467984	0.134646	-3.47568	0.000509568	0.00455784
ENSSSCG00000035828		15	57115854	57374604	391.481	-0.82072	0.236179	-3.47499	0.000510863	0.00456667
ENSSSCG00000021628	TMEM70	4	61958605	61966024	454.363	-0.355446	0.10238	-3.47182	0.000516941	0.00461821
ENSSSCG00000014338	HSPA9	2	140515253	140531857	5728.03	0.398471	0.114804	3.47087	0.00051877	0.00463176
ENSSSCG00000038521	CHAC1	1	130360514	130363308	87.4349	2.67899	0.771965	3.47035	0.000519784	0.00463803
ENSSSCG00000032705	USP42	3	5006241	5048282	228.204	0.531489	0.15316	3.47016	0.000520139	0.0046384
ENSSSCG00000017198	ACOX1	12	5439361	5479546	1946.55	-0.505701	0.145759	-3.46943	0.000521567	0.00464834
ENSSSCG00000027270		1	187482888	187504160	273.524	0.561149	0.161762	3.46899	0.000522424	0.00465318
ENSSSCG00000054216		6	439278	442942	71.927	-1.07577	0.310196	-3.46803	0.00052428	0.00466691
ENSSSCG00000011698	GYG1	13	89221157	89259792	1243.37	-0.529727	0.152755	-3.46784	0.000524669	0.00466757
ENSSSCG00000021106	GRIPAP1	X	43043029	43070364	909.063	0.395934	0.114179	3.46765	0.00052503	0.00466798
ENSSSCG00000006774	PPM1J	4	107723437	107728919	523.537	-1.66238	0.47945	-3.46726	0.000525785	0.00467189
ENSSSCG00000009839	CIT	14	33009877	33196286	239.017	-1.19833	0.345682	-3.46657	0.000527139	0.00468112
ENSSSCG00000000105	KDELR3	5	9505206	9515723	643.151	-0.676729	0.195366	-3.4639	0.000532397	0.00472498
ENSSSCG00000030088		AEMK02000569.1	721734	743707	192.479	-1.75299	0.506162	-3.4633	0.000533585	0.0047327
ENSSSCG00000050591		2	74729939	74732979	8.63843	-1.88105	0.54328	-3.46239	0.000535395	0.00474591
ENSSSCG00000014900	RAB30	9	17128797	17222775	80.7509	1.31619	0.380306	3.46086	0.000538456	0.00477019
ENSSSCG00000002041	SLC7A7	7	76198256	76235402	6590.69	0.359619	0.103923	3.46043	0.000539306	0.00477487
ENSSSCG00000015595	ATF3	9	130772262	130785506	941.69	-0.931016	0.269104	-3.45969	0.000540793	0.00478518
ENSSSCG00000032580	MGST1	5	56259557	56283965	6775.68	0.565541	0.163565	3.4576	0.000545013	0.00481964
ENSSSCG00000036363	PDE4C	2	59578261	59598396	22.2457	-3.41397	0.987754	-3.4563	0.000547653	0.00484011
ENSSSCG00000030123	CDS2	17	14151597	14220839	1852.29	0.306998	0.0888581	3.45493	0.000550436	0.00485983
ENSSSCG00000003718	TAF4B	6	110855636	110971994	138.032	0.916337	0.265238	3.45477	0.000550758	0.00485983
ENSSSCG00000025176	NOTCH3	2	62364501	62402344	33.0689	-2.22233	0.643275	-3.45472	0.000550868	0.00485983
ENSSSCG00000039778		8	8251512	8254056	196.802	0.543564	0.157409	3.45319	0.000554	0.00488455
ENSSSCG00000025053	RYBP	13	53724065	53809601	729.34	0.68287	0.197816	3.45204	0.000556357	0.00490243
ENSSSCG00000026705	NVL	10	12588135	12670625	426.851	0.538156	0.155913	3.45165	0.000557175	0.00490482
ENSSSCG00000007031	POLB	17	11356129	11388821	792.7	0.438314	0.126989	3.45159	0.000557291	0.00490482
ENSSSCG00000038305	TMEM185B	15	31141126	31142181	243.076	0.533053	0.154465	3.45097	0.000558576	0.00491322
ENSSSCG00000007664	AGFG2	3	8468044	8490831	382.395	-0.952718	0.27616	-3.44987	0.000560848	0.00493028
ENSSSCG00000026618	CAVIN2	15	96474284	96490016	461.505	-3.55903	1.03179	-3.44939	0.000561865	0.00493388
ENSSSCG00000035603		15	83354789	83356783	13.0291	-1.39004	0.402985	-3.44936	0.000561924	0.00493388
ENSSSCG00000017640	RNF43	12	34635228	34694378	35.2569	-1.23043	0.356828	-3.44824	0.000564251	0.00495138
ENSSSCG00000004241	GJA1	1	40988528	41002156	606.586	0.820169	0.237864	3.44805	0.000564649	0.00495195
ENSSSCG00000026695	TNFSF14	2	72473477	72483989	66.8622	-2.06019	0.597737	-3.44665	0.000567573	0.00497465
ENSSSCG00000034122	TMEM128	8	6115002	6125139	380.08	0.462312	0.134161	3.44594	0.000569075	0.00498487
ENSSSCG00000032936	PIM3	5	677705	680695	637.885	1.10408	0.320469	3.44521	0.000570619	0.00499544
ENSSSCG00000002965	ACTN4	6	47493919	47565998	5403.17	-0.520766	0.151171	-3.44488	0.000571309	0.00499854
ENSSSCG00000015563	RGL1	9	124848338	125144253	1271.7	-0.750045	0.217757	-3.44441	0.000572308	0.00500432
ENSSSCG00000013017	EHD1	2	7298208	7321576	1374.13	1.22241	0.35517	3.44176	0.000577943	0.00505062
ENSSSCG00000002025	SLC22A17	7	75734871	75741112	4.85602	-3.043	0.88427	-3.44126	0.000579016	0.00505701
ENSSSCG00000015716	MARCO	15	24503108	24541283	1000.61	-2.71172	0.788393	-3.43955	0.000582676	0.00508599
ENSSSCG00000007525		17	59175776	59185000	528.796	0.56442	0.164212	3.43714	0.000587898	0.00512854
ENSSSCG00000005385	NR4A3	1	241570010	241611727	202.474	-0.892324	0.259637	-3.43682	0.000588596	0.00513161
ENSSSCG00000000842	KANSL2	5	79281588	79314995	372.143	0.297518	0.086573	3.43661	0.000589042	0.00513249
ENSSSCG00000012007	HSPA13	13	179310727	179321491	1827.37	1.2102	0.352231	3.43582	0.000590765	0.00514448
ENSSSCG00000013534	MLLT1	2	72781121	72847685	977.552	0.506155	0.14742	3.43341	0.000596032	0.00518729
ENSSSCG00000028433	DUS4L	9	107273736	107289670	328.967	0.530992	0.15473	3.43172	0.000599756	0.00521665
ENSSSCG00000060236	CBX7	5	9070353	9087634	87.6495	-0.558964	0.162905	-3.43123	0.000600862	0.0052232
ENSSSCG00000039862	TRIB3	17	34807582	34816451	354.926	0.822677	0.239843	3.43006	0.000603449	0.00524261
ENSSSCG00000010544	DNMBP	14	111044177	111167323	130.093	1.16577	0.340099	3.42773	0.000608654	0.00528474
ENSSSCG00000023478	SLC46A1	12	44677502	44686250	884.011	-0.748931	0.218512	-3.42742	0.000609357	0.00528495
ENSSSCG00000017489	PSMD3	12	22344751	22360545	4113.48	0.730856	0.213239	3.4274	0.00060939	0.00528495
ENSSSCG00000033149	DDX47	5	59633426	59650553	495.821	0.500225	0.145988	3.42648	0.000611451	0.00529972
ENSSSCG00000015067	ZPR1	9	44167423	44177435	1251.57	0.740347	0.216127	3.42552	0.000613629	0.00531549
ENSSSCG00000009410	RUBCNL	11	20995688	21036014	233.162	0.976085	0.285022	3.42459	0.00061572	0.00533049
ENSSSCG00000012052		13	198334181	198335332	4.74415	2.15525	0.629393	3.42433	0.000616314	0.00533252
ENSSSCG00000023080	TPP1	9	3135642	3143404	4009.95	-0.408711	0.119397	-3.42312	0.000619066	0.0053532
ENSSSCG00000041487		6	69599362	69603622	344.329	-0.860681	0.251468	-3.42263	0.000620176	0.00535968
ENSSSCG00000015411	PTPN12	9	102480924	102563751	5328.27	0.798637	0.23342	3.42145	0.000622874	0.00537986
ENSSSCG00000020754	POLR1G	6	51781347	51785104	401.824	0.713101	0.208472	3.42061	0.000624806	0.00539341
ENSSSCG00000032381		3	31482353	31576468	6333.73	-0.545902	0.159617	-3.42007	0.000626047	0.00540097
ENSSSCG00000025109	PLD3	6	48645417	48669430	4353.31	-0.82811	0.242268	-3.41815	0.000630475	0.00543084
ENSSSCG00000011301	ZDHHC3	13	28098007	28176738	2100.75	-0.437875	0.128109	-3.418	0.000630841	0.00543084
ENSSSCG00000036924	PSMA4	7	47434919	47448891	1665.99	0.406924	0.119054	3.41798	0.000630879	0.00543084
ENSSSCG00000035344	UBE2S	6	59565033	59570489	1354.15	0.969572	0.283672	3.41794	0.000630974	0.00543084
ENSSSCG00000011214	NGLY1	13	12616567	12685823	1076.06	0.609251	0.178317	3.41667	0.000633923	0.00545067
ENSSSCG00000000094	SUN2	5	9273240	9293254	2608.52	-0.618326	0.180975	-3.41663	0.000634012	0.00545067
ENSSSCG00000040100		10	14437557	14467681	178.251	-0.594413	0.174092	-3.41436	0.000639328	0.00549221
ENSSSCG00000004328	MDN1	1	57660224	57826350	1552.73	1.25478	0.367527	3.41413	0.000639871	0.00549221
ENSSSCG00000015557	NMNAT2	9	124498109	124696194	126.911	-0.732467	0.214542	-3.41409	0.000639955	0.00549221
ENSSSCG00000026349	ALDH3B2	2	4920068	4928554	28.7596	-1.75222	0.513367	-3.4132	0.000642054	0.00550704
ENSSSCG00000007487	PFDN4	17	55155772	55168024	575.946	0.51126	0.149799	3.41298	0.000642573	0.0055083
ENSSSCG00000023156	C2orf81	3	68618504	68623410	53.5498	1.62513	0.476362	3.41155	0.000645936	0.00553393
ENSSSCG00000005040	GNPNAT1	1	182407229	182423441	456.567	0.949753	0.278504	3.4102	0.000649163	0.00555836
ENSSSCG00000015044	NKAPD1	9	39775676	39787969	738.816	0.624285	0.183291	3.40598	0.000659272	0.00564166
ENSSSCG00000037312	TMEM234	6	88691871	88695894	70.4561	-0.660038	0.193843	-3.40501	0.000661628	0.00565856
ENSSSCG00000039867	UCK2	4	84838802	84919236	870.133	0.77563	0.227816	3.40463	0.000662548	0.00566316
ENSSSCG00000016943	ADAMTS6	16	43702521	44019704	380.256	1.50743	0.442909	3.40347	0.000665354	0.00568387
ENSSSCG00000039201	RAB5IF	17	39868882	39882690	1449.29	0.685112	0.201313	3.40322	0.000665978	0.00568592
ENSSSCG00000039137	SMARCE1	12	21786897	21807162	1166.49	0.396435	0.116577	3.40064	0.000672288	0.0057365
ENSSSCG00000062952		2	62051993	62070952	734.696	-0.695355	0.204533	-3.39973	0.000674531	0.00574945
ENSSSCG00000009717	CBR4	14	20621981	20682240	212.312	-0.802577	0.23608	-3.39959	0.000674864	0.00574945
ENSSSCG00000016406	ESYT2	18	565145	643307	1216.85	-0.493989	0.14531	-3.39955	0.000674969	0.00574945
ENSSSCG00000001564	SRSF3	7	32289480	32298580	2926.89	0.269386	0.0792794	3.39793	0.000678984	0.00578033
ENSSSCG00000021386	PTGR1	1	252373282	252395948	2975.83	-0.848453	0.249887	-3.39535	0.000685413	0.00583171
ENSSSCG00000014374	DND1	2	142384532	142387199	18.0339	1.31618	0.387855	3.39348	0.000690105	0.0058682
ENSSSCG00000016260	SLC16A14	15	131026230	131080893	68.437	-1.33955	0.39476	-3.39333	0.000690493	0.0058682
ENSSSCG00000001950	PRORP	7	64620517	64762428	188.884	0.678626	0.200009	3.39297	0.000691381	0.00587238
ENSSSCG00000031288	CLN5	11	49105878	49129886	940.156	-0.439305	0.129482	-3.39278	0.000691864	0.00587312
ENSSSCG00000038251	DNAJC15	11	24011686	24087040	247.261	0.621953	0.18338	3.39162	0.000694817	0.00589482
ENSSSCG00000033735		6	63337064	63341643	5.54297	3.58515	1.05718	3.39124	0.000695773	0.00589955
ENSSSCG00000023788	TBC1D30	5	29248091	29298407	692.445	0.409814	0.120977	3.38754	0.000705216	0.00597147
ENSSSCG00000017873	CAMKK1	12	49922855	49950605	638.193	-0.721553	0.213007	-3.38746	0.000705435	0.00597147
ENSSSCG00000015742	TMEM177	15	31578224	31582437	73.6115	1.44622	0.426934	3.38745	0.000705462	0.00597147
ENSSSCG00000002040	MRPL52	7	76187446	76191901	391.503	0.707516	0.2089	3.38686	0.000706987	0.00598096
ENSSSCG00000031159	BEND3	1	73184753	73241022	347.533	0.624386	0.184369	3.38661	0.000707622	0.00598291
ENSSSCG00000004347	FBXL4	1	65872123	65935703	144.842	-0.784272	0.231768	-3.38387	0.000714716	0.00603945
ENSSSCG00000016452	GIMAP8	18	6481087	6494320	3020.58	-0.314742	0.0930254	-3.3834	0.000715936	0.00604631
ENSSSCG00000036814	CLEC11A	6	55496746	55506550	977.009	-1.40297	0.414896	-3.3815	0.000720906	0.00608483
ENSSSCG00000001463	PSMB9	7	25062367	25077523	1152.43	0.924157	0.273577	3.37805	0.000730014	0.0061582
ENSSSCG00000060951		6	28848630	28853971	78.4361	1.19855	0.354921	3.37694	0.000732974	0.00617965
ENSSSCG00000023273	SH3YL1	3	132684960	132730998	116.558	-1.42167	0.42112	-3.37594	0.000735643	0.00619863
ENSSSCG00000013509	CHAF1A	2	74380709	74411825	380.99	-0.423775	0.125555	-3.37521	0.000737582	0.00621144
ENSSSCG00000004425	LAMA4	1	78071458	78224365	49.1584	3.17836	0.941744	3.37497	0.000738229	0.00621335
ENSSSCG00000006588		4	96236115	96239413	62989.4	1.37639	0.408176	3.37205	0.000746114	0.00627616
ENSSSCG00000007986	NME4	3	41306175	41310312	7.71237	-2.99122	0.887238	-3.37138	0.000747913	0.00628772
ENSSSCG00000010185	GALNT2	14	59961259	60141261	2969.05	-0.503354	0.149318	-3.37102	0.000748915	0.00629259
ENSSSCG00000017137	METRNL	12	228503	241496	874.233	-1.07178	0.31799	-3.3705	0.000750323	0.00630084
ENSSSCG00000002660	MTHFSD	6	2561212	2586626	166.659	-0.4404	0.130677	-3.37013	0.000751321	0.00630566
ENSSSCG00000006911	TGFBR3	4	125110072	125316796	110.578	-1.99847	0.593097	-3.36955	0.00075291	0.00631538
ENSSSCG00000035719	HAUS2	1	128819957	128839134	255.928	0.413215	0.122638	3.3694	0.000753332	0.00631538
ENSSSCG00000038229	EML2	6	51984433	52013393	382.572	-0.498657	0.148021	-3.36882	0.000754901	0.00632496
ENSSSCG00000008796	RBM47	8	31508148	31690409	2224.55	0.544371	0.161644	3.36771	0.000757965	0.00634704
ENSSSCG00000029698	LRRC42	6	158316226	158338122	479.579	0.464909	0.138085	3.36683	0.000760363	0.00636188
ENSSSCG00000013243	DDB2	2	15337743	15383120	129.369	-0.617697	0.18347	-3.36675	0.000760595	0.00636188
ENSSSCG00000006197	SULF1	4	65595951	65778884	5290.34	-0.617945	0.183555	-3.36655	0.000761153	0.00636296
ENSSSCG00000000433	B4GALNT1	5	22889656	22897508	1593.94	-1.19811	0.355911	-3.36633	0.000761754	0.0063644
ENSSSCG00000028060	SLC4A8	5	16842710	16974004	23.304	-2.27613	0.676367	-3.36522	0.000764815	0.00638638
ENSSSCG00000006379	CD48	4	89828923	89844484	4371.11	0.529987	0.157609	3.36268	0.000771898	0.0064419
ENSSSCG00000025711		3	40092732	40133171	177.625	-0.602013	0.179078	-3.36174	0.00077452	0.00646014
ENSSSCG00000013550	SLC25A23	2	72625583	72641791	214.071	-0.934385	0.278014	-3.36092	0.000776821	0.00647569
ENSSSCG00000040835		5	60082333	60097644	850.053	0.776985	0.231195	3.36074	0.000777342	0.0064764
ENSSSCG00000014310	CXCL14	2	137803992	137813118	34.8087	-2.81446	0.83753	-3.36043	0.000778226	0.00648012
ENSSSCG00000033667		AEMK02000265.1	5385	21924	21.0418	5.57848	1.6606	3.35931	0.000781377	0.00650251
ENSSSCG00000034916	GORASP1	13	23786248	23797487	452.62	-0.409269	0.121837	-3.35916	0.000781792	0.00650251
ENSSSCG00000005224	GLIS3	1	217629883	218117267	923.116	1.04118	0.310051	3.35811	0.000784783	0.0065204
ENSSSCG00000017962	KDM6B	12	53098964	53108214	1068.46	0.476761	0.141974	3.35809	0.000784822	0.0065204
ENSSSCG00000036064	CALHM6	1	82085714	82087889	715.676	0.904369	0.269386	3.35716	0.000787487	0.00653888
ENSSSCG00000008137		3	47606230	47672884	1488.07	-0.798308	0.238213	-3.35123	0.000804529	0.00667664
ENSSSCG00000026890	GALNT6	AEMK02000258.1	24077	62812	1325.66	-1.28499	0.383602	-3.34981	0.000808658	0.00670406
ENSSSCG00000024341	USP20	1	269995520	270086780	255.788	-0.581727	0.173661	-3.34979	0.000808737	0.00670406
ENSSSCG00000007026	VDAC3	17	11410472	11425382	1705.53	0.47048	0.140568	3.347	0.000816911	0.00676804
ENSSSCG00000013455	IZUMO4	2	76472231	76475170	11.7881	-1.66503	0.497533	-3.34657	0.000818182	0.00677479
ENSSSCG00000002829	MMP2	6	30058595	30086982	183.179	1.86593	0.558044	3.34369	0.000826713	0.00684161
ENSSSCG00000000920	POC1B	5	93132018	93222522	209.728	-0.652779	0.195273	-3.34291	0.00082905	0.00685712
ENSSSCG00000005072	PSMA3	1	187343507	187372193	2132.74	0.658381	0.196984	3.3423	0.000830873	0.00686837
ENSSSCG00000037170	POMP	11	5953743	5974060	1505.86	0.41494	0.12416	3.34198	0.000831819	0.00687235
ENSSSCG00000035037	SIK1	13	206454718	206465807	599.846	-0.633477	0.189582	-3.34144	0.000833447	0.00688197
ENSSSCG00000021534	SLC30A3	3	111870681	111879324	10.6334	-2.87013	0.859433	-3.33957	0.000839093	0.00692374
ENSSSCG00000052003	FSCN2	12	1300055	1309778	81.6109	-1.01513	0.30398	-3.33945	0.000839439	0.00692374
ENSSSCG00000009379	NEK3	11	15772844	15798420	38.9847	1.08809	0.325957	3.33814	0.000843427	0.00695277
ENSSSCG00000011733	IFT80	13	99943208	100078148	524.841	-1.08262	0.32438	-3.33749	0.000845383	0.00696502
ENSSSCG00000009492	GPR180	11	63720095	63751684	196.494	-0.663511	0.198819	-3.33727	0.000846065	0.00696676
ENSSSCG00000030277	ENDOV	12	2076491	2089906	113.435	-0.806238	0.241654	-3.33634	0.000848902	0.00698625
ENSSSCG00000027846	RRP15	10	8253822	8303860	374.601	0.835808	0.250549	3.33591	0.000850212	0.00699315
ENSSSCG00000004342	NDUFAF4	1	64034406	64044800	90.943	0.830911	0.249349	3.33232	0.000861265	0.00708013
ENSSSCG00000035264	UBQLN2	X	48948389	48950263	648.763	-0.333291	0.100057	-3.33102	0.000865283	0.00710922
ENSSSCG00000037168	TMEM92	12	26452882	26472864	1374.58	0.939241	0.281984	3.33083	0.00086586	0.00711003
ENSSSCG00000004857	ATP9B	1	146022978	146221769	540.377	-0.433683	0.130263	-3.32929	0.000870668	0.00714554
ENSSSCG00000005782	TM2D3	1	145359731	145384212	191.87	-0.498295	0.149711	-3.32839	0.00087349	0.0071642
ENSSSCG00000027525	DHCR24	6	157483783	157519061	964.616	-1.79698	0.539939	-3.32813	0.000874325	0.0071642
ENSSSCG00000014023	RUFY1	2	78963989	79021574	1241.98	-0.398261	0.11967	-3.32798	0.000874772	0.0071642
ENSSSCG00000003801	IL23R	6	145335741	145401510	174.065	1.60721	0.482958	3.32785	0.000875201	0.0071642
ENSSSCG00000005025	TRIM9	1	180723287	180830243	20.6792	2.23354	0.671175	3.3278	0.000875356	0.0071642
ENSSSCG00000049415		9	39655721	39694130	85.6892	-1.00745	0.302757	-3.3276	0.000875981	0.00716536
ENSSSCG00000009372	MRPS31	11	15450705	15472314	606.786	0.394323	0.118513	3.32724	0.000877092	0.00716894
ENSSSCG00000027676	NOP56	17	32960102	32965370	1733	0.541738	0.162823	3.32715	0.000877386	0.00716894
ENSSSCG00000006481	GPATCH4	4	93486380	93494829	229.608	0.675786	0.203137	3.32675	0.000878637	0.00717522
ENSSSCG00000032022	C15orf62	1	130554978	130559597	54.7372	-0.981247	0.294978	-3.32651	0.000879396	0.00717746
ENSSSCG00000048082		17	38342377	38360296	98.7779	-0.741082	0.222841	-3.3256	0.000882274	0.00719699
ENSSSCG00000034722	CCL14	12	39611868	39616159	297.887	0.612923	0.184338	3.32499	0.000884214	0.00720885
ENSSSCG00000055375		2	9205984	9215355	5620.05	-1.21282	0.364819	-3.32443	0.00088599	0.00721701
ENSSSCG00000008903	CRACD	8	55537546	55600939	62.7691	-1.1951	0.359496	-3.32437	0.000886188	0.00721701
ENSSSCG00000031629	MOSMO	3	24107877	24176166	157.994	0.619624	0.186447	3.32333	0.000889508	0.00723679
ENSSSCG00000038269		AEMK02000623.1	36749	84312	81.7699	1.61788	0.48683	3.3233	0.000889594	0.00723679
ENSSSCG00000036639	STOM	1	261380090	261407713	6964.94	0.791312	0.238151	3.32274	0.000891391	0.00724744
ENSSSCG00000003423	DRAXIN	6	71786800	71814679	131.577	3.31535	0.997906	3.3223	0.000892778	0.00725263
ENSSSCG00000016017	DNAJC10	15	88198794	88259002	1789.28	-0.859289	0.258648	-3.32223	0.000893008	0.00725263
ENSSSCG00000022256	DEPP1	14	91114441	91122191	56.5225	-1.08988	0.328113	-3.32166	0.00089485	0.00726361
ENSSSCG00000032605		15	83293608	83295604	29.2596	-0.872101	0.262571	-3.32139	0.000895719	0.00726669
ENSSSCG00000018045	ULK2	12	59806955	59878388	765.111	-0.688891	0.207495	-3.32004	0.000900059	0.00729791
ENSSSCG00000028679	PLEKHB2	15	57428295	57489042	8724.83	-0.41943	0.126403	-3.3182	0.000905985	0.0073416
ENSSSCG00000038562	RND1	5	14914645	14922038	23.6851	1.61936	0.488044	3.31806	0.000906437	0.0073416
ENSSSCG00000003981	ZFP69B	6	170660884	170701255	271.615	0.515858	0.155496	3.31751	0.00090825	0.00735059
ENSSSCG00000013440	ATP8B3	2	76722247	76745898	11.4549	-3.3681	1.01534	-3.31721	0.000909228	0.00735059
ENSSSCG00000010283	SPOCK2	14	74938166	74968018	41.8091	-0.794455	0.239511	-3.31699	0.000909924	0.00735059
ENSSSCG00000007094	DZANK1	17	26651161	26719492	135.23	-0.801305	0.241583	-3.3169	0.000910219	0.00735059
ENSSSCG00000007700	HIP1	3	10416475	10578366	1152.58	0.81995	0.247206	3.31687	0.00091032	0.00735059
ENSSSCG00000023660	PARP1	10	14203160	14241196	846.441	0.451823	0.136222	3.31681	0.000910522	0.00735059
ENSSSCG00000016857	DAB2	16	24590645	24646122	5032.52	-0.945269	0.285032	-3.31637	0.000911962	0.00735821
ENSSSCG00000042573		8	31459374	31460961	16.5096	-1.19869	0.361525	-3.31564	0.000914332	0.00737333
ENSSSCG00000008207	RPIA	3	57355975	57386939	1137.07	-0.495884	0.14969	-3.31275	0.000923842	0.00744597
ENSSSCG00000031251	DDA1	2	60367166	60376958	1449.99	0.785409	0.237125	3.31221	0.000925605	0.00745612
ENSSSCG00000024596	NOCT	8	87885420	87909241	271.167	0.973612	0.294035	3.31122	0.000928914	0.00747872
ENSSSCG00000009621	PHYHIP	14	6494402	6506546	11.1919	3.60426	1.08881	3.31027	0.000932068	0.00750004
ENSSSCG00000011642	RYK	13	75282428	75390525	386.122	0.656319	0.198346	3.30897	0.000936415	0.00753093
ENSSSCG00000012102		X	6079866	6236207	240.968	-0.93097	0.281437	-3.30792	0.00093991	0.00755494
ENSSSCG00000020898	ELP2	6	119885463	119932123	448.16	0.356391	0.107745	3.30771	0.000940616	0.00755652
ENSSSCG00000003541	STPG1	6	82052686	82109731	27.3468	-1.40034	0.42338	-3.30753	0.000941235	0.00755739
ENSSSCG00000031398		Y	6971009	6985131	130.69	-0.750634	0.226977	-3.30709	0.000942712	0.00756516
ENSSSCG00000033291	PIP4K2B	12	23317208	23346424	636.718	-0.441835	0.133611	-3.30688	0.000943415	0.00756671
ENSSSCG00000012119	TMSB4X	X	9650179	9651661	25614.3	-0.775819	0.23463	-3.30656	0.000944486	0.00757121
ENSSSCG00000000891	LTA4H	5	87486512	87518515	5184.69	0.566341	0.171289	3.30634	0.00094522	0.00757299
ENSSSCG00000016884	PELO	16	32142034	32148287	635.614	0.655811	0.198411	3.30531	0.000948698	0.00759676
ENSSSCG00000015712	DDX18	15	23425669	23442980	1381.46	0.594968	0.180051	3.30444	0.000951668	0.00761643
ENSSSCG00000016083	PLCL1	15	101840806	101951106	764.096	-0.612123	0.185272	-3.30392	0.000953417	0.00762338
ENSSSCG00000023247	OPTN	10	48530843	48582860	3952.14	0.438252	0.132648	3.30388	0.000953565	0.00762338
ENSSSCG00000023503	PRKCD	13	35290610	35323356	1782.76	-0.472759	0.143109	-3.30348	0.000954931	0.00763019
ENSSSCG00000005092	SLC38A6	1	189923323	189988552	479.158	-0.695457	0.210551	-3.30304	0.000956429	0.00763804
ENSSSCG00000030122	HIRIP3	3	18198807	18202089	183.993	-0.517408	0.156665	-3.30265	0.000957769	0.00764462
ENSSSCG00000004645	GABPB1	1	121413506	121489806	203.574	0.463124	0.140244	3.30228	0.000959033	0.0076506
ENSSSCG00000023969	ACER1	2	72743643	72769570	28.04	-0.962248	0.291549	-3.30047	0.000965243	0.00769599
ENSSSCG00000011107	CCNY	10	57929244	58086872	1124.55	-0.489421	0.148343	-3.29925	0.000969441	0.00772532
ENSSSCG00000063284		17	33818816	33834134	115.476	-1.93941	0.588052	-3.29803	0.000973645	0.00775465
ENSSSCG00000010186	URB2	14	60229112	60254974	460.561	0.561035	0.170209	3.29616	0.000980173	0.00780245
ENSSSCG00000017732	ZNF207	12	42576532	42612396	2652.36	0.23784	0.0721624	3.29589	0.000981096	0.00780468
ENSSSCG00000021885	MDFIC	18	31027056	31125465	807.679	0.777647	0.235953	3.29578	0.000981506	0.00780468
ENSSSCG00000031715	CARD9	AEMK02000682.1	1343214	1351348	597.714	-0.731457	0.221975	-3.29521	0.000983464	0.00781606
ENSSSCG00000023957	CFAP126	4	89120477	89133039	23.0965	-1.12895	0.342631	-3.29496	0.000984367	0.00781905
ENSSSCG00000007963		3	38906162	38913851	193.42	0.538524	0.163474	3.29424	0.00098687	0.00783473
ENSSSCG00000036454	TMEM220	12	55438198	55454590	24.5267	-1.60889	0.488481	-3.29366	0.000988911	0.00784437
ENSSSCG00000024174	TGIF1	6	103226402	103234610	921.544	0.641057	0.194637	3.2936	0.000989141	0.00784437
ENSSSCG00000046588		10	14363043	14372130	332.774	-0.473695	0.143842	-3.29317	0.000990638	0.00785204
ENSSSCG00000015652	IL10	9	67400728	67405378	32.6429	1.50349	0.457015	3.2898	0.0010026	0.00794258
ENSSSCG00000031346	CMKLR1	14	42420177	42468058	37.8014	-1.69824	0.516331	-3.28905	0.00100527	0.00795948
ENSSSCG00000049656		11	5477900	5486822	399.848	-0.56512	0.171842	-3.28861	0.00100684	0.00796772
ENSSSCG00000011114	SEC61A2	10	59773852	59817010	175.212	0.411177	0.125063	3.28775	0.00100993	0.00798783
ENSSSCG00000013352	E2F8	2	40178177	40194935	112.966	-1.88136	0.572762	-3.28471	0.00102088	0.00806795
ENSSSCG00000000492	LYZ	5	33612567	33618945	88644.8	-0.620586	0.188936	-3.28464	0.00102114	0.00806795
ENSSSCG00000013830	ILVBL	2	62435155	62451371	1661.37	-0.732364	0.222993	-3.28425	0.00102253	0.00807462
ENSSSCG00000034120	CDKN2B	1	200761004	200766056	71.2695	-1.4035	0.42769	-3.28158	0.00103227	0.00814638
ENSSSCG00000010896	ASPM	10	19975192	20039623	460.9	-2.00983	0.612481	-3.28146	0.00103272	0.00814638
ENSSSCG00000036835	OSBPL2	17	61643377	61685819	1250.65	-0.337173	0.1028	-3.27988	0.00103852	0.00818779
ENSSSCG00000053039	NIPSNAP3A	1	246104931	246117909	494.806	-0.486029	0.14823	-3.27887	0.00104222	0.00821259
ENSSSCG00000012856	NAP1L4	2	2070142	2117615	1708.37	0.426921	0.13021	3.2787	0.00104287	0.0082134
ENSSSCG00000004506	CTIF	1	98133342	98456433	269.484	-0.408291	0.124568	-3.27765	0.00104674	0.00823946
ENSSSCG00000006612	S100A10	4	97261815	97272513	5187.34	-0.921814	0.281263	-3.27741	0.00104764	0.00824217
ENSSSCG00000002390	ANGEL1	7	99930684	99959417	258.062	-0.548779	0.167499	-3.27632	0.00105171	0.00826977
ENSSSCG00000003885	CMPK1	6	164162518	164197379	925.208	0.423603	0.129303	3.27603	0.00105276	0.00827369
ENSSSCG00000028512	LDLR	2	69828332	69864827	2571.4	1.20534	0.3681	3.2745	0.00105849	0.00831433
ENSSSCG00000023162	CDH3	6	18191664	18235862	3.45106	2.6772	0.817732	3.27393	0.00106062	0.00832666
ENSSSCG00000061957		9	99687536	99782169	3831.61	-1.78026	0.543912	-3.27306	0.00106389	0.00834786
ENSSSCG00000007454	ZMYND8	17	49258542	49390399	727.998	-0.310266	0.0948093	-3.27253	0.00106589	0.00835794
ENSSSCG00000029260	NDNF	8	102996281	103088230	12.6592	1.62997	0.498093	3.27242	0.0010663	0.00835794
ENSSSCG00000016754	AEBP1	18	51046899	51056698	21.7048	-1.9291	0.589647	-3.27162	0.00106934	0.0083773
ENSSSCG00000003586	EPB41	6	85865277	86029508	1303.3	-0.577168	0.176454	-3.27093	0.00107194	0.00839324
ENSSSCG00000032621	TOR1AIP1	9	121515570	121566796	2049.69	0.715955	0.218995	3.26927	0.00107824	0.00843816
ENSSSCG00000004691	EIF3J	1	126997227	127019147	911.844	0.513569	0.157153	3.26795	0.00108328	0.00847312
ENSSSCG00000026851	RMC1	6	108376777	108403169	502.656	0.628707	0.192408	3.26757	0.00108474	0.00847882
ENSSSCG00000032423	SPOCK1	2	139018179	139522593	14.638	-3.07041	0.93969	-3.26747	0.00108515	0.00847882
ENSSSCG00000003846	GLIS1	6	158537465	158763551	211.905	0.722881	0.221316	3.26628	0.00108969	0.0085098
ENSSSCG00000004508	DYM	1	98638339	99024642	733.797	-0.272298	0.0833731	-3.26602	0.0010907	0.00851324
ENSSSCG00000000108	TMEM184B	5	9633554	9682115	825.912	-0.629962	0.192893	-3.26586	0.00109134	0.00851371
ENSSSCG00000037439	TRAPPC4	9	46242171	46246343	1049.52	0.684818	0.209707	3.26559	0.00109238	0.00851735
ENSSSCG00000001782	ABHD17C	7	49540879	49599319	1068.26	0.73764	0.22591	3.26519	0.00109389	0.00852322
ENSSSCG00000060339	HES7	12	53333907	53337575	19.8224	1.78463	0.546578	3.26509	0.00109431	0.00852322
ENSSSCG00000017230	TMEM104	12	6403492	6459532	661.311	-0.842567	0.258065	-3.26494	0.00109486	0.00852322
ENSSSCG00000012486	CSTF2	X	82508736	82540863	458.145	0.563736	0.172703	3.2642	0.00109773	0.00854107
ENSSSCG00000015545		9	123748380	123762545	13511.3	0.703879	0.21594	3.2596	0.0011157	0.00867634
ENSSSCG00000035971	DUSP2	3	47052458	47054810	635.684	0.760365	0.233314	3.25898	0.00111813	0.00868656
ENSSSCG00000016997	FGF18	16	52725356	52759791	45.4372	2.99782	0.919867	3.25897	0.00111818	0.00868656
ENSSSCG00000000038	CYB5R3	5	6146276	6170202	1240.17	-0.958774	0.294244	-3.25843	0.0011203	0.00869843
ENSSSCG00000050085		13	181365159	181371522	8.30788	-1.99048	0.610952	-3.25799	0.00112204	0.00870743
ENSSSCG00000038543	CENPA	3	112263915	112272621	180.645	-2.24091	0.687929	-3.25748	0.00112407	0.00871623
ENSSSCG00000053768	ARL11	11	18095974	18099819	729.465	-0.667329	0.204873	-3.25729	0.00112482	0.00871623
ENSSSCG00000012146	CTPS2	X	13049941	13174568	660.621	-0.518147	0.159074	-3.25726	0.00112494	0.00871623
ENSSSCG00000038630		7	51948016	51953968	455.836	0.458811	0.140888	3.25656	0.00112771	0.00873312
ENSSSCG00000040732	WDR81	12	47922012	47933778	1322.25	-0.544465	0.167217	-3.25604	0.00112977	0.00874449
ENSSSCG00000034367		6	95247998	95260089	6.73937	3.05571	0.93858	3.25567	0.00113126	0.00875146
ENSSSCG00000000158	RTCB	5	12580294	12613852	1703.23	0.628721	0.1932	3.25425	0.00113693	0.00879074
ENSSSCG00000011570	IRAK2	13	66350606	66416827	2917.24	1.02277	0.314311	3.254	0.00113791	0.00879374
ENSSSCG00000011474	PXK	13	40074466	40160380	1157.74	0.578486	0.177817	3.25327	0.00114086	0.00881193
ENSSSCG00000008309	SPR	3	69889452	69894680	559.12	-1.06457	0.327542	-3.25019	0.00115329	0.00890332
ENSSSCG00000015340	ASNS	9	77318213	77343035	1412.45	0.860823	0.264884	3.24982	0.00115479	0.00890944
ENSSSCG00000034407	AMN1	5	42518655	42567687	195.616	-0.522273	0.16072	-3.24957	0.00115578	0.00890944
ENSSSCG00000024084		17	50959149	50959239	9.16926	2.4065	0.740565	3.24955	0.00115588	0.00890944
ENSSSCG00000015889	TANK	15	67952173	68048963	1157.01	1.01179	0.311515	3.24797	0.00116233	0.00895443
ENSSSCG00000035195	HNMT	15	13732680	13768199	5108.22	-1.0275	0.316505	-3.24638	0.00116884	0.00899803
ENSSSCG00000003253		6	56236311	56244185	2795.29	-1.17379	0.361608	-3.24602	0.0011703	0.00899803
ENSSSCG00000021220	CKB	AEMK02000452.1	2070848	2074141	1940.24	-1.48364	0.45707	-3.24599	0.00117044	0.00899803
ENSSSCG00000007772	STX1A	3	10974127	10991873	60.2538	2.18541	0.673285	3.24589	0.00117082	0.00899803
ENSSSCG00000039769	SPIRE1	6	96934227	97114587	764.918	-0.520623	0.160397	-3.24585	0.00117102	0.00899803
ENSSSCG00000032457		17	59045610	59052605	356.69	-0.860589	0.265162	-3.24553	0.00117234	0.00899983
ENSSSCG00000001433	PPT2	7	24188030	24200704	166.198	-1.0243	0.315606	-3.24549	0.00117247	0.00899983
ENSSSCG00000009229	ARHGAP24	8	132761720	133242014	13.7369	-1.62424	0.500594	-3.24463	0.00117603	0.00902248
ENSSSCG00000000117	C22orf23	5	9917781	9924662	15.7568	-1.61344	0.497401	-3.24374	0.00117973	0.00904626
ENSSSCG00000053659		11	19080475	19082414	63.6822	1.45919	0.449882	3.2435	0.00118072	0.00904913
ENSSSCG00000061806		18	42764386	42769920	12.7015	-1.91433	0.590485	-3.24196	0.0011871	0.00909337
ENSSSCG00000038220	RXRA	1	273705505	273797620	4990.23	-0.439576	0.135655	-3.24039	0.00119366	0.0091389
ENSSSCG00000017756	NLK	12	44403021	44553518	297.108	0.393474	0.121435	3.24019	0.00119449	0.00914052
ENSSSCG00000009050	INPP4B	8	85084133	85514516	47.2785	1.02559	0.316704	3.23833	0.0012023	0.00919549
ENSSSCG00000014871	TSKU	9	10927342	10942668	596.11	-1.15155	0.355793	-3.23656	0.00120978	0.00924795
ENSSSCG00000015785	CENPU	15	45818951	45851441	108.208	1.41041	0.436139	3.23385	0.00122135	0.00933157
ENSSSCG00000001844	PLIN1	7	55236348	55250797	28.4214	-1.11402	0.344776	-3.23115	0.00123293	0.0094152
ENSSSCG00000034625		17	37199003	37218126	237.673	-0.39951	0.123732	-3.22883	0.001243	0.00948722
ENSSSCG00000050527		7	54175661	54182199	40.3838	-0.926281	0.286987	-3.22761	0.00124829	0.00952272
ENSSSCG00000049192		6	93535653	93541218	77.4959	0.752574	0.233226	3.22681	0.0012518	0.00954273
ENSSSCG00000000971	HDAC10	5	439808	445334	356.647	-0.661077	0.204876	-3.22672	0.0012522	0.00954273
ENSSSCG00000003770	MIGA1	6	135423423	135512701	125.115	1.14784	0.355794	3.22614	0.00125471	0.0095569
ENSSSCG00000006783	DDX20	4	108624987	108647342	538.172	0.306262	0.0949547	3.22535	0.00125817	0.00957562
ENSSSCG00000006511	RUSC1	4	94489207	94499256	516.979	-0.554055	0.171785	-3.22529	0.00125845	0.00957562
ENSSSCG00000016738	H2AZ2	18	50533429	50552392	2039.77	-0.248539	0.0770913	-3.22396	0.00126433	0.00961537
ENSSSCG00000005511	TRAF1	1	260949111	260973709	343.433	0.937035	0.290781	3.22248	0.00127088	0.00966026
ENSSSCG00000042873		14	81880926	81885121	14.9519	-1.50546	0.467264	-3.22185	0.00127364	0.00967626
ENSSSCG00000015286	DSTYK	9	65833054	65891999	295.253	-0.490089	0.152145	-3.22119	0.0012766	0.0096938
ENSSSCG00000038801	NPNT	8	115779840	115861137	1316.98	-2.11747	0.657444	-3.22077	0.00127848	0.00970306
ENSSSCG00000009259	PAQR3	8	138646625	138669115	196.413	-0.615431	0.191124	-3.22006	0.00128162	0.00972197
ENSSSCG00000021173	BSPRY	1	253975973	254003162	224.564	1.33131	0.413477	3.21979	0.00128286	0.00972642
ENSSSCG00000054480	SHISA4	10	24158688	24162063	429.427	-1.39086	0.432236	-3.21783	0.00129164	0.00978604
ENSSSCG00000003719	KCTD1	6	111048202	111148703	134.427	-0.652362	0.202739	-3.21774	0.00129205	0.00978604
ENSSSCG00000057215		6	72103144	72172226	120.184	-1.23182	0.382947	-3.21669	0.00129681	0.00981706
ENSSSCG00000002921	CLIP3	6	45390659	45405655	16.0863	-1.23482	0.383929	-3.21628	0.00129863	0.00982588
ENSSSCG00000025463	PROS1	13	165911366	165999811	223.879	-1.93955	0.603138	-3.21577	0.00130094	0.00983834
ENSSSCG00000027855	SOCS1	3	31881225	31884967	215.317	1.37743	0.428711	3.21296	0.00131375	0.00993013
ENSSSCG00000060069	ZNF74	14	50840510	50869489	139.188	0.36948	0.115005	3.21273	0.0013148	0.00993299
ENSSSCG00000032397	LBR	10	13386946	13416759	832.445	-0.44911	0.139808	-3.21234	0.00131657	0.00994131
ENSSSCG00000009407	ESD	11	20651822	20672244	2473.5	-0.539356	0.16799	-3.21065	0.00132435	0.00999499
ENSSSCG00000011912	QTRT2	13	145853371	145879845	340.41	0.680522	0.212013	3.20981	0.00132824	0.0100192
ENSSSCG00000035992		11	6689882	6763593	1402.06	-0.780579	0.243278	-3.20859	0.00133386	0.0100565
ENSSSCG00000022145	RPF1	6	129256042	129271043	370.043	0.589117	0.183804	3.20513	0.00135	0.0101686
ENSSSCG00000008400	CFAP36	3	85709784	85742436	332.836	0.684302	0.213519	3.20488	0.00135118	0.0101686
ENSSSCG00000023391	LONP2	6	36372599	36466190	2777.51	0.488552	0.152442	3.20484	0.00135136	0.0101686
ENSSSCG00000003338	PUSL1	6	63593959	63599019	174.059	0.859293	0.268125	3.20482	0.00135147	0.0101686
ENSSSCG00000062186		4	112075073	112201596	809.266	-0.598282	0.186724	-3.2041	0.00135487	0.010189
ENSSSCG00000033351		6	62003278	62014232	18.1166	-1.18896	0.371249	-3.20259	0.00136196	0.0102372
ENSSSCG00000000003	TTC38	5	3248346	3270778	332.465	-0.604927	0.188902	-3.20233	0.00136322	0.0102414
ENSSSCG00000012532	TCEAL1	X	84519005	84521009	59.3071	-0.641574	0.200371	-3.20193	0.00136512	0.0102505
ENSSSCG00000026962	A4GALT	5	6083444	6105924	4830.16	0.787608	0.246129	3.19998	0.00137437	0.0103112
ENSSSCG00000010332	PLAC9	14	81889284	81901817	2232.49	-1.25129	0.391037	-3.19993	0.00137459	0.0103112
ENSSSCG00000012933	CCDC87	2	5833464	5836686	42.4783	-0.707539	0.221134	-3.19959	0.00137623	0.0103182
ENSSSCG00000038756		13	135577522	135584975	37.1951	-1.53672	0.480373	-3.19902	0.00137897	0.0103336
ENSSSCG00000003679	PPP4R1	6	98462855	98544477	1906.08	0.483651	0.151209	3.19855	0.00138119	0.010345
ENSSSCG00000055825		18	51090418	51099113	29.0939	-1.09807	0.34343	-3.19737	0.00138686	0.0103822
ENSSSCG00000039556	KCNQ1	2	1675360	1989111	15.7042	-1.13649	0.355517	-3.19672	0.00138998	0.0104003
ENSSSCG00000032473	NYNRIN	7	74879260	74898568	202.253	-0.842945	0.263921	-3.19393	0.00140352	0.0104963
ENSSSCG00000005096	HIF1A	1	190625244	190674845	18560	0.95043	0.297695	3.19263	0.00140982	0.0105381
ENSSSCG00000000259	CSAD	5	18379288	18410646	169.73	-0.550417	0.172418	-3.19234	0.00141124	0.0105434
ENSSSCG00000035212	KLF6	10	66488391	66497844	2018.66	-0.626082	0.196131	-3.19217	0.0014121	0.0105445
ENSSSCG00000007166	PTPRA	17	32637932	32797104	1371.5	-0.218075	0.068335	-3.19127	0.00141651	0.0105721
ENSSSCG00000039419	SLCO4A1	17	61947628	61969970	926.225	1.47989	0.463805	3.19076	0.001419	0.0105854
ENSSSCG00000017546	ZNF652	12	25492537	25553715	52.6763	-1.06902	0.335116	-3.18999	0.00142277	0.0106069
ENSSSCG00000011653	PCCB	13	77217428	77316568	1093.09	-0.485332	0.152147	-3.18988	0.00142331	0.0106069
ENSSSCG00000003128	LIG1	6	53620483	53686562	436.598	-0.602626	0.189005	-3.1884	0.00143061	0.0106559
ENSSSCG00000058339	C11orf98	2	9084256	9090037	699.931	0.683589	0.214443	3.18775	0.00143386	0.0106727
ENSSSCG00000006340	UAP1	4	87955983	87993973	1088.3	0.390336	0.122452	3.18766	0.0014343	0.0106727
ENSSSCG00000016313	HJURP	15	134106578	134123140	79.0227	-2.46	0.772482	-3.18455	0.00144982	0.0107827
ENSSSCG00000001846	WDR93	7	55264275	55316397	97.1152	-0.971462	0.305238	-3.18264	0.00145941	0.0108487
ENSSSCG00000012955	KLC2	2	6116429	6126951	403.391	0.719903	0.226278	3.1815	0.00146512	0.0108856
ENSSSCG00000008183	MRPL30	3	55032996	55076388	568.649	-0.478525	0.150448	-3.18067	0.00146934	0.0109115
ENSSSCG00000027144	LMNTD1	5	47848084	48312305	6.9327	-1.74639	0.549354	-3.17899	0.0014779	0.0109696
[truncated: 12,854 more rows]

## Sheet: DEGs 3D4-21 KLA vs Con
Differential gene expression in 3D4/21 stimulated with KLA compared to un-stimulated cells
Gene Stable ID	Gene name	Chromosome/scaffold name	Gene start (bp)	Gene end (bp)	baseMean	log2FC_3D4/21_Kla vs Con	lfcSE	stat	pvalue	padj
ENSSSCG00000052947	GSTA1	7	46538032	46548670	69.9057	2.34335	0.552559	4.2409	2.23e-05	0.329526
ENSSSCG00000038719		14	48976970	49010873	24.8318	-16.5487	4.05299	-4.08309	4.44e-05	0.329526
ENSSSCG00000050484		14	46549098	46557725	46.8467	-16.2571	4.52634	-3.59168	0.000328556	0.999955
ENSSSCG00000011307		13	27949695	27957029	15.8101	4.63907	1.35708	3.41842	0.000629848	0.999955
ENSSSCG00000056521		AEMK02000153.1	14812	18075	8.53746	4.50664	1.48135	3.04225	0.00234821	0.999955
ENSSSCG00000037188	PCP2	2	71471417	71519421	19.8749	1.77396	0.594915	2.98187	0.00286495	0.999955
ENSSSCG00000011686	SLC9A9	13	83962618	84502327	271.412	3.75692	1.2774	2.94107	0.00327085	0.999955
ENSSSCG00000028376	TM4SF19	13	133759539	133767956	3309.1	3.97989	1.3899	2.86345	0.00419056	0.999955
ENSSSCG00000012397	IL2RG	X	57143570	57147256	6904.43	1.26502	0.444711	2.84458	0.00444701	0.999955
ENSSSCG00000009169	SLC39A8	8	118605402	118678107	175.185	-1.55854	0.548097	-2.84354	0.00446156	0.999955
ENSSSCG00000006635	SEMA6C	4	98107360	98122347	47.5675	-0.955295	0.3473	-2.75063	0.0059481	0.999955
ENSSSCG00000010272	ADAMTS14	14	73538090	73653560	28.1006	1.36979	0.502622	2.72528	0.00642474	0.999955
ENSSSCG00000017008	DOCK2	16	53843252	54248638	1353.23	-3.55544	1.31522	-2.70331	0.00686517	0.999955
ENSSSCG00000021508	SLC35G2	13	77825178	77861774	6.73031	4.07553	1.52598	2.67077	0.00756781	0.999955
ENSSSCG00000015677	LYPD6B	15	2952546	2972920	4.30595	-2.21106	0.828981	-2.66721	0.00764844	0.999955
ENSSSCG00000003259	OSCAR	6	56022256	56030646	431.504	-3.6297	1.36901	-2.65134	0.00801726	0.999955
ENSSSCG00000016821	SLC45A2	16	19956366	20023289	151.4	3.51263	1.33431	2.63255	0.00847474	0.999955
ENSSSCG00000031533		2	143046012	143048715	32.9338	-1.8149	0.692204	-2.62192	0.00874369	0.999955
ENSSSCG00000004621	MYO5C	1	119407351	119536419	5.74841	3.89124	1.48515	2.62011	0.0087902	0.999955
ENSSSCG00000038606		1	103906063	103922190	18.5659	3.60195	1.38578	2.59922	0.00934346	0.999955
ENSSSCG00000033952		6	170324809	170326142	15.5329	4.0196	1.55559	2.58398	0.00976681	0.999955
ENSSSCG00000058009		6	58355292	58358880	52.4423	1.4972	0.588245	2.5452	0.0109215	0.999955
ENSSSCG00000023762	TRPM2	13	207212457	207262064	115.125	3.50862	1.38721	2.52926	0.0114304	0.999955
ENSSSCG00000018864		3	53061884	53061993	14.7497	-1.50733	0.597064	-2.52457	0.0115839	0.999955
ENSSSCG00000041583		12	3802240	3805533	4.96052	3.66637	1.45768	2.51521	0.0118961	0.999955
ENSSSCG00000023957	CFAP126	4	89120477	89133039	23.0965	-1.58004	0.630437	-2.50626	0.0122016	0.999955
ENSSSCG00000014048	HK3	2	81042755	81060826	36279.2	0.763466	0.306279	2.49272	0.012677	0.999955
ENSSSCG00000023374	SRGN	14	72183363	72199250	26402.5	-3.33387	1.34472	-2.47923	0.0131667	0.999955
ENSSSCG00000047003		6	62388328	62413434	312.845	0.968609	0.393336	2.46255	0.0137953	0.999955
ENSSSCG00000049610		2	68654512	68657904	500.217	-2.80456	1.14004	-2.46006	0.0138913	0.999955
[truncated: 14,822 more rows]

## Sheet: Structural Variation
Differential gene expression in regions of structural variation reported by Li et al. (2022)*
[truncated: 27 more rows]
