# Supplementary material for: 3D4 cells exhibit transcriptional features inconsistent with alveolar macrophage identity
Source: Vet Res. 2025 Oct 20;56:201. doi: 10.1186/s13567-025-01638-1 (PMC12539023; doi:10.1186/s13567-025-01638-1)
Supplement: Supplementary file 3 — Additional file 3. Functional enrichment analysis, transcriptional regulators, and co-regulated cell types of differentially expressed genes in PAM vs. 3D4/21 cells and KLA treatment responses. [file 13567_2025_1638_MOESM3_ESM.xlsx]

## Sheet: Upregulated in PAM vs 3D4-21
Enriched functiona term, transriptional regulators and co-regulated cell types among top DEGs upregulated in PAM compared to 3D4/21
Category	ID	Name	Source	p-value	q-value Bonferroni	q-value FDR B&H	q-value FDR B&Y	Hit Count in Query List	Hit Count in Genome	Hit in Query List
GO: Molecular Function	GO:0140375	immune receptor activity		2.273e-12	2.254e-09	2.254e-09	1.686e-08	21	165	HLA-DRA,C5AR2,GHR,CCR2,FCER1G,FCGR1A,CXCR4,CCR1,CCR5,C5AR1,CMKLR1,IL23R,XCR1,CCRL2,ACKR4,CD200R1,CSF2RB,CSF3R,CD74,IL2RG,IL7R
GO: Molecular Function	GO:0004888	transmembrane signaling receptor activity		7.744e-12	7.682e-09	3.841e-09	2.872e-08	62	1353	KCTD12,IGSF6,RAMP2,HLA-DRA,C5AR2,P2RY13,GPR84,EVI2A,NMUR1,ACVRL1,ITGAL,ITGB2,CD300C,GHR,CCR2,ADORA2A,ADORA3,PTPRC,FCER1G,FCGR1A,PTPRO,CXCR4,ADGRE3,CCR1,P2RY14,CCR5,GPR171,C5AR1,CMKLR1,MERTK,KIT,IL23R,CNR2,MRC1,GPBAR1,XCR1,CYSLTR2,ADGRG3,GPR65,HTR7,GPR34,CCRL2,GPR88,ACKR4,S1PR3,MILR1,EDNRA,EDNRB,CD200R1,CSF1R,CSF2RB,CSF3R,PLXNC1,IGHM,TLR2,TLR4,TREM1,CD74,TNF,IL2RG,MARCO,IL7R
GO: Molecular Function	GO:0004896	cytokine receptor activity		2.017e-10	2.001e-07	6.67e-08	4.987e-07	15	97	GHR,CCR2,CXCR4,CCR1,CCR5,CMKLR1,IL23R,XCR1,CCRL2,ACKR4,CSF2RB,CSF3R,CD74,IL2RG,IL7R
GO: Molecular Function	GO:0019955	cytokine binding		3.665e-09	3.635e-06	9.088e-07	6.796e-06	17	157	ITGA4,ACVRL1,GHR,CCR2,CXCR4,CCR1,CCR5,KIT,IL23R,XCR1,CASP1,CCRL2,ACKR4,CSF1R,CSF3R,CD74,IL2RG
GO: Molecular Function	GO:0038187	pattern recognition receptor activity		8.303e-09	8.236e-06	1.647e-06	1.232e-05	9	35	CLEC7A,PGLYRP2,TLR7,TLR8,COLEC12,FCN2,TLR2,TLR4,MARCO
GO: Molecular Function	GO:0001637	G protein-coupled chemoattractant receptor activity		1.189e-08	1.18e-05	1.686e-06	1.26e-05	8	26	CCR2,CXCR4,CCR1,CCR5,CMKLR1,XCR1,CCRL2,ACKR4
GO: Molecular Function	GO:0004950	chemokine receptor activity		1.189e-08	1.18e-05	1.686e-06	1.26e-05	8	26	CCR2,CXCR4,CCR1,CCR5,CMKLR1,XCR1,CCRL2,ACKR4
GO: Molecular Function	GO:0019956	chemokine binding		9.47e-08	9.395e-05	1.174e-05	8.781e-05	8	33	ITGA4,CCR2,CXCR4,CCR1,CCR5,XCR1,CCRL2,ACKR4
GO: Molecular Function	GO:0016493	C-C chemokine receptor activity		1.096e-07	0.0001087	1.208e-05	9.032e-05	7	23	CCR2,CXCR4,CCR1,CCR5,XCR1,CCRL2,ACKR4
GO: Molecular Function	GO:0019957	C-C chemokine binding		1.523e-07	0.0001511	1.511e-05	0.000113	7	24	CCR2,CXCR4,CCR1,CCR5,XCR1,CCRL2,ACKR4
GO: Molecular Function	GO:0043394	proteoglycan binding		3.276e-06	0.00325	0.0002954	0.002209	8	51	ADA2,SLIT2,PTPRC,PLA2G2D,FCN2,APOE,LPL,CTSL
GO: Molecular Function	GO:0071791	chemokine (C-C motif) ligand 5 binding		5.764e-06	0.005718	0.0004765	0.003563	3	3	CCR2,CCR1,CCR5
GO: Molecular Function	GO:0005102	signaling receptor binding		1.319e-05	0.01308	0.001006	0.007524	56	1738	CD244,TNFSF14,CXCL10,HLA-DRA,CLEC7A,ITGA4,ITGAL,ADA2,ITGB2,CCR2,ADORA2A,TYROBP,SLIT2,PTPRC,FCGR1A,FCN2,PIK3CG,CCL3L1,FGF10,CCL8,PLCL1,CCL14,SEMA4A,FGR,MMP14,IL23R,VCAM1,FERMT3,AMBN,DOCK2,DTX1,ICAM2,CAPN3,GMFG,CCRL2,APOE,ZDHHC17,PPBP,SLA,S1PR3,EDNRB,ARRB1,CD22,PLXNC1,SYTL5,CD80,IGHM,PYCARD,LPL,TLR2,TLR4,CRTAM,CD74,TNF,MARCO,HCK
GO: Molecular Function	GO:0015026	coreceptor activity		4.436e-05	0.04401	0.003144	0.02351	8	72	RAMP2,ITGA4,CXCR4,CCR5,CSF2RB,CD22,CD80,IL2RG
GO: Molecular Function	GO:0043028	cysteine-type endopeptidase regulator activity involved in apoptotic process		4.905e-05	0.04865	0.003244	0.02425	7	54	TNFSF14,BCL2A1,CASP1,ARRB1,PYCARD,ATP2A3,CTSL
GO: Molecular Function	GO:0045028	G protein-coupled purinergic nucleotide receptor activity		6.461e-05	0.0641	0.004006	0.02995	4	13	P2RY13,P2RY14,GPR171,GPR34
GO: Molecular Function	GO:0004435	phosphatidylinositol phospholipase C activity		8.805e-05	0.08734	0.005138	0.03842	5	26	CCR1,CCR5,PLCB2,PLCL1,EDNRA
GO: Molecular Function	GO:0005539	glycosaminoglycan binding		0.0001105	0.1096	0.00609	0.04554	15	268	CXCL10,PGLYRP2,ADA2,SLIT2,SULF2,PTPRC,PLA2G2D,FGF10,CCL8,APOE,THBS2,IGHM,LPL,TLR2,TNFAIP6
GO: Molecular Function	GO:0060589	nucleoside-triphosphatase regulator activity		0.0001396	0.1385	0.006299	0.0471	22	507	STARD8,DOCK11,RAP1GAP2,ARHGAP30,SLIT2,FGD4,ARHGAP31,RASGRP3,ARHGAP25,VAV1,DOCK2,WAS,DOCK10,RGS1,ARHGAP4,RHOH,RGS8,ARRB1,RASAL3,ARHGAP45,CYTH4,NCKAP1L
GO: Molecular Function	GO:0030695	GTPase regulator activity		0.0001396	0.1385	0.006299	0.0471	22	507	STARD8,DOCK11,RAP1GAP2,ARHGAP30,SLIT2,FGD4,ARHGAP31,RASGRP3,ARHGAP25,VAV1,DOCK2,WAS,DOCK10,RGS1,ARHGAP4,RHOH,RGS8,ARRB1,RASAL3,ARHGAP45,CYTH4,NCKAP1L
GO: Molecular Function	GO:0030234	enzyme regulator activity		0.0001451	0.1439	0.006299	0.0471	45	1418	CDKN2B,STARD8,TNFSF14,DOCK11,CXCL10,NCF1,RAP1GAP2,NCF2,ARHGAP30,BCL2A1,ITIH3,CCNY,SLIT2,FGD4,ARHGAP31,RASGRP3,BTK,CCL3L1,ARHGAP25,CCL8,TESC,VAV1,DOCK2,RARRES1,WAS,CAPN3,GMFG,CASP1,DOCK10,OAS1,APOE,RGS1,ITIH5,ARHGAP4,RHOH,RGS8,ARRB1,RASAL3,PYCARD,ARHGAP45,ATP2A3,CTSL,CYTH4,PHACTR1,NCKAP1L
GO: Molecular Function	GO:0004629	phospholipase C activity		0.0001521	0.1509	0.006299	0.0471	5	29	CCR1,CCR5,PLCB2,PLCL1,EDNRA
GO: Molecular Function	GO:0043395	heparan sulfate proteoglycan binding		0.0001521	0.1509	0.006299	0.0471	5	29	SLIT2,PTPRC,PLA2G2D,APOE,LPL
GO: Molecular Function	GO:0008047	enzyme activator activity		0.0001524	0.1512	0.006299	0.0471	26	656	STARD8,NCF1,RAP1GAP2,NCF2,ARHGAP30,CCNY,ARHGAP31,RASGRP3,BTK,CCL3L1,ARHGAP25,CCL8,DOCK2,GMFG,CASP1,APOE,RGS1,ARHGAP4,RGS8,ARRB1,RASAL3,PYCARD,ARHGAP45,ATP2A3,CTSL,NCKAP1L
GO: Molecular Function	GO:0004620	phospholipase activity		0.0002193	0.2175	0.008701	0.06506	9	114	PLA2G2D,SMPDL3A,CCR1,CCR5,PLCB2,PLCL1,PLA2G7,EDNRA,LPL
GO: Molecular Function	GO:0004930	G protein-coupled receptor activity		0.0003187	0.3162	0.01142	0.0854	31	884	KCTD12,RAMP2,C5AR2,P2RY13,GPR84,NMUR1,CCR2,ADORA2A,ADORA3,CXCR4,ADGRE3,CCR1,P2RY14,CCR5,GPR171,C5AR1,CMKLR1,CNR2,GPBAR1,XCR1,CYSLTR2,ADGRG3,GPR65,HTR7,GPR34,CCRL2,GPR88,ACKR4,S1PR3,EDNRA,EDNRB
GO: Molecular Function	GO:0035717	chemokine (C-C motif) ligand 7 binding		0.0003224	0.3198	0.01142	0.0854	2	2	CCR2,CCR1
GO: Molecular Function	GO:0004917	interleukin-7 receptor activity		0.0003224	0.3198	0.01142	0.0854	2	2	IL2RG,IL7R
GO: Molecular Function	GO:0050664	oxidoreductase activity, acting on NAD(P)H, oxygen as acceptor		0.0003963	0.3932	0.01356	0.1014	4	20	NCF1,NCF2,DUOX2,KMO
GO: Molecular Function	GO:0001540	amyloid-beta binding		0.00051	0.506	0.01687	0.1261	8	102	ITGB2,C1QA,APOE,MSR1,TLR2,TLR4,CD74,MARCO
GO: Molecular Function	GO:0005096	GTPase activator activity		0.0005613	0.5568	0.01748	0.1307	14	279	STARD8,RAP1GAP2,ARHGAP30,ARHGAP31,RASGRP3,ARHGAP25,DOCK2,RGS1,ARHGAP4,RGS8,ARRB1,RASAL3,ARHGAP45,NCKAP1L
GO: Molecular Function	GO:0016502	nucleotide receptor activity		0.0005816	0.577	0.01748	0.1307	4	22	P2RY13,P2RY14,GPR171,GPR34
GO: Molecular Function	GO:0001614	purinergic nucleotide receptor activity		0.0005816	0.577	0.01748	0.1307	4	22	P2RY13,P2RY14,GPR171,GPR34
GO: Molecular Function	GO:0015078	proton transmembrane transporter activity		0.0006196	0.6147	0.01804	0.1349	11	188	SLC9A9,SLC15A3,ATP6V1G3,UCP3,SLC9B2,SLC9A7,HVCN1,SLC11A1,SLC18A1,ATP6V0A4,SLC45A2
GO: Molecular Function	GO:0042379	chemokine receptor binding		0.0006365	0.6314	0.01804	0.1349	7	81	CXCL10,CCR2,CCL3L1,CCL8,CCL14,CCRL2,PPBP
GO: Molecular Function	GO:0042803	protein homodimerization activity		0.0008486	0.8418	0.02279	0.1704	28	815	MASP1,CEBPA,STK26,TRIM34,ADA2,ACOD1,GHR,TYROBP,SLIT2,ABCG4,FCER1G,PTPRO,TESC,PLEK,KIT,KYNU,SDS,CGAS,NR4A3,TRIM68,APOE,HVCN1,CORO1A,SLC11A1,CSF1R,PYCARD,LPL,PADI2
GO: Molecular Function	GO:0038024	cargo receptor activity		0.0008499	0.8431	0.02279	0.1704	7	85	ITGB2,CD163,COLEC12,MRC1,ACKR4,MSR1,MARCO
GO: Molecular Function	GO:0016298	lipase activity		0.0008908	0.8836	0.02325	0.1739	9	138	PLA2G2D,SMPDL3A,CCR1,CCR5,PLCB2,PLCL1,PLA2G7,EDNRA,LPL
GO: Molecular Function	GO:0030369	ICAM-3 receptor activity		0.0009555	0.9479	0.0237	0.1772	2	3	ITGAL,ITGB2
GO: Molecular Function	GO:0004962	endothelin receptor activity		0.0009555	0.9479	0.0237	0.1772	2	3	EDNRA,EDNRB
GO: Molecular Function	GO:0015291	secondary active transmembrane transporter activity		0.0009973	0.9893	0.02413	0.1804	14	296	SLC46A2,SLC9A9,SLC10A4,SLC15A3,SLC9B2,SLC9A7,SLC13A3,SLC1A3,SLC11A1,SLC18A1,SLC16A14,SLC22A3,SLC45A2,SLC16A10
GO: Molecular Function	GO:0022804	active transmembrane transporter activity		0.001098	1	0.02593	0.1939	19	477	SLC46A2,SLC9A9,CYBRD1,SLC10A4,SLC15A3,ABCG4,ATP6V1G3,SLC9B2,SLC9A7,SLC13A3,SLC1A3,SLC11A1,SLC18A1,SLC16A14,SLC22A3,ATP6V0A4,SLC45A2,ATP2A3,SLC16A10
GO: Molecular Function	GO:0016175	superoxide-generating NAD(P)H oxidase activity		0.001124	1	0.02593	0.1939	3	12	NCF1,NCF2,DUOX2
GO: Molecular Function	GO:0022853	active monoatomic ion transmembrane transporter activity		0.00117	1	0.02638	0.1972	14	301	SLC9A9,SLC10A4,SLC15A3,ATP6V1G3,SLC9B2,SLC9A7,SLC13A3,SLC1A3,SLC11A1,SLC18A1,SLC22A3,ATP6V0A4,SLC45A2,ATP2A3
GO: Molecular Function	GO:0051139	metal cation:proton antiporter activity		0.0013	1	0.02804	0.2096	4	27	SLC9A9,SLC9B2,SLC9A7,SLC11A1
GO: Molecular Function	GO:0005044	scavenger receptor activity		0.0013	1	0.02804	0.2096	4	27	CD163,COLEC12,ACKR4,MSR1
GO: Molecular Function	GO:0045309	protein phosphorylated amino acid binding		0.001498	1	0.03161	0.2363	6	69	SAMSN1,FGR,VAV1,SLA,ARRB1,HCK
GO: Molecular Function	GO:0140677	molecular function activator activity		0.001588	1	0.03237	0.2421	37	1233	STARD8,TNFSF14,CXCL10,NCF1,RAP1GAP2,NCF2,ARHGAP30,ADA2,CCNY,SLIT2,ARHGAP31,RASGRP3,BTK,CCL3L1,FGF10,ARHGAP25,CCL8,CCL14,SEMA4A,AMBN,DOCK2,GMFG,CASP1,APOE,PPBP,RGS1,ARHGAP4,RGS8,ARRB1,RASAL3,CD80,PYCARD,TNF,ARHGAP45,ATP2A3,CTSL,NCKAP1L
GO: Molecular Function	GO:0015293	symporter activity		0.001599	1	0.03237	0.2421	9	150	SLC46A2,SLC10A4,SLC15A3,SLC13A3,SLC1A3,SLC18A1,SLC16A14,SLC22A3,SLC45A2
GO: Molecular Function	GO:0008656	cysteine-type endopeptidase activator activity involved in apoptotic process		0.00171	1	0.03393	0.2537	4	29	CASP1,PYCARD,ATP2A3,CTSL
GO: Molecular Function	GO:0004875	complement receptor activity		0.00181	1	0.03448	0.2578	3	14	C5AR2,C5AR1,CMKLR1
GO: Molecular Function	GO:0019763	immunoglobulin receptor activity		0.00181	1	0.03448	0.2578	3	14	FCER1G,FCGR1A,CD200R1
GO: Molecular Function	GO:0008081	phosphoric diester hydrolase activity		0.001842	1	0.03448	0.2578	7	97	PDE3B,SMPDL3A,CCR1,CCR5,PLCB2,PLCL1,EDNRA
GO: Molecular Function	GO:0004878	complement component C5a receptor activity		0.001888	1	0.03469	0.2594	2	4	C5AR2,C5AR1
GO: Molecular Function	GO:0001784	phosphotyrosine residue binding		0.002178	1	0.03858	0.2885	5	51	SAMSN1,FGR,VAV1,SLA,HCK
GO: Molecular Function	GO:0008009	chemokine activity		0.002178	1	0.03858	0.2885	5	51	CXCL10,CCL3L1,CCL8,CCL14,PPBP
GO: Molecular Function	GO:0016505	peptidase activator activity involved in apoptotic process		0.002482	1	0.0432	0.323	4	32	CASP1,PYCARD,ATP2A3,CTSL
GO: Molecular Function	GO:0008201	heparin binding		0.002568	1	0.04393	0.3285	10	192	CXCL10,ADA2,SLIT2,PTPRC,PLA2G2D,FGF10,CCL8,APOE,THBS2,LPL
GO: Molecular Function	GO:0015385	sodium:proton antiporter activity		0.002712	1	0.0456	0.341	3	16	SLC9A9,SLC9B2,SLC9A7
GO: Biological Process	GO:0002682	regulation of immune system process		6.438e-44	3.253e-40	3.253e-40	2.961e-39	125	1836	SLAMF8,SLC46A2,MASP1,PLVAP,CEBPA,CD244,TNFSF14,RASSF2,CXCL10,HLA-DRA,INPP5D,NCF1,VSIG4,C5AR2,CLEC7A,EVI2B,CFP,IKZF1,PGLYRP2,SIRPB2,TLR7,BCL2A1,ITGA4,DCSTAMP,SAMSN1,SLC15A3,ITGAL,ITGB2,TLR8,CD84,ACOD1,CCR2,ADORA2A,TYROBP,SLIT2,COLEC12,RFTN1,ADORA3,SLAMF6,PTPRC,FCAR,FCER1G,FCGR1A,PLA2G2D,SASH3,FCN2,BTK,ZC3H12D,SLC9B2,C1QA,C1QB,C1QC,CCL3L1,CCR1,MAFB,FGF10,CCL8,GPR171,TESC,C5AR1,CMKLR1,FGR,MERTK,NCR1…
GO: Biological Process	GO:0001775	cell activation		3.341e-37	1.688e-33	8.438e-34	7.683e-33	100	1356	SLAMF8,SLC46A2,CEBPA,CD244,TNFSF14,DOCK11,CXCL10,HLA-DRA,INPP5D,VSIG4,CLEC7A,IKZF1,PGLYRP2,SIRPB2,BCL2A1,ITGA4,DCSTAMP,SAMSN1,ACVRL1,ITGAL,ITGB2,CD84,CCR2,ADORA2A,TYROBP,ADORA3,SLAMF6,PTPRC,FCER1G,PLA2G2D,SASH3,CXCR4,PIK3CG,BTK,ZC3H12D,C1QA,MAFB,FGF10,NKG7,C5AR1,SEMA4A,FGR,MERTK,PLEK,NCR1,MMP14,KIT,MNDA,VAV1,IL23R,VCAM1,CNR2,APBB1IP,FERMT3,DOCK2,TNFAIP8L2,ADGRG3,WAS,BATF,CAMK4,DTX1,CAPN3,CGAS,IRF…
GO: Biological Process	GO:0045321	leukocyte activation		1.519e-36	7.674e-33	2.558e-33	2.329e-32	93	1186	SLAMF8,SLC46A2,CEBPA,CD244,TNFSF14,DOCK11,HLA-DRA,INPP5D,VSIG4,CLEC7A,IKZF1,PGLYRP2,SIRPB2,BCL2A1,ITGA4,DCSTAMP,SAMSN1,ITGAL,ITGB2,CD84,CCR2,ADORA2A,TYROBP,ADORA3,SLAMF6,PTPRC,FCER1G,PLA2G2D,SASH3,CXCR4,PIK3CG,BTK,ZC3H12D,C1QA,MAFB,FGF10,NKG7,C5AR1,SEMA4A,FGR,MERTK,NCR1,MMP14,KIT,MNDA,VAV1,IL23R,VCAM1,CNR2,APBB1IP,DOCK2,TNFAIP8L2,ADGRG3,WAS,BATF,CAMK4,DTX1,CGAS,IRF8,CASP1,DOCK10,NR4A3,RUNX3,LCP2,…
GO: Biological Process	GO:0002684	positive regulation of immune system process		1.037e-35	5.237e-32	1.309e-32	1.192e-31	94	1242	SLC46A2,MASP1,PLVAP,CEBPA,CD244,TNFSF14,CXCL10,HLA-DRA,INPP5D,VSIG4,C5AR2,CLEC7A,EVI2B,CFP,IKZF1,SIRPB2,TLR7,BCL2A1,ITGA4,DCSTAMP,SLC15A3,ITGAL,ITGB2,TLR8,ACOD1,CCR2,TYROBP,COLEC12,RFTN1,ADORA3,SLAMF6,PTPRC,FCER1G,FCGR1A,SASH3,FCN2,BTK,SLC9B2,C1QA,C1QB,C1QC,CCL3L1,CCR1,FGF10,CCL8,TESC,C5AR1,CMKLR1,FGR,SCIMP,MMP14,KIT,MNDA,VAV1,IL23R,VCAM1,PLA2G7,CAMK4,CGAS,CASP1,OAS1,NR4A3,RUNX3,PPBP,LCP2,TASL,ED…
GO: Biological Process	GO:0046649	lymphocyte activation		1.036e-31	5.232e-28	1.046e-28	9.527e-28	79	976	SLAMF8,SLC46A2,CD244,TNFSF14,DOCK11,HLA-DRA,INPP5D,VSIG4,CLEC7A,IKZF1,PGLYRP2,SIRPB2,BCL2A1,ITGA4,SAMSN1,ITGAL,ITGB2,CD84,CCR2,ADORA2A,TYROBP,SLAMF6,PTPRC,FCER1G,PLA2G2D,SASH3,CXCR4,PIK3CG,BTK,ZC3H12D,MAFB,FGF10,NKG7,SEMA4A,FGR,MERTK,NCR1,MMP14,KIT,MNDA,VAV1,IL23R,VCAM1,APBB1IP,DOCK2,TNFAIP8L2,ADGRG3,WAS,BATF,CAMK4,DTX1,CGAS,IRF8,DOCK10,RUNX3,RHOH,CORO1A,RSAD2,SLC11A1,CSF1R,RASAL3,CD22,CD80,IGHM,…
GO: Biological Process	GO:0002252	immune effector process		2.176e-31	1.099e-27	1.832e-28	1.668e-27	74	859	SLAMF8,MASP1,CD244,DOCK11,HLA-DRA,INPP5D,NCF1,VSIG4,CLEC7A,CFP,PGLYRP2,TLR7,ITGAL,ITGB2,TLR8,CD84,CCR2,TYROBP,RFTN1,ADORA3,SLAMF6,PTPRC,FCER1G,FCGR1A,SASH3,FCN2,PIK3CG,BTK,C1QA,C1QB,C1QC,NKG7,SEMA4A,FGR,NCR1,SCIMP,KIT,VAV1,IL23R,APBB1IP,CLEC12B,DOCK2,WAS,BATF,CAMK4,CGAS,IRF8,CASP1,DOCK10,NR4A3,MILR1,CORO1A,RSAD2,SLC11A1,CSF2RB,CSF3R,CD22,CD80,IGHM,PYCARD,CD37,TLR2,TLR4,CRTAM,MYO1F,TREM1,CD74,TNF,…
GO: Biological Process	GO:0051707	response to other organism		3.878e-28	1.959e-24	2.799e-25	2.548e-24	102	1810	SLAMF8,SLC46A2,SLC9A9,MASP1,CD244,CXCL10,CLEC5A,NCF1,VSIG4,CLEC7A,CMPK2,DAPK1,CFP,NCF2,TRIM34,PGLYRP2,TLR7,SLC15A3,TLR8,CD84,ACOD1,TYROBP,COLEC12,RFTN1,SLAMF6,PTPRC,FCER1G,FCGR1A,FCN2,CXCR4,PIK3CG,BTK,C1QA,C1QB,C1QC,CCL3L1,CCR1,FGF10,NKG7,CCL8,CCL14,C5AR1,FGR,NCR1,SCIMP,LY86,MNDA,KYNU,VAV1,IL23R,VCAM1,CNR2,CLEC12B,MCOLN2,MRC1,TNFAIP8L2,WAS,BATF,CGAS,IRF8,CASP1,MPEG1,OAS1,DUOX2,TRIM68,APOE,PPBP,TA…
GO: Biological Process	GO:0043207	response to external biotic stimulus		4.434e-28	2.24e-24	2.8e-25	2.549e-24	102	1813	SLAMF8,SLC46A2,SLC9A9,MASP1,CD244,CXCL10,CLEC5A,NCF1,VSIG4,CLEC7A,CMPK2,DAPK1,CFP,NCF2,TRIM34,PGLYRP2,TLR7,SLC15A3,TLR8,CD84,ACOD1,TYROBP,COLEC12,RFTN1,SLAMF6,PTPRC,FCER1G,FCGR1A,FCN2,CXCR4,PIK3CG,BTK,C1QA,C1QB,C1QC,CCL3L1,CCR1,FGF10,NKG7,CCL8,CCL14,C5AR1,FGR,NCR1,SCIMP,LY86,MNDA,KYNU,VAV1,IL23R,VCAM1,CNR2,CLEC12B,MCOLN2,MRC1,TNFAIP8L2,WAS,BATF,CGAS,IRF8,CASP1,MPEG1,OAS1,DUOX2,TRIM68,APOE,PPBP,TA…
GO: Biological Process	GO:0009607	response to biotic stimulus		2.926e-27	1.478e-23	1.642e-24	1.495e-23	102	1856	SLAMF8,SLC46A2,SLC9A9,MASP1,CD244,CXCL10,CLEC5A,NCF1,VSIG4,CLEC7A,CMPK2,DAPK1,CFP,NCF2,TRIM34,PGLYRP2,TLR7,SLC15A3,TLR8,CD84,ACOD1,TYROBP,COLEC12,RFTN1,SLAMF6,PTPRC,FCER1G,FCGR1A,FCN2,CXCR4,PIK3CG,BTK,C1QA,C1QB,C1QC,CCL3L1,CCR1,FGF10,NKG7,CCL8,CCL14,C5AR1,FGR,NCR1,SCIMP,LY86,MNDA,KYNU,VAV1,IL23R,VCAM1,CNR2,CLEC12B,MCOLN2,MRC1,TNFAIP8L2,WAS,BATF,CGAS,IRF8,CASP1,MPEG1,OAS1,DUOX2,TRIM68,APOE,PPBP,TA…
GO: Biological Process	GO:0044419	biological process involved in interspecies interaction between organisms		1.388e-26	7.011e-23	7.011e-24	6.383e-23	105	1996	SLAMF8,SLC46A2,SLC9A9,MASP1,CD244,CXCL10,CLEC5A,NCF1,VSIG4,CLEC7A,CMPK2,DAPK1,CFP,NCF2,TRIM34,PGLYRP2,TLR7,SLC15A3,TLR8,CD84,ACOD1,TYROBP,COLEC12,RFTN1,SLAMF6,PTPRC,FCER1G,FCGR1A,FCN2,CXCR4,PIK3CG,BTK,C1QA,C1QB,C1QC,CCL3L1,CCR1,FGF10,NKG7,CCR5,CCL8,CCL14,C5AR1,FGR,NCR1,SCIMP,LY86,MNDA,KYNU,VAV1,IL23R,VCAM1,CNR2,CLEC12B,MCOLN2,MRC1,TNFAIP8L2,WAS,BATF,CGAS,IRF8,CASP1,MPEG1,OAS1,DUOX2,TRIM68,APOE,PP…
GO: Biological Process	GO:0098542	defense response to other organism		1.651e-26	8.339e-23	7.37e-24	6.711e-23	87	1407	SLAMF8,SLC46A2,SLC9A9,MASP1,CD244,CXCL10,CLEC5A,NCF1,VSIG4,CLEC7A,DAPK1,CFP,NCF2,TRIM34,PGLYRP2,TLR7,SLC15A3,TLR8,CD84,ACOD1,TYROBP,COLEC12,RFTN1,SLAMF6,PTPRC,FCER1G,FCGR1A,FCN2,PIK3CG,BTK,C1QA,C1QB,C1QC,CCL3L1,CCR1,NKG7,CCL8,CCL14,C5AR1,FGR,NCR1,SCIMP,LY86,MNDA,KYNU,VAV1,IL23R,CLEC12B,MCOLN2,MRC1,TNFAIP8L2,WAS,BATF,CGAS,IRF8,CASP1,MPEG1,OAS1,TRIM68,APOE,PPBP,TASL,HVCN1,CORO1A,RSAD2,RNASE6,SLC11A…
GO: Biological Process	GO:0140546	defense response to symbiont		1.751e-26	8.845e-23	7.37e-24	6.711e-23	83	1286	SLAMF8,SLC46A2,MASP1,CD244,CXCL10,CLEC5A,NCF1,VSIG4,CLEC7A,DAPK1,CFP,NCF2,TRIM34,PGLYRP2,TLR7,SLC15A3,TLR8,CD84,ACOD1,TYROBP,COLEC12,RFTN1,SLAMF6,PTPRC,FCER1G,FCGR1A,FCN2,PIK3CG,BTK,C1QA,C1QB,C1QC,CCL3L1,CCR1,NKG7,CCL8,CCL14,FGR,NCR1,SCIMP,LY86,MNDA,KYNU,VAV1,IL23R,CLEC12B,MCOLN2,MRC1,TNFAIP8L2,WAS,CGAS,IRF8,CASP1,MPEG1,OAS1,TRIM68,APOE,PPBP,TASL,HVCN1,CORO1A,RSAD2,RNASE6,SLC11A1,CSF1R,IGHM,PYCAR…
GO: Biological Process	GO:0050865	regulation of cell activation		7.528e-26	3.803e-22	2.925e-23	2.663e-22	63	756	SLAMF8,SLC46A2,CEBPA,CD244,TNFSF14,HLA-DRA,INPP5D,VSIG4,CLEC7A,PGLYRP2,SIRPB2,SAMSN1,ITGAL,CD84,CCR2,ADORA2A,TYROBP,PTPRC,FCER1G,PLA2G2D,SASH3,BTK,ZC3H12D,FGF10,FGR,MERTK,PLEK,MMP14,MNDA,VAV1,IL23R,VCAM1,CNR2,TNFAIP8L2,BATF,CAMK4,DTX1,CAPN3,CGAS,NR4A3,APOE,RUNX3,MILR1,CALHM2,RHOH,CORO1A,CSF1R,RASAL3,CD22,CD80,IGHM,PYCARD,CD37,TLR4,CRTAM,CD74,PRKCQ,TNF,SLAMF7,IL2RG,IL7R,PDCD1LG2,NCKAP1L
GO: Biological Process	GO:0032101	regulation of response to external stimulus		8.332e-26	4.209e-22	3.007e-23	2.737e-22	83	1316	SLAMF8,SLC46A2,CEBPA,TNFSF14,CXCL10,NCF1,VSIG4,C5AR2,CLEC7A,PGLYRP2,TLR7,SLC15A3,TLR8,CD84,ACOD1,CCR2,ADORA2A,TYROBP,SLIT2,COLEC12,RFTN1,ADORA3,SLAMF6,PTPRC,FCER1G,FCGR1A,PLA2G2D,PTPRO,FCN2,CXCR4,PIK3CG,BTK,CCL3L1,CCR1,FGF10,NKG7,CCR5,C5AR1,CMKLR1,FGR,NCR1,SCIMP,LY86,MNDA,ALOX5,VAV1,IL23R,CLEC12B,DUOXA2,PMP22,PLA2G7,TNFAIP8L2,AOAH,CAPN3,CGAS,FIGNL2,CASP1,OAS1,APOE,PPBP,TASL,EDNRA,EDNRB,CALHM2,CD2…
GO: Biological Process	GO:0050900	leukocyte migration		2.742e-25	1.385e-21	9.234e-23	8.408e-22	49	449	SLAMF8,PLVAP,TNFSF14,CXCL10,TRPM2,C5AR2,ITGA4,ITGAL,ITGB2,CCR2,SLIT2,ADORA3,FCER1G,PTPRO,CXCR4,PIK3CG,CCL3L1,CCR1,CCR5,CCL8,CCL14,C5AR1,CMKLR1,MMP14,KIT,ALOX5,VAV1,VCAM1,CNR2,MCOLN2,PLA2G7,PPBP,EDNRA,EDNRB,CD200R1,CORO1A,CSF1R,CSF3R,PYCARD,TLR2,CRTAM,MYO1F,TREM1,CD74,TNF,TNFAIP6,PADI2,HCK,NCKAP1L
GO: Biological Process	GO:0045087	innate immune response		8.512e-25	4.3e-21	2.688e-22	2.447e-21	74	1092	SLAMF8,SLC46A2,MASP1,CD244,CLEC5A,NCF1,VSIG4,CLEC7A,DAPK1,CFP,NCF2,TRIM34,PGLYRP2,TLR7,SLC15A3,TLR8,CD84,ACOD1,TYROBP,COLEC12,RFTN1,SLAMF6,FCER1G,FCGR1A,FCN2,PIK3CG,BTK,C1QA,C1QB,C1QC,CCR1,NKG7,FGR,NCR1,SCIMP,LY86,MNDA,KYNU,VAV1,IL23R,CLEC12B,MCOLN2,MRC1,TNFAIP8L2,WAS,CGAS,IRF8,CASP1,MPEG1,OAS1,TRIM68,APOE,TASL,HVCN1,CORO1A,RSAD2,RNASE6,SLC11A1,CSF1R,IGHM,PYCARD,TLR2,TLR4,CRTAM,MYO1F,TREM1,CD74,T…
GO: Biological Process	GO:0002694	regulation of leukocyte activation		1.188e-24	6.004e-21	3.532e-22	3.216e-21	59	694	SLAMF8,SLC46A2,CEBPA,CD244,TNFSF14,HLA-DRA,INPP5D,VSIG4,CLEC7A,PGLYRP2,SIRPB2,SAMSN1,ITGAL,CD84,CCR2,ADORA2A,TYROBP,PTPRC,PLA2G2D,SASH3,BTK,ZC3H12D,FGF10,FGR,MERTK,MMP14,MNDA,VAV1,IL23R,VCAM1,CNR2,TNFAIP8L2,BATF,CAMK4,DTX1,CGAS,NR4A3,RUNX3,MILR1,CALHM2,RHOH,CORO1A,CSF1R,RASAL3,CD22,CD80,IGHM,PYCARD,CD37,TLR4,CRTAM,CD74,PRKCQ,TNF,SLAMF7,IL2RG,IL7R,PDCD1LG2,NCKAP1L
GO: Biological Process	GO:0050776	regulation of immune response		2.892e-24	1.461e-20	8.116e-22	7.389e-21	73	1085	SLAMF8,SLC46A2,MASP1,HLA-DRA,INPP5D,NCF1,VSIG4,C5AR2,CLEC7A,CFP,PGLYRP2,TLR7,BCL2A1,SAMSN1,SLC15A3,ITGB2,TLR8,ACOD1,CCR2,TYROBP,COLEC12,RFTN1,SLAMF6,PTPRC,FCAR,FCER1G,FCGR1A,PLA2G2D,SASH3,FCN2,BTK,C1QA,C1QB,C1QC,CCR1,C5AR1,CMKLR1,FGR,NCR1,SCIMP,KIT,MNDA,VAV1,IL23R,CLEC12B,WAS,BATF,CGAS,CASP1,OAS1,NR4A3,APOE,LCP2,TASL,CD200R1,RSAD2,SLC11A1,CD22,CD80,IGHM,PYCARD,CD37,TLR2,TLR4,CRTAM,MYO1F,PRKCB,CD7…
GO: Biological Process	GO:0002521	leukocyte differentiation		4.498e-24	2.272e-20	1.196e-21	1.089e-20	62	789	SLAMF8,SLC46A2,CEBPA,DOCK11,RASSF2,HLA-DRA,INPP5D,TRPM2,EVI2B,IKZF1,PGLYRP2,BCL2A1,ITGA4,DCSTAMP,CCR2,TYROBP,SLAMF6,PTPRC,FCER1G,PLA2G2D,SASH3,BTK,SLC9B2,C1QC,CCL3L1,CCR1,MAFB,TESC,SEMA4A,MERTK,MMP14,KIT,VAV1,IL23R,VCAM1,DOCK2,ADGRG3,BATF,CAMK4,DTX1,IRF8,DOCK10,RUNX3,RHOH,RSAD2,CSF1R,CD80,IGHM,TLR2,TLR4,CRTAM,GAB3,CD74,TNF,TNFAIP6,LY9,IL2RG,CTSL,HCLS1,IL7R,OCSTAMP,NCKAP1L
GO: Biological Process	GO:0006954	inflammatory response		3.471e-23	1.754e-19	8.768e-21	7.983e-20	70	1043	SLAMF8,CEBPA,CXCL10,NCF1,C5AR2,CLEC7A,PGLYRP2,TLR7,ITGAL,ITGB2,TLR8,CD163,ACOD1,CCR2,ADORA2A,TYROBP,ADORA3,PTPRC,FCER1G,FCGR1A,PLA2G2D,CXCR4,PIK3CG,BTK,C1QA,CCL3L1,CCR1,NKG7,CCR5,CCL8,CCL14,C5AR1,CMKLR1,FGR,KIT,LY86,ALOX5,IL23R,VCAM1,CNR2,DUOXA2,PMP22,PLA2G7,TNFAIP8L2,XCR1,CAMK4,AOAH,CASP1,CCRL2,CERS6,APOE,PPBP,S1PR3,EDNRB,CALHM2,CD200R1,SLC11A1,CSF1R,PYCARD,LPL,TLR2,TLR4,CD68,PRKCQ,TNF,SIGLEC1,T…
GO: Biological Process	GO:0002697	regulation of immune effector process		1.812e-22	9.156e-19	4.36e-20	3.97e-19	48	497	SLAMF8,MASP1,CD244,HLA-DRA,NCF1,VSIG4,CLEC7A,CFP,PGLYRP2,TLR7,ITGB2,CD84,CCR2,TYROBP,ADORA3,SLAMF6,PTPRC,FCER1G,FCGR1A,SASH3,FCN2,BTK,FGR,NCR1,SCIMP,KIT,VAV1,IL23R,CLEC12B,WAS,BATF,CAMK4,CGAS,CASP1,NR4A3,RSAD2,CD22,CD80,IGHM,PYCARD,CD37,TLR2,TLR4,CRTAM,CD74,TNF,IL7R,NCKAP1L
GO: Biological Process	GO:0002443	leukocyte mediated immunity		3.913e-22	1.977e-18	8.987e-20	8.182e-19	51	576	HLA-DRA,INPP5D,NCF1,CLEC7A,ITGB2,TLR8,CD84,CCR2,TYROBP,RFTN1,ADORA3,SLAMF6,PTPRC,FCER1G,FCGR1A,SASH3,PIK3CG,BTK,C1QA,C1QB,C1QC,NKG7,FGR,NCR1,SCIMP,KIT,VAV1,IL23R,CLEC12B,WAS,BATF,CAMK4,NR4A3,MILR1,CORO1A,RSAD2,SLC11A1,CSF2RB,CSF3R,CD80,IGHM,TLR2,TLR4,CRTAM,MYO1F,TREM1,CD74,TNF,SLAMF7,IL7R,NCKAP1L
GO: Biological Process	GO:0042110	T cell activation		4.252e-22	2.148e-18	9.34e-20	8.504e-19	56	701	SLC46A2,CD244,TNFSF14,HLA-DRA,VSIG4,CLEC7A,IKZF1,SIRPB2,BCL2A1,ITGAL,ITGB2,CD84,CCR2,ADORA2A,SLAMF6,PTPRC,FCER1G,PLA2G2D,SASH3,CXCR4,PIK3CG,ZC3H12D,MAFB,NKG7,SEMA4A,KIT,VAV1,IL23R,VCAM1,APBB1IP,DOCK2,TNFAIP8L2,WAS,BATF,CAMK4,DTX1,CGAS,RUNX3,RHOH,CORO1A,RSAD2,SLC11A1,RASAL3,CD80,PYCARD,CD37,CRTAM,CD74,PRKCQ,SLAMF7,LY9,IL2RG,CTSL,IL7R,PDCD1LG2,NCKAP1L
GO: Biological Process	GO:0060326	cell chemotaxis		7.878e-22	3.98e-18	1.658e-19	1.51e-18	41	363	SLAMF8,TNFSF14,CXCL10,TRPM2,C5AR2,ITGB2,CCR2,SLIT2,FCER1G,PTPRO,CXCR4,PIK3CG,CCL3L1,CCR1,CCR5,CCL8,BIN2,CCL14,C5AR1,CMKLR1,KIT,ALOX5,VAV1,VCAM1,CNR2,PLA2G7,XCR1,CCRL2,PPBP,ACKR4,EDNRA,EDNRB,CORO1A,CSF1R,CSF3R,TREM1,CD74,PRKCQ,TNFAIP6,PADI2,NCKAP1L
GO: Biological Process	GO:0051249	regulation of lymphocyte activation		1.107e-21	5.594e-18	2.238e-19	2.037e-18	52	614	SLAMF8,SLC46A2,CD244,TNFSF14,HLA-DRA,INPP5D,VSIG4,CLEC7A,PGLYRP2,SIRPB2,SAMSN1,ITGAL,CCR2,ADORA2A,TYROBP,PTPRC,PLA2G2D,SASH3,BTK,ZC3H12D,FGF10,FGR,MERTK,MMP14,MNDA,VAV1,IL23R,VCAM1,TNFAIP8L2,BATF,CAMK4,DTX1,CGAS,RUNX3,RHOH,CORO1A,CSF1R,RASAL3,CD22,CD80,IGHM,PYCARD,CD37,TLR4,CRTAM,CD74,PRKCQ,SLAMF7,IL2RG,IL7R,PDCD1LG2,NCKAP1L
GO: Biological Process	GO:0030595	leukocyte chemotaxis		6.826e-21	3.448e-17	1.326e-18	1.208e-17	35	267	SLAMF8,TNFSF14,CXCL10,TRPM2,C5AR2,ITGB2,CCR2,SLIT2,FCER1G,PTPRO,CXCR4,PIK3CG,CCL3L1,CCR1,CCR5,CCL8,CCL14,C5AR1,CMKLR1,KIT,ALOX5,VAV1,CNR2,PLA2G7,PPBP,EDNRA,EDNRB,CORO1A,CSF1R,CSF3R,TREM1,CD74,TNFAIP6,PADI2,NCKAP1L
GO: Biological Process	GO:1903131	mononuclear cell differentiation		7.135e-21	3.605e-17	1.335e-18	1.216e-17	52	640	SLAMF8,SLC46A2,CEBPA,DOCK11,HLA-DRA,INPP5D,TRPM2,IKZF1,PGLYRP2,BCL2A1,ITGA4,DCSTAMP,CCR2,SLAMF6,PTPRC,FCER1G,PLA2G2D,SASH3,BTK,C1QC,MAFB,SEMA4A,MERTK,MMP14,KIT,VAV1,IL23R,VCAM1,DOCK2,ADGRG3,BATF,CAMK4,DTX1,IRF8,DOCK10,RUNX3,RHOH,RSAD2,CSF1R,CD80,IGHM,TLR2,TLR4,CRTAM,GAB3,CD74,LY9,IL2RG,CTSL,HCLS1,IL7R,NCKAP1L
GO: Biological Process	GO:0002366	leukocyte activation involved in immune response		4.114e-20	2.078e-16	7.422e-18	6.758e-17	39	361	CD244,DOCK11,HLA-DRA,CLEC7A,PGLYRP2,ITGAL,ITGB2,CD84,CCR2,TYROBP,ADORA3,SLAMF6,PTPRC,FCER1G,PIK3CG,BTK,NKG7,SEMA4A,FGR,KIT,IL23R,APBB1IP,DOCK2,BATF,IRF8,DOCK10,NR4A3,MILR1,CORO1A,SLC11A1,CD80,PYCARD,TLR4,MYO1F,CD74,TNF,LY9,CD180,NCKAP1L
GO: Biological Process	GO:0031347	regulation of defense response		5.629e-20	2.844e-16	9.805e-18	8.928e-17	64	1006	SLAMF8,SLC46A2,CEBPA,NCF1,VSIG4,CLEC7A,PGLYRP2,TLR7,SLC15A3,TLR8,ACOD1,CCR2,ADORA2A,TYROBP,COLEC12,RFTN1,ADORA3,SLAMF6,PTPRC,FCER1G,FCGR1A,PLA2G2D,FCN2,PIK3CG,BTK,CCL3L1,CCR1,NKG7,CCR5,FGR,NCR1,SCIMP,MNDA,ALOX5,VAV1,IL23R,CLEC12B,DUOXA2,PMP22,PLA2G7,TNFAIP8L2,AOAH,CGAS,CASP1,OAS1,APOE,TASL,EDNRB,CALHM2,CD200R1,RSAD2,CSF1R,PYCARD,LPL,CD37,TLR2,TLR4,CRTAM,MYO1F,CD74,TNF,TNFAIP6,TRIM44,HCK
GO: Biological Process	GO:0002263	cell activation involved in immune response		6.095e-20	3.079e-16	1.026e-17	9.345e-17	39	365	CD244,DOCK11,HLA-DRA,CLEC7A,PGLYRP2,ITGAL,ITGB2,CD84,CCR2,TYROBP,ADORA3,SLAMF6,PTPRC,FCER1G,PIK3CG,BTK,NKG7,SEMA4A,FGR,KIT,IL23R,APBB1IP,DOCK2,BATF,IRF8,DOCK10,NR4A3,MILR1,CORO1A,SLC11A1,CD80,PYCARD,TLR4,MYO1F,CD74,TNF,LY9,CD180,NCKAP1L
GO: Biological Process	GO:0001816	cytokine production		1.888e-19	9.536e-16	3.076e-17	2.801e-16	66	1091	CYP1B1,JPH4,CD244,CLEC5A,INPP5D,VSIG4,C5AR2,CLEC7A,PGLYRP2,TLR7,TLR8,CD300C,CD84,ACOD1,CCR2,TYROBP,RFTN1,SLAMF6,SULF2,PTPRC,FCER1G,SASH3,PIK3CG,BTK,CCL3L1,CCR5,C5AR1,CMKLR1,FGR,MERTK,SCIMP,KIT,ALOX5,IL23R,MCOLN2,BATF,CAMK4,CGAS,IRF8,CASP1,OAS1,NR4A3,RUNX3,LCP2,S1PR3,CD200R1,RSAD2,ARRB1,SLC11A1,CSF1R,CD80,SRGN,PYCARD,LPL,TLR2,TLR4,CRTAM,TREM1,CD74,PRKCQ,TNF,SIGLEC1,LY9,ZNF287,PDCD1LG2,NCKAP1L
GO: Biological Process	GO:0070661	leukocyte proliferation		2.267e-19	1.145e-15	3.578e-17	3.258e-16	42	445	CD244,TNFSF14,INPP5D,VSIG4,ITGAL,ITGB2,CCR2,TYROBP,SLAMF6,PTPRC,PLA2G2D,SASH3,CXCR4,PIK3CG,BTK,ZC3H12D,FGF10,CCL8,KIT,MNDA,IL23R,VCAM1,DOCK2,CORO1A,SLC11A1,CSF1R,RASAL3,CSF2RB,CD22,CD80,IGHM,PYCARD,CD37,TLR4,CRTAM,CD74,PRKCQ,CD180,IL7R,OCSTAMP,PDCD1LG2,NCKAP1L
GO: Biological Process	GO:0006935	chemotaxis		2.625e-19	1.326e-15	4.019e-17	3.659e-16	45	517	SLAMF8,TNFSF14,CXCL10,TRPM2,C5AR2,ITGB2,CCR2,SLIT2,FCER1G,PTPRO,CXCR4,PIK3CG,CCL3L1,CCR1,FGF10,CCR5,CCL8,BIN2,CCL14,C5AR1,CMKLR1,SEMA4A,KIT,ALOX5,VAV1,VCAM1,CNR2,DOCK2,PLA2G7,XCR1,CCRL2,PPBP,ACKR4,EDNRA,EDNRB,CORO1A,CSF1R,CSF3R,TREM1,CD74,LSP1,PRKCQ,TNFAIP6,PADI2,NCKAP1L
GO: Biological Process	GO:0042330	taxis		3.055e-19	1.543e-15	4.496e-17	4.094e-16	45	519	SLAMF8,TNFSF14,CXCL10,TRPM2,C5AR2,ITGB2,CCR2,SLIT2,FCER1G,PTPRO,CXCR4,PIK3CG,CCL3L1,CCR1,FGF10,CCR5,CCL8,BIN2,CCL14,C5AR1,CMKLR1,SEMA4A,KIT,ALOX5,VAV1,VCAM1,CNR2,DOCK2,PLA2G7,XCR1,CCRL2,PPBP,ACKR4,EDNRA,EDNRB,CORO1A,CSF1R,CSF3R,TREM1,CD74,LSP1,PRKCQ,TNFAIP6,PADI2,NCKAP1L
GO: Biological Process	GO:0001817	regulation of cytokine production		3.115e-19	1.574e-15	4.496e-17	4.094e-16	63	1010	CYP1B1,JPH4,CD244,CLEC5A,INPP5D,VSIG4,C5AR2,CLEC7A,PGLYRP2,TLR7,TLR8,CD300C,CD84,ACOD1,CCR2,TYROBP,RFTN1,SLAMF6,SULF2,PTPRC,FCER1G,SASH3,PIK3CG,BTK,CCL3L1,CCR5,C5AR1,CMKLR1,FGR,MERTK,SCIMP,KIT,ALOX5,IL23R,MCOLN2,BATF,CAMK4,CGAS,IRF8,CASP1,OAS1,NR4A3,S1PR3,CD200R1,RSAD2,ARRB1,SLC11A1,CSF1R,CD80,SRGN,PYCARD,LPL,TLR2,TLR4,CRTAM,CD74,PRKCQ,TNF,SIGLEC1,LY9,ZNF287,PDCD1LG2,NCKAP1L
GO: Biological Process	GO:0002274	myeloid leukocyte activation		3.219e-19	1.626e-15	4.518e-17	4.114e-16	36	320	CEBPA,CD244,VSIG4,DCSTAMP,ITGB2,CD84,CCR2,TYROBP,ADORA3,PTPRC,FCER1G,PIK3CG,BTK,C1QA,C5AR1,FGR,KIT,CNR2,DOCK2,BATF,CAMK4,CASP1,NR4A3,LCP2,MILR1,CALHM2,RHOH,SLC11A1,CSF1R,PYCARD,CD37,TLR2,TLR4,MYO1F,CD74,TNF
GO: Biological Process	GO:0002683	negative regulation of immune system process		7.063e-19	3.568e-15	9.637e-17	8.774e-16	49	631	SLAMF8,MASP1,CEBPA,INPP5D,VSIG4,C5AR2,PGLYRP2,SAMSN1,CD84,ACOD1,CCR2,ADORA2A,TYROBP,SLIT2,PTPRC,FCER1G,PLA2G2D,BTK,ZC3H12D,C1QC,CCR1,MAFB,FGR,MERTK,MNDA,CNR2,CLEC12B,TNFAIP8L2,TSC22D3,DTX1,CGAS,OAS1,RUNX3,MILR1,CD200R1,CD22,CD80,CD37,TLR4,CRTAM,CD68,CD74,TNF,TNFAIP6,PADI2,HCK,IL7R,PDCD1LG2,NCKAP1L
GO: Biological Process	GO:0032103	positive regulation of response to external stimulus		7.249e-19	3.662e-15	9.637e-17	8.774e-16	53	738	SLC46A2,CEBPA,TNFSF14,CXCL10,CLEC7A,TLR7,SLC15A3,TLR8,ACOD1,CCR2,TYROBP,SLIT2,COLEC12,RFTN1,ADORA3,SLAMF6,FCER1G,FCGR1A,FCN2,CXCR4,PIK3CG,BTK,CCL3L1,CCR1,FGF10,NKG7,CCR5,C5AR1,CMKLR1,SCIMP,LY86,MNDA,VAV1,PLA2G7,CGAS,CASP1,OAS1,PPBP,TASL,EDNRA,RSAD2,CSF1R,PYCARD,LPL,TLR2,TLR4,CRTAM,TREM1,CD74,TNF,CD180,HCK,NCKAP1L
GO: Biological Process	GO:0050778	positive regulation of immune response		2.622e-18	1.325e-14	3.397e-16	3.093e-15	56	845	SLC46A2,MASP1,HLA-DRA,INPP5D,VSIG4,C5AR2,CLEC7A,CFP,TLR7,BCL2A1,SLC15A3,ITGB2,TLR8,ACOD1,CCR2,TYROBP,COLEC12,RFTN1,SLAMF6,PTPRC,FCER1G,FCGR1A,SASH3,FCN2,BTK,C1QA,C1QB,C1QC,C5AR1,CMKLR1,FGR,SCIMP,MNDA,VAV1,IL23R,CGAS,CASP1,OAS1,NR4A3,LCP2,TASL,RSAD2,SLC11A1,CD22,CD80,IGHM,PYCARD,TLR2,TLR4,CRTAM,PRKCB,CD74,PRKCQ,TNF,HCK,NCKAP1L
GO: Biological Process	GO:0040011	locomotion		4.978e-18	2.515e-14	6.287e-16	5.724e-15	77	1529	SLAMF8,CYP1B1,PLVAP,TNFSF14,CXCL10,ZNF268,STK26,TRPM2,C5AR2,CLEC7A,ITGA4,ACVRL1,ITGB2,CCR2,SLIT2,ADORA3,PTPRC,FCER1G,PTPRO,CXCR4,PIK3CG,CCL3L1,CCR1,FGF10,CCR5,CCL8,BIN2,CCL14,C5AR1,CMKLR1,SEMA4A,FGR,MMP14,KIT,ALOX5,VAV1,VCAM1,CNR2,FERMT3,DUOXA2,DOCK2,CASS4,PLA2G7,XCR1,ADGRG3,WAS,FIGNL2,DOCK10,CCRL2,DUOX2,NR4A3,APOE,PPBP,ACKR4,EDNRA,EDNRB,CD200R1,ARHGAP4,CORO1A,CSF1R,MCTP1,CSF3R,PLXNC1,PYCARD,TLR2…
GO: Biological Process	GO:0001819	positive regulation of cytokine production		6.045e-18	3.054e-14	7.449e-16	6.782e-15	46	586	CYP1B1,CD244,CLEC5A,CLEC7A,TLR7,TLR8,CD300C,CD84,CCR2,TYROBP,RFTN1,SLAMF6,SULF2,PTPRC,FCER1G,SASH3,PIK3CG,BTK,CCL3L1,CCR5,C5AR1,FGR,SCIMP,KIT,IL23R,MCOLN2,BATF,CAMK4,CGAS,IRF8,CASP1,OAS1,NR4A3,RSAD2,SLC11A1,CSF1R,CD80,PYCARD,LPL,TLR2,TLR4,CRTAM,CD74,PRKCQ,TNF,LY9
GO: Biological Process	GO:0046651	lymphocyte proliferation		8.866e-18	4.479e-14	1.066e-15	9.71e-15	38	398	CD244,TNFSF14,INPP5D,VSIG4,ITGAL,ITGB2,CCR2,TYROBP,SLAMF6,PTPRC,PLA2G2D,SASH3,CXCR4,PIK3CG,BTK,ZC3H12D,FGF10,MNDA,IL23R,VCAM1,DOCK2,CORO1A,SLC11A1,CSF1R,RASAL3,CD22,CD80,IGHM,PYCARD,CD37,TLR4,CRTAM,CD74,PRKCQ,CD180,IL7R,PDCD1LG2,NCKAP1L
GO: Biological Process	GO:0006909	phagocytosis		1.116e-17	5.638e-14	1.311e-15	1.194e-14	32	274	CLEC7A,CFP,NCF2,SIRPB2,ITGAL,ITGB2,CCR2,ADORA2A,TYROBP,COLEC12,PTPRC,FCER1G,FCGR1A,FCN2,BTK,ARHGAP25,BIN2,FGR,MERTK,VAV1,DOCK2,IRF8,MSR1,CORO1A,SLC11A1,PYCARD,TLR2,TLR4,IL2RG,MARCO,HCK,NCKAP1L
GO: Biological Process	GO:0097529	myeloid leukocyte migration		1.385e-17	6.998e-14	1.59e-15	1.448e-14	32	276	SLAMF8,CXCL10,C5AR2,ITGB2,CCR2,SLIT2,FCER1G,PTPRO,PIK3CG,CCL3L1,CCR1,CCL8,CCL14,C5AR1,CMKLR1,MMP14,KIT,VAV1,MCOLN2,PLA2G7,PPBP,EDNRA,EDNRB,CD200R1,CSF1R,CSF3R,TLR2,MYO1F,TREM1,CD74,TNFAIP6,NCKAP1L
GO: Biological Process	GO:0030097	hemopoiesis		1.664e-17	8.407e-14	1.865e-15	1.698e-14	67	1223	SLAMF8,SLC46A2,CEBPA,DOCK11,RASSF2,ARL11,CLEC5A,HLA-DRA,INPP5D,TRPM2,EVI2B,IKZF1,PGLYRP2,BCL2A1,ITGA4,DCSTAMP,CCR2,TYROBP,SLAMF6,PTPRC,FCER1G,PLA2G2D,SASH3,BTK,SLC9B2,C1QC,CCL3L1,CCR1,MAFB,GPR171,TESC,SEMA4A,MERTK,MMP14,KIT,VAV1,IL23R,VCAM1,DOCK2,FLI1,ADGRG3,BATF,CAMK4,DTX1,IRF8,DOCK10,RUNX3,RHOH,RSAD2,CSF1R,CSF3R,CD80,IGHM,TLR2,TLR4,CRTAM,GAB3,CD74,TNF,TNFAIP6,LY9,IL2RG,CTSL,HCLS1,IL7R,OCSTAMP,N…
GO: Biological Process	GO:1902105	regulation of leukocyte differentiation		1.733e-17	8.756e-14	1.865e-15	1.698e-14	39	429	SLAMF8,SLC46A2,RASSF2,HLA-DRA,INPP5D,EVI2B,IKZF1,PGLYRP2,DCSTAMP,CCR2,TYROBP,PTPRC,SASH3,BTK,SLC9B2,C1QC,CCL3L1,CCR1,MAFB,TESC,MMP14,IL23R,BATF,CAMK4,DTX1,RUNX3,RHOH,CSF1R,CD80,TLR4,CRTAM,CD74,TNF,TNFAIP6,IL2RG,HCLS1,IL7R,OCSTAMP,NCKAP1L
GO: Biological Process	GO:0032943	mononuclear cell proliferation		1.735e-17	8.764e-14	1.865e-15	1.698e-14	38	406	CD244,TNFSF14,INPP5D,VSIG4,ITGAL,ITGB2,CCR2,TYROBP,SLAMF6,PTPRC,PLA2G2D,SASH3,CXCR4,PIK3CG,BTK,ZC3H12D,FGF10,MNDA,IL23R,VCAM1,DOCK2,CORO1A,SLC11A1,CSF1R,RASAL3,CD22,CD80,IGHM,PYCARD,CD37,TLR4,CRTAM,CD74,PRKCQ,CD180,IL7R,PDCD1LG2,NCKAP1L
GO: Biological Process	GO:0030098	lymphocyte differentiation		3.855e-17	1.948e-13	4.058e-15	3.695e-14	43	537	SLAMF8,SLC46A2,DOCK11,HLA-DRA,INPP5D,IKZF1,PGLYRP2,BCL2A1,ITGA4,CCR2,SLAMF6,PTPRC,FCER1G,PLA2G2D,SASH3,BTK,MAFB,SEMA4A,MERTK,MMP14,KIT,VAV1,IL23R,VCAM1,DOCK2,ADGRG3,BATF,CAMK4,DTX1,IRF8,DOCK10,RUNX3,RHOH,RSAD2,CD80,IGHM,CRTAM,CD74,LY9,IL2RG,CTSL,IL7R,NCKAP1L
GO: Biological Process	GO:0002699	positive regulation of immune effector process		1.101e-16	5.562e-13	1.135e-14	1.033e-13	33	317	CD244,HLA-DRA,CLEC7A,CFP,TLR7,ITGB2,CCR2,TYROBP,ADORA3,SLAMF6,PTPRC,FCER1G,FCGR1A,SASH3,FCN2,BTK,FGR,SCIMP,KIT,VAV1,IL23R,CAMK4,CASP1,NR4A3,RSAD2,CD80,PYCARD,CD37,TLR2,TLR4,CRTAM,CD74,TNF
GO: Biological Process	GO:0071674	mononuclear cell migration		1.369e-16	6.918e-13	1.384e-14	1.26e-13	30	258	SLAMF8,TNFSF14,CXCL10,TRPM2,ITGA4,ITGAL,CCR2,SLIT2,PTPRO,CXCR4,PIK3CG,CCL3L1,CCR1,CCR5,CCL8,C5AR1,CMKLR1,MMP14,ALOX5,MCOLN2,PLA2G7,EDNRB,CD200R1,CORO1A,CSF1R,PYCARD,CRTAM,TREM1,TNF,PADI2
GO: Biological Process	GO:0002764	immune response-regulating signaling pathway		2.035e-16	1.028e-12	2.016e-14	1.836e-13	45	615	SLC46A2,INPP5D,C5AR2,CLEC7A,TLR7,BCL2A1,SLC15A3,TLR8,ACOD1,TYROBP,COLEC12,RFTN1,PTPRC,FCAR,FCER1G,FCGR1A,FCN2,BTK,C5AR1,CMKLR1,FGR,NCR1,SCIMP,KIT,MNDA,VAV1,CLEC12B,CGAS,CASP1,OAS1,NR4A3,LCP2,TASL,CD200R1,RSAD2,CD22,IGHM,PYCARD,TLR2,TLR4,PRKCB,PRKCQ,TNF,HCK,NCKAP1L
GO: Biological Process	GO:1903706	regulation of hemopoiesis		2.603e-16	1.315e-12	2.529e-14	2.303e-13	42	540	SLAMF8,SLC46A2,CEBPA,RASSF2,HLA-DRA,INPP5D,EVI2B,IKZF1,PGLYRP2,DCSTAMP,CCR2,TYROBP,PTPRC,SASH3,BTK,SLC9B2,C1QC,CCL3L1,CCR1,MAFB,GPR171,TESC,MMP14,IL23R,BATF,CAMK4,DTX1,RUNX3,RHOH,CSF1R,CSF3R,CD80,TLR4,CRTAM,CD74,TNF,TNFAIP6,IL2RG,HCLS1,IL7R,OCSTAMP,NCKAP1L
GO: Biological Process	GO:0070663	regulation of leukocyte proliferation		4.356e-16	2.201e-12	4.153e-14	3.781e-13	33	332	CD244,INPP5D,VSIG4,ITGAL,CCR2,TYROBP,PTPRC,PLA2G2D,SASH3,BTK,ZC3H12D,FGF10,CCL8,KIT,MNDA,IL23R,VCAM1,CORO1A,CSF1R,RASAL3,CSF2RB,CD22,CD80,IGHM,PYCARD,CD37,TLR4,CRTAM,CD74,PRKCQ,OCSTAMP,PDCD1LG2,NCKAP1L
GO: Biological Process	GO:0016477	cell migration		5.421e-16	2.739e-12	5.072e-14	4.618e-13	82	1847	SLAMF8,CYP1B1,PLVAP,TNFSF14,CXCL10,ZNF268,STK26,TRPM2,C5AR2,CLEC7A,ITGA4,ACVRL1,ITGAL,ITGB2,CCR2,SLIT2,ADORA3,PTPRC,FCER1G,PTPRO,CXCR4,PIK3CG,CCL3L1,CCR1,FGF10,CCR5,CCL8,BIN2,CCL14,C5AR1,CMKLR1,SEMA4A,FGR,MERTK,MMP14,KIT,ALOX5,VAV1,VCAM1,CNR2,FERMT3,MCOLN2,PMP22,DOCK2,CASS4,PLA2G7,XCR1,ADGRG3,FIGNL2,DOCK10,CCRL2,NR4A3,APOE,PPBP,ACKR4,EDNRA,EDNRB,CD200R1,ARHGAP4,CORO1A,CSF1R,MCTP1,CSF3R,PLXNC1,CLE…
GO: Biological Process	GO:0002253	activation of immune response		1.638e-15	8.277e-12	1.505e-13	1.37e-12	44	623	SLC46A2,MASP1,INPP5D,VSIG4,C5AR2,CLEC7A,CFP,TLR7,BCL2A1,SLC15A3,TLR8,ACOD1,TYROBP,COLEC12,RFTN1,PTPRC,FCER1G,FCN2,BTK,C1QA,C1QB,C1QC,C5AR1,CMKLR1,FGR,SCIMP,MNDA,VAV1,CGAS,CASP1,OAS1,NR4A3,LCP2,TASL,RSAD2,CD22,IGHM,PYCARD,TLR2,TLR4,PRKCB,TNF,HCK,NCKAP1L
GO: Biological Process	GO:0034097	response to cytokine		2.47e-15	1.248e-11	2.229e-13	2.029e-12	59	1083	CDKN2B,CYP1B1,PLVAP,CEBPA,CXCL10,DAPK1,ITGA4,DCSTAMP,ACOD1,GHR,CCR2,SLIT2,ABCG4,PTPRC,FCER1G,CXCR4,BTK,CCL3L1,CCR1,CCR5,CCL8,CCL14,CMKLR1,KIT,MNDA,KYNU,IL23R,VCAM1,MRC1,XCR1,WAS,DTX1,IRF8,CASP1,CCRL2,OAS1,DUOX2,PPBP,ACKR4,KMO,CORO1A,SLC11A1,CSF1R,CSF2RB,CSF3R,PYCARD,TLR2,TLR4,CD74,LSP1,TNF,PADI2,IL2RG,TRIM44,HCK,HCLS1,IL7R,MX2,OCSTAMP
GO: Biological Process	GO:0002685	regulation of leukocyte migration		2.77e-15	1.4e-11	2.456e-13	2.236e-12	29	267	SLAMF8,PLVAP,TNFSF14,CXCL10,C5AR2,ITGA4,CCR2,SLIT2,ADORA3,CCR1,CCL8,C5AR1,CMKLR1,MMP14,PLA2G7,PPBP,EDNRA,CD200R1,CORO1A,CSF1R,PYCARD,TLR2,MYO1F,TREM1,CD74,TNF,TNFAIP6,PADI2,NCKAP1L
GO: Biological Process	GO:0050867	positive regulation of cell activation		2.86e-15	1.445e-11	2.491e-13	2.268e-12	37	449	CEBPA,CD244,TNFSF14,HLA-DRA,INPP5D,CLEC7A,SIRPB2,ITGAL,CCR2,TYROBP,PTPRC,SASH3,BTK,FGF10,PLEK,MMP14,VAV1,IL23R,VCAM1,CAPN3,NR4A3,RUNX3,RHOH,CORO1A,CSF1R,RASAL3,CD80,IGHM,PYCARD,TLR4,CD74,PRKCQ,TNF,IL2RG,IL7R,PDCD1LG2,NCKAP1L
GO: Biological Process	GO:0071345	cellular response to cytokine stimulus		4.145e-15	2.094e-11	3.549e-13	3.232e-12	55	967	CYP1B1,PLVAP,CEBPA,CXCL10,DAPK1,ITGA4,DCSTAMP,ACOD1,GHR,CCR2,SLIT2,ABCG4,PTPRC,FCER1G,CXCR4,BTK,CCL3L1,CCR1,CCR5,CCL8,CCL14,CMKLR1,KIT,MNDA,IL23R,VCAM1,MRC1,XCR1,WAS,DTX1,IRF8,CASP1,CCRL2,OAS1,DUOX2,PPBP,ACKR4,KMO,CORO1A,CSF1R,CSF2RB,CSF3R,PYCARD,TLR2,TLR4,CD74,LSP1,TNF,PADI2,IL2RG,TRIM44,HCK,HCLS1,IL7R,OCSTAMP
GO: Biological Process	GO:1901652	response to peptide		4.934e-15	2.492e-11	4.154e-13	3.782e-12	59	1100	CDKN2B,CYP1B1,PLVAP,CEBPA,CXCL10,DAPK1,ITGA4,DCSTAMP,ACOD1,GHR,CCR2,SLIT2,ABCG4,PTPRC,FCER1G,CXCR4,BTK,CCL3L1,CCR1,CCR5,CCL8,CCL14,CMKLR1,KIT,MNDA,KYNU,IL23R,VCAM1,MRC1,XCR1,WAS,DTX1,IRF8,CASP1,CCRL2,OAS1,DUOX2,PPBP,ACKR4,KMO,CORO1A,SLC11A1,CSF1R,CSF2RB,CSF3R,PYCARD,TLR2,TLR4,CD74,LSP1,TNF,PADI2,IL2RG,TRIM44,HCK,HCLS1,IL7R,MX2,OCSTAMP
GO: Biological Process	GO:0097530	granulocyte migration		7.498e-15	3.788e-11	6.21e-13	5.654e-12	24	180	SLAMF8,CXCL10,C5AR2,ITGB2,SLIT2,FCER1G,PIK3CG,CCL3L1,CCL8,CCL14,C5AR1,CMKLR1,VAV1,MCOLN2,PPBP,EDNRA,CSF1R,CSF3R,TLR2,MYO1F,TREM1,CD74,TNFAIP6,NCKAP1L
GO: Biological Process	GO:1903708	positive regulation of hemopoiesis		1.34e-14	6.768e-11	1.074e-12	9.781e-12	27	242	HLA-DRA,INPP5D,EVI2B,IKZF1,DCSTAMP,CCR2,TYROBP,PTPRC,SASH3,BTK,SLC9B2,CCL3L1,CCR1,TESC,MMP14,IL23R,RUNX3,RHOH,CSF1R,CD80,CD74,TNF,IL2RG,HCLS1,IL7R,OCSTAMP,NCKAP1L
GO: Biological Process	GO:1902107	positive regulation of leukocyte differentiation		1.34e-14	6.768e-11	1.074e-12	9.781e-12	27	242	HLA-DRA,INPP5D,EVI2B,IKZF1,DCSTAMP,CCR2,TYROBP,PTPRC,SASH3,BTK,SLC9B2,CCL3L1,CCR1,TESC,MMP14,IL23R,RUNX3,RHOH,CSF1R,CD80,CD74,TNF,IL2RG,HCLS1,IL7R,OCSTAMP,NCKAP1L
GO: Biological Process	GO:1903037	regulation of leukocyte cell-cell adhesion		1.405e-14	7.1e-11	1.109e-12	1.01e-11	36	447	CD244,TNFSF14,HLA-DRA,VSIG4,SIRPB2,ITGA4,ITGAL,ITGB2,CCR2,ADORA2A,PTPRC,PLA2G2D,SASH3,ZC3H12D,ALOX5,VAV1,IL23R,VCAM1,TNFAIP8L2,DTX1,NR4A3,RUNX3,RHOH,CORO1A,RASAL3,CD80,PYCARD,CD37,CRTAM,CD74,PRKCQ,TNF,IL2RG,IL7R,PDCD1LG2,NCKAP1L
GO: Biological Process	GO:0002696	positive regulation of leukocyte activation		1.491e-14	7.53e-11	1.158e-12	1.055e-11	35	423	CEBPA,CD244,TNFSF14,HLA-DRA,INPP5D,CLEC7A,SIRPB2,ITGAL,CCR2,TYROBP,PTPRC,SASH3,BTK,FGF10,MMP14,VAV1,IL23R,VCAM1,NR4A3,RUNX3,RHOH,CORO1A,CSF1R,RASAL3,CD80,IGHM,PYCARD,TLR4,CD74,PRKCQ,TNF,IL2RG,IL7R,PDCD1LG2,NCKAP1L
GO: Biological Process	GO:0002703	regulation of leukocyte mediated immunity		1.881e-14	9.505e-11	1.44e-12	1.311e-11	30	309	HLA-DRA,CLEC7A,ITGB2,CD84,CCR2,TYROBP,ADORA3,SLAMF6,PTPRC,FCER1G,FCGR1A,SASH3,BTK,FGR,NCR1,SCIMP,KIT,VAV1,IL23R,CLEC12B,WAS,CAMK4,RSAD2,CD80,TLR2,TLR4,CRTAM,TNF,IL7R,NCKAP1L
GO: Biological Process	GO:0002831	regulation of response to biotic stimulus		2.385e-14	1.205e-10	1.798e-12	1.637e-11	43	643	SLAMF8,SLC46A2,NCF1,VSIG4,CLEC7A,DAPK1,TLR7,SLC15A3,TLR8,CD84,ACOD1,TYROBP,COLEC12,RFTN1,SLAMF6,FCN2,BTK,CCR1,FGR,NCR1,SCIMP,LY86,MNDA,VAV1,IL23R,CLEC12B,CGAS,CASP1,OAS1,APOE,TASL,RSAD2,PYCARD,CD37,TLR2,TLR4,CRTAM,MYO1F,CD74,TNF,CD180,TRIM44,HCK
GO: Biological Process	GO:0007155	cell adhesion		2.669e-14	1.349e-10	1.983e-12	1.806e-11	74	1675	CYP1B1,PDE3B,CD244,TNFSF14,HLA-DRA,VSIG4,CLEC7A,SIRPB2,ITGA4,ACVRL1,PARVG,ITGAL,ITGB2,CD84,CCR2,ADORA2A,SLIT2,PTPRC,PLA2G2D,PTPRO,SASH3,CXCR4,PIK3CG,ZC3H12D,CCR1,CCR5,TESC,MERTK,PLEK,MMP14,KIT,ALOX5,VAV1,IL23R,VCAM1,APBB1IP,FERMT3,PMP22,AMBN,CASS4,TNFAIP8L2,DTX1,ICAM2,NR4A3,RUNX3,CD200R1,CYTIP,RHOH,CORO1A,THBS2,RASAL3,CSF3R,CD22,PLXNC1,CD80,PYCARD,CD37,ENTPD1,CRTAM,MYO1F,TREM1,CD53,CD74,PRKCQ,TNF…
GO: Biological Process	GO:0007159	leukocyte cell-cell adhesion		3.421e-14	1.728e-10	2.505e-12	2.281e-11	37	486	CD244,TNFSF14,HLA-DRA,VSIG4,SIRPB2,ITGA4,ITGAL,ITGB2,CCR2,ADORA2A,PTPRC,PLA2G2D,SASH3,ZC3H12D,ALOX5,VAV1,IL23R,VCAM1,FERMT3,TNFAIP8L2,DTX1,NR4A3,RUNX3,RHOH,CORO1A,RASAL3,CD80,PYCARD,CD37,CRTAM,CD74,PRKCQ,TNF,IL2RG,IL7R,PDCD1LG2,NCKAP1L
GO: Biological Process	GO:0050727	regulation of inflammatory response		4.058e-14	2.05e-10	2.929e-12	2.666e-11	38	515	SLAMF8,CEBPA,NCF1,PGLYRP2,TLR7,ACOD1,CCR2,ADORA2A,ADORA3,PTPRC,FCER1G,FCGR1A,PLA2G2D,PIK3CG,BTK,CCL3L1,NKG7,CCR5,FGR,ALOX5,DUOXA2,PMP22,PLA2G7,TNFAIP8L2,AOAH,CASP1,APOE,EDNRB,CALHM2,CD200R1,CSF1R,PYCARD,LPL,TLR2,TLR4,TNF,TNFAIP6,HCK
GO: Biological Process	GO:0030155	regulation of cell adhesion		4.444e-14	2.245e-10	3.162e-12	2.879e-11	52	927	CYP1B1,PDE3B,CD244,TNFSF14,HLA-DRA,VSIG4,SIRPB2,ITGA4,ACVRL1,ITGAL,ITGB2,CCR2,ADORA2A,PTPRC,PLA2G2D,PTPRO,SASH3,CXCR4,PIK3CG,ZC3H12D,CCR5,TESC,MMP14,ALOX5,VAV1,IL23R,VCAM1,APBB1IP,FERMT3,CASS4,TNFAIP8L2,DTX1,NR4A3,RUNX3,CYTIP,RHOH,CORO1A,RASAL3,PLXNC1,CD80,PYCARD,CD37,CRTAM,MYO1F,TREM1,CD74,PRKCQ,TNF,IL2RG,IL7R,PDCD1LG2,NCKAP1L
GO: Biological Process	GO:0002687	positive regulation of leukocyte migration		6.207e-14	3.136e-10	4.355e-12	3.965e-11	23	179	PLVAP,TNFSF14,CXCL10,ITGA4,CCR2,ADORA3,CCR1,CCL8,C5AR1,CMKLR1,MMP14,PLA2G7,PPBP,EDNRA,CORO1A,CSF1R,PYCARD,TLR2,MYO1F,TREM1,CD74,TNF,NCKAP1L
GO: Biological Process	GO:0050670	regulation of lymphocyte proliferation		6.362e-14	3.214e-10	4.403e-12	4.009e-11	29	301	CD244,INPP5D,VSIG4,ITGAL,CCR2,TYROBP,PTPRC,PLA2G2D,SASH3,BTK,ZC3H12D,FGF10,MNDA,IL23R,VCAM1,CORO1A,CSF1R,RASAL3,CD22,CD80,IGHM,PYCARD,CD37,TLR4,CRTAM,CD74,PRKCQ,PDCD1LG2,NCKAP1L
GO: Biological Process	GO:0080134	regulation of response to stress		6.694e-14	3.382e-10	4.57e-12	4.161e-11	73	1668	SLAMF8,SLC46A2,CEBPA,NCF1,TRPM2,VSIG4,CLEC7A,PGLYRP2,TLR7,SLC15A3,TLR8,ACOD1,CCR2,ADORA2A,TYROBP,COLEC12,RFTN1,ADORA3,SLAMF6,PTPRC,FCER1G,MGMT,FCGR1A,PLA2G2D,FCN2,CXCR4,PIK3CG,BTK,CCL3L1,CCR1,FGF10,NKG7,CCR5,FGR,NCR1,SCIMP,MMP14,MNDA,ALOX5,VAV1,IL23R,CLEC12B,DUOXA2,PMP22,PLA2G7,TNFAIP8L2,WAS,AOAH,CGAS,FIGNL2,CASP1,OAS1,DUOX2,APOE,TASL,EDNRB,CALHM2,CD200R1,RSAD2,CSF1R,MCTP1,PYCARD,LPL,CD37,TLR2,TL…
GO: Biological Process	GO:1990266	neutrophil migration		8.677e-14	4.383e-10	5.845e-12	5.321e-11	20	130	SLAMF8,CXCL10,C5AR2,ITGB2,SLIT2,FCER1G,PIK3CG,CCL3L1,C5AR1,VAV1,MCOLN2,PPBP,EDNRA,CSF3R,TLR2,MYO1F,TREM1,CD74,TNFAIP6,NCKAP1L
GO: Biological Process	GO:0098657	import into cell		8.803e-14	4.447e-10	5.852e-12	5.328e-11	56	1074	SLC46A2,SLC9A9,RAMP2,TRPM2,CLEC7A,CFP,NCF2,SIRPB2,ITGA4,SLC15A3,ITGAL,ITGB2,GHR,CCR2,ADORA2A,TYROBP,COLEC12,PTPRC,FCER1G,FCGR1A,FCN2,PIK3CG,BTK,SLC9B2,SLC9A7,ARHGAP25,BIN2,FGR,MERTK,VAV1,DOCK2,MRC1,SLC27A6,IRF8,APOE,SLC1A3,MSR1,CORO1A,ARRB1,SLC11A1,MCTP1,CD22,SLC18A1,IGHM,PYCARD,SLC22A3,TLR2,TLR4,MYO1F,TNF,SIGLEC1,IL2RG,CTSL,MARCO,HCK,NCKAP1L
GO: Biological Process	GO:0032944	regulation of mononuclear cell proliferation		9.721e-14	4.911e-10	6.378e-12	5.807e-11	29	306	CD244,INPP5D,VSIG4,ITGAL,CCR2,TYROBP,PTPRC,PLA2G2D,SASH3,BTK,ZC3H12D,FGF10,MNDA,IL23R,VCAM1,CORO1A,CSF1R,RASAL3,CD22,CD80,IGHM,PYCARD,CD37,TLR4,CRTAM,CD74,PRKCQ,PDCD1LG2,NCKAP1L
GO: Biological Process	GO:0009617	response to bacterium		1.075e-13	5.429e-10	6.96e-12	6.337e-11	51	916	SLAMF8,SLC9A9,CXCL10,NCF1,CMPK2,CFP,NCF2,PGLYRP2,CD84,ACOD1,COLEC12,FCER1G,FCGR1A,FCN2,BTK,FGF10,C5AR1,FGR,SCIMP,LY86,IL23R,VCAM1,CNR2,MRC1,IRF8,CASP1,MPEG1,OAS1,PPBP,RGS1,KMO,EDNRA,EDNRB,RNASE6,SLC11A1,CSF2RB,CD80,IGHM,PYCARD,LPL,TLR2,TLR4,MYO1F,TREM1,CD68,TNF,CD180,LYZ,HCK,IL7R,PDCD1LG2
GO: Biological Process	GO:0050863	regulation of T cell activation		1.575e-13	7.955e-10	1.007e-11	9.168e-11	35	458	SLC46A2,CD244,TNFSF14,HLA-DRA,VSIG4,SIRPB2,ITGAL,CCR2,ADORA2A,PTPRC,PLA2G2D,SASH3,ZC3H12D,VAV1,IL23R,VCAM1,TNFAIP8L2,BATF,CAMK4,DTX1,CGAS,RUNX3,RHOH,CORO1A,RASAL3,CD80,PYCARD,CD37,CRTAM,CD74,PRKCQ,IL2RG,IL7R,PDCD1LG2,NCKAP1L
GO: Biological Process	GO:0051251	positive regulation of lymphocyte activation		1.878e-13	9.49e-10	1.186e-11	1.08e-10	32	385	CD244,TNFSF14,HLA-DRA,INPP5D,CLEC7A,SIRPB2,ITGAL,CCR2,TYROBP,PTPRC,SASH3,BTK,FGF10,MMP14,VAV1,IL23R,VCAM1,RUNX3,RHOH,CORO1A,CSF1R,RASAL3,CD80,IGHM,PYCARD,TLR4,CD74,PRKCQ,IL2RG,IL7R,PDCD1LG2,NCKAP1L
GO: Biological Process	GO:0060284	regulation of cell development		1.956e-13	9.881e-10	1.22e-11	1.111e-10	56	1095	SLAMF8,CDKN2B,SLC46A2,CEBPA,RASSF2,HLA-DRA,INPP5D,CLEC7A,EVI2B,IKZF1,PGLYRP2,DCSTAMP,CCR2,TYROBP,SLIT2,PTPRC,SASH3,CXCR4,BTK,SLC9B2,C1QC,CCL3L1,CCR1,MAFB,CCR5,GPR171,TESC,MMP14,KIT,IL23R,CYSLTR2,BATF,CAMK4,DTX1,APOE,RUNX3,S1PR3,EDNRB,ARHGAP4,RHOH,CSF1R,CSF3R,PLXNC1,CD80,TLR2,TLR4,CRTAM,CD74,TNF,RFLNA,TNFAIP6,IL2RG,HCLS1,IL7R,OCSTAMP,NCKAP1L
GO: Biological Process	GO:0070665	positive regulation of leukocyte proliferation		2.523e-13	1.275e-09	1.555e-11	1.415e-10	23	191	CD244,ITGAL,CCR2,PTPRC,SASH3,BTK,FGF10,KIT,IL23R,VCAM1,CORO1A,CSF1R,RASAL3,CSF2RB,CD80,IGHM,PYCARD,TLR4,CD74,PRKCQ,OCSTAMP,PDCD1LG2,NCKAP1L
GO: Biological Process	GO:0002768	immune response-regulating cell surface receptor signaling pathway		3.296e-13	1.665e-09	2.006e-11	1.827e-10	32	393	INPP5D,C5AR2,CLEC7A,BCL2A1,ACOD1,TYROBP,RFTN1,PTPRC,FCER1G,FCGR1A,FCN2,BTK,C5AR1,CMKLR1,FGR,SCIMP,KIT,MNDA,VAV1,CLEC12B,OAS1,NR4A3,LCP2,CD200R1,CD22,IGHM,TLR2,TLR4,PRKCB,PRKCQ,HCK,NCKAP1L
GO: Biological Process	GO:0002757	immune response-activating signaling pathway		3.74e-13	1.889e-09	2.249e-11	2.048e-10	38	553	SLC46A2,INPP5D,C5AR2,CLEC7A,TLR7,BCL2A1,SLC15A3,TLR8,ACOD1,TYROBP,COLEC12,RFTN1,PTPRC,FCER1G,FCN2,BTK,C5AR1,CMKLR1,FGR,SCIMP,MNDA,VAV1,CGAS,CASP1,OAS1,NR4A3,LCP2,TASL,RSAD2,CD22,IGHM,PYCARD,TLR2,TLR4,PRKCB,TNF,HCK,NCKAP1L
GO: Biological Process	GO:0002449	lymphocyte mediated immunity		4.633e-13	2.341e-09	2.754e-11	2.507e-10	34	449	HLA-DRA,INPP5D,TLR8,CCR2,RFTN1,SLAMF6,PTPRC,FCER1G,FCGR1A,SASH3,BTK,C1QA,C1QB,C1QC,NKG7,NCR1,VAV1,IL23R,CLEC12B,WAS,BATF,CORO1A,RSAD2,SLC11A1,CSF2RB,CSF3R,CD80,IGHM,CRTAM,CD74,TNF,SLAMF7,IL7R,NCKAP1L
GO: Biological Process	GO:0031349	positive regulation of defense response		5.756e-13	2.908e-09	3.381e-11	3.078e-10	39	589	SLC46A2,CEBPA,CLEC7A,TLR7,SLC15A3,TLR8,ACOD1,CCR2,TYROBP,COLEC12,RFTN1,ADORA3,SLAMF6,FCER1G,FCGR1A,FCN2,PIK3CG,BTK,CCL3L1,NKG7,CCR5,SCIMP,MNDA,VAV1,PLA2G7,CGAS,CASP1,OAS1,TASL,RSAD2,CSF1R,PYCARD,LPL,TLR2,TLR4,CRTAM,CD74,TNF,HCK
GO: Biological Process	GO:0040017	positive regulation of locomotion		7.574e-13	3.826e-09	4.398e-11	4.004e-10	44	742	CYP1B1,PLVAP,TNFSF14,CXCL10,ZNF268,CLEC7A,ITGA4,CCR2,SLIT2,ADORA3,PTPRC,CXCR4,PIK3CG,CCL3L1,CCR1,FGF10,CCL8,CCL14,C5AR1,CMKLR1,SEMA4A,FGR,MMP14,KIT,FERMT3,DUOXA2,CASS4,PLA2G7,DUOX2,NR4A3,PPBP,EDNRA,CORO1A,CSF1R,PYCARD,TLR2,TLR4,MYO1F,TREM1,CD74,TNF,TNFAIP6,NCKAP1L,ZNF304
GO: Biological Process	GO:0071621	granulocyte chemotaxis		8.227e-13	4.157e-09	4.723e-11	4.301e-10	20	146	CXCL10,C5AR2,ITGB2,SLIT2,FCER1G,PIK3CG,CCL3L1,CCL8,CCL14,C5AR1,CMKLR1,VAV1,PPBP,EDNRA,CSF1R,CSF3R,TREM1,CD74,TNFAIP6,NCKAP1L
GO: Biological Process	GO:2000145	regulation of cell motility		1.007e-12	5.085e-09	5.714e-11	5.202e-10	60	1280	SLAMF8,CYP1B1,PLVAP,TNFSF14,CXCL10,ZNF268,STK26,C5AR2,CLEC7A,ITGA4,ACVRL1,CCR2,SLIT2,ADORA3,PTPRC,CXCR4,PIK3CG,CCL3L1,CCR1,FGF10,CCR5,CCL8,CCL14,C5AR1,CMKLR1,SEMA4A,FGR,MMP14,KIT,FERMT3,DUOXA2,CASS4,PLA2G7,ADGRG3,WAS,FIGNL2,DOCK10,DUOX2,NR4A3,APOE,PPBP,EDNRA,CD200R1,ARHGAP4,CORO1A,CSF1R,MCTP1,PLXNC1,PYCARD,TLR2,TLR4,MYO1F,TREM1,CD74,TNF,TNFAIP6,PADI2,PHACTR1,NCKAP1L,ZNF304
GO: Biological Process	GO:0045088	regulation of innate immune response		1.234e-12	6.236e-09	6.929e-11	6.308e-10	36	519	SLAMF8,SLC46A2,NCF1,VSIG4,CLEC7A,TLR7,SLC15A3,TLR8,ACOD1,TYROBP,COLEC12,RFTN1,SLAMF6,FCN2,BTK,CCR1,FGR,NCR1,SCIMP,MNDA,VAV1,CLEC12B,CGAS,CASP1,OAS1,APOE,TASL,RSAD2,PYCARD,TLR2,TLR4,CRTAM,MYO1F,CD74,TNF,HCK
GO: Biological Process	GO:2000147	positive regulation of cell motility		1.406e-12	7.104e-09	7.806e-11	7.107e-10	43	725	CYP1B1,PLVAP,TNFSF14,CXCL10,ZNF268,CLEC7A,ITGA4,CCR2,ADORA3,PTPRC,CXCR4,PIK3CG,CCL3L1,CCR1,FGF10,CCL8,CCL14,C5AR1,CMKLR1,SEMA4A,FGR,MMP14,KIT,FERMT3,DUOXA2,CASS4,PLA2G7,DUOX2,NR4A3,PPBP,EDNRA,CORO1A,CSF1R,PYCARD,TLR2,TLR4,MYO1F,TREM1,CD74,TNF,TNFAIP6,NCKAP1L,ZNF304
GO: Biological Process	GO:0040012	regulation of locomotion		1.453e-12	7.34e-09	7.978e-11	7.264e-10	61	1327	SLAMF8,CYP1B1,PLVAP,TNFSF14,CXCL10,ZNF268,STK26,C5AR2,CLEC7A,ITGA4,ACVRL1,CCR2,SLIT2,ADORA3,PTPRC,PTPRO,CXCR4,PIK3CG,CCL3L1,CCR1,FGF10,CCR5,CCL8,CCL14,C5AR1,CMKLR1,SEMA4A,FGR,MMP14,KIT,FERMT3,DUOXA2,CASS4,PLA2G7,ADGRG3,WAS,FIGNL2,DOCK10,DUOX2,NR4A3,APOE,PPBP,EDNRA,CD200R1,ARHGAP4,CORO1A,CSF1R,MCTP1,PLXNC1,PYCARD,TLR2,TLR4,MYO1F,TREM1,CD74,TNF,TNFAIP6,PADI2,PHACTR1,NCKAP1L,ZNF304
GO: Biological Process	GO:1903039	positive regulation of leukocyte cell-cell adhesion		1.486e-12	7.508e-09	8.073e-11	7.35e-10	28	317	CD244,TNFSF14,HLA-DRA,SIRPB2,ITGA4,ITGAL,ITGB2,CCR2,PTPRC,SASH3,ALOX5,VAV1,IL23R,VCAM1,NR4A3,RUNX3,RHOH,CORO1A,RASAL3,CD80,PYCARD,CD74,PRKCQ,TNF,IL2RG,IL7R,PDCD1LG2,NCKAP1L
GO: Biological Process	GO:0022407	regulation of cell-cell adhesion		1.609e-12	8.127e-09	8.646e-11	7.872e-10	38	580	CD244,TNFSF14,HLA-DRA,VSIG4,SIRPB2,ITGA4,ITGAL,ITGB2,CCR2,ADORA2A,PTPRC,PLA2G2D,SASH3,ZC3H12D,CCR5,ALOX5,VAV1,IL23R,VCAM1,FERMT3,TNFAIP8L2,DTX1,NR4A3,RUNX3,RHOH,CORO1A,RASAL3,CD80,PYCARD,CD37,CRTAM,CD74,PRKCQ,TNF,IL2RG,IL7R,PDCD1LG2,NCKAP1L
GO: Biological Process	GO:0006897	endocytosis		2.051e-12	1.036e-08	1.091e-10	9.93e-10	46	827	RAMP2,CLEC7A,CFP,NCF2,SIRPB2,ITGA4,ITGAL,ITGB2,GHR,CCR2,ADORA2A,TYROBP,COLEC12,PTPRC,FCER1G,FCGR1A,FCN2,PIK3CG,BTK,SLC9B2,ARHGAP25,BIN2,FGR,MERTK,VAV1,DOCK2,MRC1,IRF8,APOE,MSR1,CORO1A,ARRB1,SLC11A1,MCTP1,CD22,IGHM,PYCARD,TLR2,TLR4,MYO1F,SIGLEC1,IL2RG,CTSL,MARCO,HCK,NCKAP1L
GO: Biological Process	GO:0051241	negative regulation of multicellular organismal process		2.296e-12	1.16e-08	1.208e-10	1.1e-09	65	1488	SLAMF8,CDKN2B,PDE3B,CEBPA,CXCL10,INPP5D,NCF1,VSIG4,C5AR2,PGLYRP2,ITGA4,SAMSN1,ACVRL1,TLR8,CD84,ACOD1,CCR2,ADORA2A,TYROBP,SLIT2,PTPRC,PLA2G2D,PTPRO,PIK3CG,BTK,ZC3H12D,C1QC,CCR1,MAFB,CCR5,PLCL1,CMKLR1,SEMA4A,FGR,MERTK,MNDA,ALOX5,IL23R,CNR2,TNFAIP8L2,CYSLTR2,DTX1,OAS1,APOE,RUNX3,MILR1,CD200R1,ARHGAP4,THBS2,ARRB1,SLC11A1,CD80,SRGN,PYCARD,CD37,TLR2,TLR4,CRTAM,CD74,TNF,SIGLEC1,RFLNA,TNFAIP6,PDCD1LG2,NC…
GO: Biological Process	GO:0002250	adaptive immune response		3.241e-12	1.637e-08	1.688e-10	1.537e-09	46	838	CD244,HLA-DRA,INPP5D,RAP1GAP2,CLEC7A,SAMSN1,TLR8,CD84,CCR2,RFTN1,SLAMF6,PTPRC,FCER1G,FCGR1A,SASH3,PIK3CG,BTK,C1QA,C1QB,C1QC,SEMA4A,IL23R,MCOLN2,WAS,BATF,CAMK4,MPEG1,RSAD2,SLC11A1,CSF2RB,CSF3R,CD80,IGHM,PYCARD,TLR4,CRTAM,TREM1,PRKCB,CD74,PRKCQ,TNF,SLAMF7,LY9,IL7R,PDCD1LG2,NCKAP1L
GO: Biological Process	GO:0030334	regulation of cell migration		3.462e-12	1.749e-08	1.785e-10	1.625e-09	57	1211	SLAMF8,CYP1B1,PLVAP,TNFSF14,CXCL10,ZNF268,STK26,C5AR2,CLEC7A,ITGA4,ACVRL1,CCR2,SLIT2,ADORA3,PTPRC,CXCR4,PIK3CG,CCL3L1,CCR1,FGF10,CCR5,CCL8,CCL14,C5AR1,CMKLR1,SEMA4A,FGR,MMP14,KIT,FERMT3,CASS4,PLA2G7,ADGRG3,FIGNL2,DOCK10,NR4A3,APOE,PPBP,EDNRA,CD200R1,ARHGAP4,CORO1A,CSF1R,MCTP1,PLXNC1,PYCARD,TLR2,TLR4,MYO1F,TREM1,CD74,TNF,TNFAIP6,PADI2,PHACTR1,NCKAP1L,ZNF304
GO: Biological Process	GO:0002695	negative regulation of leukocyte activation		4.453e-12	2.25e-08	2.272e-10	2.069e-09	24	240	INPP5D,VSIG4,PGLYRP2,SAMSN1,CD84,ADORA2A,TYROBP,PTPRC,PLA2G2D,BTK,ZC3H12D,FGR,MERTK,MNDA,CNR2,TNFAIP8L2,DTX1,RUNX3,MILR1,CD80,CD37,CRTAM,CD74,PDCD1LG2
GO: Biological Process	GO:0030217	T cell differentiation		4.688e-12	2.368e-08	2.368e-10	2.156e-09	30	382	SLC46A2,HLA-DRA,IKZF1,BCL2A1,CCR2,SLAMF6,PTPRC,FCER1G,PLA2G2D,SASH3,MAFB,SEMA4A,KIT,VAV1,IL23R,DOCK2,BATF,CAMK4,DTX1,RUNX3,RHOH,RSAD2,CD80,CRTAM,CD74,LY9,IL2RG,CTSL,IL7R,NCKAP1L
GO: Biological Process	GO:0030335	positive regulation of cell migration		4.825e-12	2.438e-08	2.413e-10	2.197e-09	41	691	CYP1B1,PLVAP,TNFSF14,CXCL10,ZNF268,CLEC7A,ITGA4,CCR2,ADORA3,PTPRC,CXCR4,PIK3CG,CCL3L1,CCR1,FGF10,CCL8,CCL14,C5AR1,CMKLR1,SEMA4A,FGR,MMP14,KIT,FERMT3,CASS4,PLA2G7,NR4A3,PPBP,EDNRA,CORO1A,CSF1R,PYCARD,TLR2,TLR4,MYO1F,TREM1,CD74,TNF,TNFAIP6,NCKAP1L,ZNF304
GO: Biological Process	GO:0002460	adaptive immune response based on somatic recombination of immune receptors built from immunoglobulin superfamily domains		5.13e-12	2.592e-08	2.541e-10	2.313e-09	33	462	HLA-DRA,INPP5D,CLEC7A,TLR8,CCR2,RFTN1,SLAMF6,PTPRC,FCER1G,FCGR1A,SASH3,BTK,C1QA,C1QB,C1QC,SEMA4A,IL23R,WAS,BATF,RSAD2,SLC11A1,CSF2RB,CSF3R,CD80,IGHM,TLR4,CRTAM,CD74,PRKCQ,TNF,LY9,IL7R,NCKAP1L
GO: Biological Process	GO:0050866	negative regulation of cell activation		5.294e-12	2.674e-08	2.596e-10	2.364e-09	25	264	INPP5D,VSIG4,PGLYRP2,SAMSN1,CD84,ADORA2A,TYROBP,PTPRC,PLA2G2D,BTK,ZC3H12D,FGR,MERTK,MNDA,CNR2,TNFAIP8L2,DTX1,APOE,RUNX3,MILR1,CD80,CD37,CRTAM,CD74,PDCD1LG2
GO: Biological Process	GO:0002573	myeloid leukocyte differentiation		6.103e-12	3.083e-08	2.965e-10	2.699e-09	27	312	CEBPA,RASSF2,INPP5D,EVI2B,IKZF1,DCSTAMP,TYROBP,FCER1G,SLC9B2,C1QC,CCL3L1,CCR1,MAFB,TESC,KIT,IL23R,BATF,CAMK4,CSF1R,TLR2,TLR4,GAB3,CD74,TNF,TNFAIP6,HCLS1,OCSTAMP
GO: Biological Process	GO:0002761	regulation of myeloid leukocyte differentiation		6.487e-12	3.277e-08	3.121e-10	2.842e-09	21	182	RASSF2,INPP5D,EVI2B,IKZF1,DCSTAMP,TYROBP,SLC9B2,C1QC,CCL3L1,CCR1,MAFB,TESC,IL23R,CAMK4,CSF1R,TLR4,CD74,TNF,TNFAIP6,HCLS1,OCSTAMP
GO: Biological Process	GO:0046631	alpha-beta T cell activation		9.592e-12	4.846e-08	4.571e-10	4.162e-09	23	227	CD244,HLA-DRA,CCR2,ADORA2A,SLAMF6,PTPRC,PLA2G2D,SASH3,NKG7,SEMA4A,IL23R,DOCK2,BATF,RUNX3,RSAD2,RASAL3,CD80,CRTAM,PRKCQ,LY9,IL2RG,CTSL,NCKAP1L
GO: Biological Process	GO:0002285	lymphocyte activation involved in immune response		1.161e-11	5.865e-08	5.481e-10	4.991e-09	24	251	CD244,DOCK11,HLA-DRA,PGLYRP2,ITGAL,CCR2,SLAMF6,PTPRC,FCER1G,NKG7,SEMA4A,IL23R,APBB1IP,BATF,IRF8,DOCK10,CORO1A,SLC11A1,CD80,TLR4,CD74,LY9,CD180,NCKAP1L
GO: Biological Process	GO:0002700	regulation of production of molecular mediator of immune response		1.375e-11	6.947e-08	6.432e-10	5.856e-09	23	231	CD244,CLEC7A,TLR7,CCR2,PTPRC,FCER1G,SASH3,BTK,SCIMP,KIT,CAMK4,CGAS,CASP1,NR4A3,RSAD2,CD22,IGHM,PYCARD,CD37,TLR2,TLR4,CD74,TNF
GO: Biological Process	GO:0050671	positive regulation of lymphocyte proliferation		1.452e-11	7.335e-08	6.73e-10	6.127e-09	20	170	CD244,ITGAL,CCR2,PTPRC,SASH3,BTK,FGF10,IL23R,VCAM1,CORO1A,CSF1R,RASAL3,CD80,IGHM,PYCARD,TLR4,CD74,PRKCQ,PDCD1LG2,NCKAP1L
GO: Biological Process	GO:0032946	positive regulation of mononuclear cell proliferation		2.008e-11	1.014e-07	9.161e-10	8.341e-09	20	173	CD244,ITGAL,CCR2,PTPRC,SASH3,BTK,FGF10,IL23R,VCAM1,CORO1A,CSF1R,RASAL3,CD80,IGHM,PYCARD,TLR4,CD74,PRKCQ,PDCD1LG2,NCKAP1L
GO: Biological Process	GO:0030593	neutrophil chemotaxis		2.013e-11	1.017e-07	9.161e-10	8.341e-09	16	102	CXCL10,C5AR2,ITGB2,SLIT2,FCER1G,PIK3CG,CCL3L1,C5AR1,VAV1,PPBP,EDNRA,CSF3R,TREM1,CD74,TNFAIP6,NCKAP1L
GO: Biological Process	GO:0019221	cytokine-mediated signaling pathway		2.601e-11	1.314e-07	1.173e-09	1.068e-08	36	577	PLVAP,CEBPA,CXCL10,GHR,CCR2,SLIT2,PTPRC,FCER1G,CXCR4,CCL3L1,CCR1,CCR5,CCL8,CCL14,CMKLR1,KIT,IL23R,XCR1,CASP1,CCRL2,OAS1,DUOX2,PPBP,ACKR4,CSF1R,CSF2RB,CSF3R,PYCARD,CD74,TNF,PADI2,IL2RG,TRIM44,HCK,HCLS1,IL7R
GO: Biological Process	GO:0042098	T cell proliferation		3.549e-11	1.793e-07	1.587e-09	1.445e-08	25	288	CD244,TNFSF14,VSIG4,ITGAL,ITGB2,CCR2,PTPRC,PLA2G2D,SASH3,CXCR4,PIK3CG,ZC3H12D,IL23R,VCAM1,DOCK2,CORO1A,SLC11A1,RASAL3,CD80,PYCARD,CD37,CRTAM,PRKCQ,PDCD1LG2,NCKAP1L
GO: Biological Process	GO:0022409	positive regulation of cell-cell adhesion		3.818e-11	1.929e-07	1.692e-09	1.54e-08	29	389	CD244,TNFSF14,HLA-DRA,SIRPB2,ITGA4,ITGAL,ITGB2,CCR2,PTPRC,SASH3,CCR5,ALOX5,VAV1,IL23R,VCAM1,NR4A3,RUNX3,RHOH,CORO1A,RASAL3,CD80,PYCARD,CD74,PRKCQ,TNF,IL2RG,IL7R,PDCD1LG2,NCKAP1L
GO: Biological Process	GO:0042113	B cell activation		4.743e-11	2.396e-07	2.084e-09	1.897e-08	27	341	SLAMF8,DOCK11,INPP5D,IKZF1,ITGA4,SAMSN1,TYROBP,PTPRC,SASH3,BTK,MMP14,KIT,MNDA,VCAM1,ADGRG3,BATF,IRF8,DOCK10,CD22,IGHM,TLR4,PRKCB,CD74,CD180,IL2RG,IL7R,NCKAP1L
GO: Biological Process	GO:0043299	leukocyte degranulation		4.921e-11	2.486e-07	2.138e-09	1.947e-08	16	108	ITGB2,CD84,CCR2,ADORA3,FCER1G,PIK3CG,BTK,NKG7,FGR,KIT,NR4A3,MILR1,CORO1A,MYO1F,HCK,NCKAP1L
GO: Biological Process	GO:0002688	regulation of leukocyte chemotaxis		4.951e-11	2.501e-07	2.138e-09	1.947e-08	18	143	SLAMF8,TNFSF14,CXCL10,C5AR2,CCR2,SLIT2,CCR1,C5AR1,CMKLR1,PLA2G7,PPBP,EDNRA,CSF1R,TREM1,CD74,TNFAIP6,PADI2,NCKAP1L
GO: Biological Process	GO:1902533	positive regulation of intracellular signal transduction		5.508e-11	2.783e-07	2.358e-09	2.147e-08	57	1299	SLC46A2,TNFSF14,RASSF2,NCF1,DOK3,CLEC7A,NMUR1,TRIM34,TLR7,ACVRL1,SLC15A3,ITGAL,TLR8,CD84,GHR,CCR2,ADORA3,PTPRC,RRAGD,FGD4,CXCR4,PIK3CG,BTK,CCR1,FGF10,C5AR1,FGR,MERTK,SCIMP,KIT,DOCK2,CASS4,GPBAR1,CYSLTR2,GPR65,CASP1,TRIM68,APOE,ZDHHC17,TASL,EDNRA,EDNRB,RSAD2,ARRB1,CSF1R,IGHM,PYCARD,TLR2,TLR4,AUTS2,PRKCB,CD74,TNF,MARCO,TRIM44,HCLS1,NCKAP1L
GO: Biological Process	GO:2000026	regulation of multicellular organismal development		9.22e-11	4.658e-07	3.914e-09	3.564e-08	70	1818	SLAMF8,CDKN2B,SLC46A2,CYP1B1,PDE3B,RAMP2,CEBPA,RASSF2,CXCL10,HLA-DRA,INPP5D,EVI2B,IKZF1,PGLYRP2,DCSTAMP,ACVRL1,ITGB2,CCR2,TYROBP,SLIT2,PTPRC,SASH3,CXCR4,PIK3CG,BTK,SLC9B2,C1QC,CCL3L1,CCR1,MAFB,FGF10,CCR5,GPR171,TESC,C5AR1,SEMA4A,MMP14,KIT,ALOX5,IL23R,CYSLTR2,BATF,CAMK4,DTX1,CAPN3,APOE,RUNX3,S1PR3,ARHGAP4,RHOH,THBS2,CSF1R,CSF3R,PLXNC1,CD80,SRGN,TLR2,TLR4,CRTAM,PRKCB,CD74,TNF,RFLNA,TNFAIP6,IL2RG,HC…
GO: Biological Process	GO:0002367	cytokine production involved in immune response		9.47e-11	4.784e-07	3.987e-09	3.63e-08	19	168	CLEC7A,TLR7,CCR2,FCER1G,SASH3,BTK,SCIMP,KIT,CAMK4,CASP1,NR4A3,RSAD2,SLC11A1,PYCARD,TLR2,TLR4,TREM1,CD74,TNF
GO: Biological Process	GO:0042742	defense response to bacterium		1.001e-10	5.057e-07	4.179e-09	3.805e-08	29	405	SLAMF8,SLC9A9,NCF1,CFP,PGLYRP2,COLEC12,FCER1G,FCGR1A,FCN2,C5AR1,FGR,IL23R,IRF8,CASP1,MPEG1,OAS1,PPBP,RNASE6,SLC11A1,IGHM,PYCARD,TLR2,TLR4,MYO1F,TREM1,TNF,LYZ,HCK,IL7R
GO: Biological Process	GO:0070098	chemokine-mediated signaling pathway		1.064e-10	5.377e-07	4.407e-09	4.013e-08	15	97	CXCL10,CCR2,SLIT2,CXCR4,CCL3L1,CCR1,CCR5,CCL8,CCL14,CMKLR1,XCR1,CCRL2,PPBP,ACKR4,PADI2
GO: Biological Process	GO:0098609	cell-cell adhesion		1.431e-10	7.23e-07	5.878e-09	5.352e-08	50	1077	CYP1B1,CD244,TNFSF14,HLA-DRA,VSIG4,CLEC7A,SIRPB2,ITGA4,ITGAL,ITGB2,CD84,CCR2,ADORA2A,SLIT2,PTPRC,PLA2G2D,SASH3,PIK3CG,ZC3H12D,CCR5,PLEK,KIT,ALOX5,VAV1,IL23R,VCAM1,FERMT3,TNFAIP8L2,DTX1,ICAM2,NR4A3,RUNX3,CD200R1,RHOH,CORO1A,RASAL3,CD80,PYCARD,CD37,ENTPD1,CRTAM,CD53,CD74,PRKCQ,TNF,SIGLEC1,IL2RG,IL7R,PDCD1LG2,NCKAP1L
GO: Biological Process	GO:0002429	immune response-activating cell surface receptor signaling pathway		1.518e-10	7.671e-07	6.186e-09	5.632e-08	27	359	INPP5D,C5AR2,CLEC7A,BCL2A1,ACOD1,TYROBP,RFTN1,PTPRC,FCER1G,FCN2,BTK,C5AR1,CMKLR1,FGR,SCIMP,MNDA,VAV1,OAS1,NR4A3,LCP2,CD22,IGHM,TLR2,TLR4,PRKCB,HCK,NCKAP1L
GO: Biological Process	GO:0002763	positive regulation of myeloid leukocyte differentiation		1.597e-10	8.07e-07	6.456e-09	5.878e-08	14	84	EVI2B,IKZF1,DCSTAMP,TYROBP,SLC9B2,CCL3L1,CCR1,TESC,IL23R,CSF1R,CD74,TNF,HCLS1,OCSTAMP
GO: Biological Process	GO:0050764	regulation of phagocytosis		1.92e-10	9.701e-07	7.699e-09	7.01e-08	17	136	CLEC7A,CFP,SIRPB2,PTPRC,FCER1G,FCGR1A,FCN2,BTK,FGR,MERTK,DOCK2,SLC11A1,PYCARD,TLR2,IL2RG,HCK,NCKAP1L
GO: Biological Process	GO:0045637	regulation of myeloid cell differentiation		2.057e-10	1.039e-06	8.181e-09	7.449e-08	24	288	RASSF2,INPP5D,EVI2B,IKZF1,DCSTAMP,TYROBP,SLC9B2,C1QC,CCL3L1,CCR1,MAFB,GPR171,TESC,IL23R,CAMK4,CSF1R,CSF3R,TLR4,CD74,TNF,TNFAIP6,HCLS1,OCSTAMP,NCKAP1L
GO: Biological Process	GO:0045595	regulation of cell differentiation		2.085e-10	1.053e-06	8.23e-09	7.493e-08	73	1974	SLAMF8,CDKN2B,SLC46A2,RAMP2,CEBPA,TNFSF14,RASSF2,CXCL10,ZNF268,HLA-DRA,INPP5D,IMPACT,CLEC7A,EVI2B,IKZF1,PGLYRP2,DCSTAMP,ACVRL1,GHR,CCR2,TYROBP,SLIT2,PTPRC,SASH3,CXCR4,BTK,SLC9B2,C1QC,CCL3L1,CCR1,MAFB,FGF10,CCR5,CCL8,GPR171,TESC,CMKLR1,MMP14,KIT,ALOX5,IL23R,CYSLTR2,BATF,CAMK4,DTX1,CAPN3,APOE,RUNX3,S1PR3,EDNRB,MSR1,ARHGAP4,RHOH,CSF1R,CSF3R,PLXNC1,CD80,LPL,TLR2,TLR4,CRTAM,CD53,CD74,TNF,RFLNA,TNFAIP6…
GO: Biological Process	GO:0002702	positive regulation of production of molecular mediator of immune response		2.636e-10	1.332e-06	1.032e-08	9.401e-08	18	158	CD244,CLEC7A,TLR7,PTPRC,FCER1G,SASH3,BTK,SCIMP,KIT,CAMK4,CASP1,NR4A3,RSAD2,PYCARD,CD37,TLR2,TLR4,CD74
GO: Biological Process	GO:0009967	positive regulation of signal transduction		2.795e-10	1.412e-06	1.086e-08	9.891e-08	69	1824	CDKN2B,SLC46A2,CYP1B1,TNFSF14,RASSF2,NCF1,DOK3,CLEC7A,NMUR1,TRIM34,TLR7,ACVRL1,SLC15A3,ITGAL,TLR8,CD84,GHR,CCR2,ADORA2A,ADORA3,SULF2,PTPRC,RRAGD,FGD4,CXCR4,PIK3CG,BTK,CCR1,FGF10,C5AR1,FGR,MERTK,SCIMP,KIT,LY86,IL23R,DOCK2,CASS4,GPBAR1,CYSLTR2,GPR65,CASP1,TRIM68,APOE,ZDHHC17,RUNX3,TASL,EDNRA,EDNRB,RSAD2,ARRB1,CSF1R,CD80,IGHM,PYCARD,TLR2,TLR4,AUTS2,PRKCB,CD74,TNF,SIGLEC1,CD180,CTSL,MARCO,TRIM44,HCLS…
GO: Biological Process	GO:0071675	regulation of mononuclear cell migration		3.247e-10	1.64e-06	1.252e-08	1.14e-07	18	160	SLAMF8,TNFSF14,CXCL10,ITGA4,CCR2,SLIT2,CCR1,C5AR1,CMKLR1,MMP14,PLA2G7,CD200R1,CORO1A,CSF1R,PYCARD,TREM1,TNF,PADI2
GO: Biological Process	GO:0006968	cellular defense response		3.624e-10	1.831e-06	1.387e-08	1.263e-07	12	60	CLEC5A,NCF1,NCF2,CD300C,CCR2,ADORA2A,TYROBP,CCR5,C5AR1,NCR1,MNDA,LSP1
GO: Biological Process	GO:0010628	positive regulation of gene expression		4.152e-10	2.098e-06	1.577e-08	1.436e-07	59	1446	CYP1B1,RAMP2,CEBPA,CD244,CLEC5A,CLEC7A,IKZF1,TLR7,TLR8,CD300C,CD84,CCR2,TYROBP,RFTN1,SLAMF6,SULF2,PTPRC,FCER1G,SASH3,PIK3CG,BTK,CCL3L1,FGF10,CCR5,TESC,C5AR1,FGR,SCIMP,MMP14,KIT,IL23R,MCOLN2,PMP22,NIBAN1,BATF,CAMK4,CGAS,IRF8,CASP1,OAS1,NR4A3,RSAD2,SLC11A1,CSF1R,CD80,PYCARD,LPL,CD37,TLR2,TLR4,CRTAM,CD74,PRKCQ,TNF,LY9,PADI2,IL2RG,IL7R,PHACTR1
GO: Biological Process	GO:1990868	response to chemokine		4.441e-10	2.244e-06	1.662e-08	1.513e-07	15	107	CXCL10,CCR2,SLIT2,CXCR4,CCL3L1,CCR1,CCR5,CCL8,CCL14,CMKLR1,XCR1,CCRL2,PPBP,ACKR4,PADI2
GO: Biological Process	GO:1990869	cellular response to chemokine		4.441e-10	2.244e-06	1.662e-08	1.513e-07	15	107	CXCL10,CCR2,SLIT2,CXCR4,CCL3L1,CCR1,CCR5,CCL8,CCL14,CMKLR1,XCR1,CCRL2,PPBP,ACKR4,PADI2
GO: Biological Process	GO:0002275	myeloid cell activation involved in immune response		4.627e-10	2.337e-06	1.719e-08	1.565e-07	16	125	ITGB2,CD84,CCR2,TYROBP,ADORA3,FCER1G,PIK3CG,BTK,FGR,KIT,DOCK2,NR4A3,MILR1,PYCARD,MYO1F,TNF
GO: Biological Process	GO:0002237	response to molecule of bacterial origin		5.052e-10	2.552e-06	1.863e-08	1.696e-07	31	491	CXCL10,CMPK2,NCF2,CD84,ACOD1,BTK,FGF10,C5AR1,SCIMP,LY86,IL23R,VCAM1,CNR2,MRC1,IRF8,CASP1,PPBP,KMO,EDNRA,EDNRB,SLC11A1,CSF2RB,CD80,PYCARD,TLR2,TLR4,CD68,TNF,CD180,HCK,PDCD1LG2
GO: Biological Process	GO:0002718	regulation of cytokine production involved in immune response		5.308e-10	2.682e-06	1.943e-08	1.769e-07	17	145	CLEC7A,TLR7,CCR2,FCER1G,SASH3,BTK,SCIMP,KIT,CAMK4,CASP1,NR4A3,RSAD2,PYCARD,TLR2,TLR4,CD74,TNF
GO: Biological Process	GO:0032496	response to lipopolysaccharide		5.548e-10	2.803e-06	2.016e-08	1.836e-07	30	464	CXCL10,CMPK2,NCF2,CD84,ACOD1,BTK,FGF10,SCIMP,LY86,IL23R,VCAM1,CNR2,MRC1,IRF8,CASP1,PPBP,KMO,EDNRA,EDNRB,SLC11A1,CSF2RB,CD80,PYCARD,TLR2,TLR4,CD68,TNF,CD180,HCK,PDCD1LG2
GO: Biological Process	GO:0030099	myeloid cell differentiation		7.248e-10	3.662e-06	2.606e-08	2.373e-07	33	558	CEBPA,RASSF2,CLEC5A,INPP5D,EVI2B,IKZF1,DCSTAMP,TYROBP,FCER1G,SLC9B2,C1QC,CCL3L1,CCR1,MAFB,GPR171,TESC,KIT,IL23R,FLI1,BATF,CAMK4,IRF8,CSF1R,CSF3R,TLR2,TLR4,GAB3,CD74,TNF,TNFAIP6,HCLS1,OCSTAMP,NCKAP1L
GO: Biological Process	GO:0051250	negative regulation of lymphocyte activation		7.29e-10	3.683e-06	2.606e-08	2.373e-07	20	211	INPP5D,VSIG4,PGLYRP2,SAMSN1,ADORA2A,TYROBP,PLA2G2D,BTK,ZC3H12D,FGR,MERTK,MNDA,TNFAIP8L2,DTX1,RUNX3,CD80,CD37,CRTAM,CD74,PDCD1LG2
GO: Biological Process	GO:0002444	myeloid leukocyte mediated immunity		7.325e-10	3.701e-06	2.606e-08	2.373e-07	17	148	NCF1,ITGB2,CD84,CCR2,TYROBP,ADORA3,FCER1G,FCGR1A,PIK3CG,BTK,FGR,KIT,CAMK4,NR4A3,MILR1,MYO1F,TREM1
GO: Biological Process	GO:0032675	regulation of interleukin-6 production		7.925e-10	4.004e-06	2.8e-08	2.549e-07	20	212	INPP5D,C5AR2,CLEC7A,TLR7,TLR8,CD84,TYROBP,FCER1G,BTK,CCR5,SCIMP,CD200R1,ARRB1,PYCARD,LPL,TLR2,TLR4,CD74,TNF,NCKAP1L
GO: Biological Process	GO:0050729	positive regulation of inflammatory response		1.032e-09	5.212e-06	3.62e-08	3.296e-07	19	193	CEBPA,TLR7,CCR2,ADORA3,FCER1G,FCGR1A,PIK3CG,BTK,CCL3L1,NKG7,CCR5,PLA2G7,CASP1,CSF1R,PYCARD,LPL,TLR2,TLR4,TNF
GO: Biological Process	GO:0032760	positive regulation of tumor necrosis factor production		1.174e-09	5.931e-06	4.09e-08	3.724e-07	16	133	CLEC7A,CD84,CCR2,TYROBP,PTPRC,FCER1G,SASH3,BTK,CCL3L1,CCR5,OAS1,CSF1R,PYCARD,LPL,TLR2,TLR4
GO: Biological Process	GO:0035710	CD4-positive, alpha-beta T cell activation		1.232e-09	6.222e-06	4.244e-08	3.864e-07	17	153	HLA-DRA,CCR2,SLAMF6,PLA2G2D,SASH3,NKG7,SEMA4A,IL23R,BATF,RUNX3,RSAD2,CD80,PRKCQ,LY9,IL2RG,CTSL,NCKAP1L
GO: Biological Process	GO:0002833	positive regulation of response to biotic stimulus		1.235e-09	6.239e-06	4.244e-08	3.864e-07	29	451	SLC46A2,CLEC7A,TLR7,SLC15A3,TLR8,ACOD1,TYROBP,COLEC12,RFTN1,SLAMF6,FCN2,BTK,SCIMP,LY86,MNDA,VAV1,CGAS,CASP1,OAS1,TASL,RSAD2,PYCARD,TLR2,TLR4,CRTAM,CD74,TNF,CD180,HCK
GO: Biological Process	GO:0050870	positive regulation of T cell activation		1.301e-09	6.572e-06	4.441e-08	4.043e-07	23	290	CD244,TNFSF14,HLA-DRA,SIRPB2,ITGAL,CCR2,PTPRC,SASH3,VAV1,IL23R,VCAM1,RUNX3,RHOH,CORO1A,RASAL3,CD80,PYCARD,CD74,PRKCQ,IL2RG,IL7R,PDCD1LG2,NCKAP1L
GO: Biological Process	GO:0045639	positive regulation of myeloid cell differentiation		1.313e-09	6.632e-06	4.451e-08	4.052e-07	16	134	INPP5D,EVI2B,IKZF1,DCSTAMP,TYROBP,SLC9B2,CCL3L1,CCR1,TESC,IL23R,CSF1R,CD74,TNF,HCLS1,OCSTAMP,NCKAP1L
GO: Biological Process	GO:0019722	calcium-mediated signaling		1.37e-09	6.921e-06	4.566e-08	4.158e-07	22	266	TRPM2,CLEC7A,NMUR1,ITGAL,CCR2,ADORA3,PTPRC,CLIC2,CXCR4,BTK,CCR1,CCR5,CMKLR1,PLEK,MCOLN2,XCR1,CCRL2,ACKR4,EDNRB,MCTP1,CD22,TNF
GO: Biological Process	GO:0045619	regulation of lymphocyte differentiation		1.37e-09	6.921e-06	4.566e-08	4.158e-07	22	266	SLAMF8,SLC46A2,HLA-DRA,INPP5D,PGLYRP2,CCR2,PTPRC,SASH3,BTK,MMP14,IL23R,BATF,CAMK4,DTX1,RUNX3,RHOH,CD80,CRTAM,CD74,IL2RG,IL7R,NCKAP1L
GO: Biological Process	GO:0050920	regulation of chemotaxis		1.374e-09	6.941e-06	4.566e-08	4.158e-07	21	242	SLAMF8,TNFSF14,CXCL10,C5AR2,CCR2,SLIT2,PTPRO,CXCR4,CCR1,FGF10,C5AR1,CMKLR1,PLA2G7,PPBP,EDNRA,CSF1R,TREM1,CD74,TNFAIP6,PADI2,NCKAP1L
GO: Biological Process	GO:0002705	positive regulation of leukocyte mediated immunity		1.409e-09	7.119e-06	4.653e-08	4.236e-07	18	175	HLA-DRA,CLEC7A,ITGB2,TYROBP,SLAMF6,PTPRC,FCER1G,FCGR1A,SASH3,BTK,SCIMP,KIT,VAV1,IL23R,CAMK4,RSAD2,CRTAM,TNF
GO: Biological Process	GO:0050766	positive regulation of phagocytosis		1.516e-09	7.66e-06	4.942e-08	4.5e-07	14	99	CLEC7A,CFP,SIRPB2,PTPRC,FCER1G,FCGR1A,FCN2,BTK,MERTK,DOCK2,SLC11A1,PYCARD,IL2RG,NCKAP1L
GO: Biological Process	GO:0002720	positive regulation of cytokine production involved in immune response		1.516e-09	7.66e-06	4.942e-08	4.5e-07	14	99	CLEC7A,TLR7,FCER1G,SASH3,SCIMP,KIT,CAMK4,CASP1,NR4A3,RSAD2,PYCARD,TLR2,TLR4,CD74
GO: Biological Process	GO:0016192	vesicle-mediated transport		1.615e-09	8.157e-06	5.229e-08	4.761e-07	66	1778	RAMP2,ARL11,SLC10A4,CLEC7A,CFP,NCF2,SIRPB2,ITGA4,ITGAL,ITGB2,CD163,CD84,GHR,CCR2,ADORA2A,TYROBP,COLEC12,ADORA3,ATP6V1G3,PTPRC,FCER1G,FCGR1A,FCN2,PIK3CG,BTK,SLC9B2,CCR1,ARHGAP25,NKG7,CCL8,BIN2,FGR,MERTK,PLEK,KIT,VAV1,DOCK2,MRC1,WAS,IRF8,NR4A3,APOE,ACKR4,MILR1,MSR1,CORO1A,ARRB1,SLC11A1,MCTP1,CD22,SLC18A1,SYTL5,TRAPPC3L,IGHM,PYCARD,TLR2,ATP6V0A4,TLR4,MYO1F,PRKCB,SIGLEC1,IL2RG,CTSL,MARCO,HCK,NCKAP1L
GO: Biological Process	GO:0032635	interleukin-6 production		1.645e-09	8.31e-06	5.293e-08	4.819e-07	20	221	INPP5D,C5AR2,CLEC7A,TLR7,TLR8,CD84,TYROBP,FCER1G,BTK,CCR5,SCIMP,CD200R1,ARRB1,PYCARD,LPL,TLR2,TLR4,CD74,TNF,NCKAP1L
GO: Biological Process	GO:1903557	positive regulation of tumor necrosis factor superfamily cytokine production		1.824e-09	9.214e-06	5.832e-08	5.31e-07	16	137	CLEC7A,CD84,CCR2,TYROBP,PTPRC,FCER1G,SASH3,BTK,CCL3L1,CCR5,OAS1,CSF1R,PYCARD,LPL,TLR2,TLR4
GO: Biological Process	GO:0002440	production of molecular mediator of immune response		1.943e-09	9.818e-06	6.175e-08	5.622e-07	27	403	CD244,CLEC7A,TLR7,CCR2,PTPRC,FCER1G,SASH3,BTK,SCIMP,KIT,BATF,CAMK4,CGAS,CASP1,NR4A3,RSAD2,SLC11A1,CD22,IGHM,PYCARD,CD37,TLR2,TLR4,TREM1,CD74,TNF,IL7R
GO: Biological Process	GO:0043367	CD4-positive, alpha-beta T cell differentiation		2.024e-09	1.022e-05	6.39e-08	5.818e-07	15	119	HLA-DRA,CCR2,SLAMF6,PLA2G2D,SASH3,SEMA4A,IL23R,BATF,RUNX3,RSAD2,CD80,LY9,IL2RG,CTSL,NCKAP1L
GO: Biological Process	GO:0010720	positive regulation of cell development		2.15e-09	1.086e-05	6.746e-08	6.142e-07	34	614	HLA-DRA,INPP5D,CLEC7A,EVI2B,IKZF1,DCSTAMP,CCR2,TYROBP,SLIT2,PTPRC,SASH3,CXCR4,BTK,SLC9B2,CCL3L1,CCR1,TESC,MMP14,KIT,IL23R,APOE,RUNX3,RHOH,CSF1R,PLXNC1,CD80,TLR2,CD74,TNF,IL2RG,HCLS1,IL7R,OCSTAMP,NCKAP1L
GO: Biological Process	GO:0061900	glial cell activation		2.362e-09	1.193e-05	7.367e-08	6.707e-07	12	70	ITGB2,ADORA2A,TYROBP,PTPRC,C1QA,C5AR1,CASP1,CALHM2,CSF1R,TLR2,TLR4,TNF
GO: Biological Process	GO:0042116	macrophage activation		2.513e-09	1.269e-05	7.787e-08	7.09e-07	16	140	CEBPA,VSIG4,ITGB2,CD84,TYROBP,PTPRC,C1QA,C5AR1,CASP1,CALHM2,SLC11A1,CSF1R,TLR2,TLR4,CD74,TNF
GO: Biological Process	GO:0032729	positive regulation of type II interferon production		2.581e-09	1.304e-05	7.951e-08	7.239e-07	14	103	CD244,CLEC7A,TLR7,TLR8,CCR2,SLAMF6,SASH3,IL23R,IRF8,SLC11A1,PYCARD,TLR4,CRTAM,TNF
GO: Biological Process	GO:0002819	regulation of adaptive immune response		2.854e-09	1.442e-05	8.738e-08	7.956e-07	21	252	HLA-DRA,CLEC7A,SAMSN1,CCR2,PTPRC,FCER1G,FCGR1A,SASH3,BTK,IL23R,WAS,BATF,RSAD2,SLC11A1,CD80,PYCARD,CD74,PRKCQ,TNF,IL7R,NCKAP1L
GO: Biological Process	GO:0071677	positive regulation of mononuclear cell migration		2.937e-09	1.484e-05	8.937e-08	8.137e-07	14	104	TNFSF14,CXCL10,ITGA4,CCR2,CCR1,C5AR1,CMKLR1,MMP14,PLA2G7,CORO1A,CSF1R,PYCARD,TREM1,TNF
GO: Biological Process	GO:0001906	cell killing		3.894e-09	1.967e-05	1.178e-07	1.073e-06	23	307	CXCL10,HLA-DRA,NCF1,CLEC7A,TYROBP,SLAMF6,PTPRC,FCGR1A,NKG7,CCR5,CCL8,NCR1,VAV1,IL23R,CLEC12B,PPBP,CORO1A,CRTAM,TREM1,SLAMF7,LYZ,IL7R,NCKAP1L
GO: Biological Process	GO:0001774	microglial cell activation		4.371e-09	2.208e-05	1.314e-07	1.197e-06	11	59	ITGB2,TYROBP,PTPRC,C1QA,C5AR1,CASP1,CALHM2,CSF1R,TLR2,TLR4,TNF
GO: Biological Process	GO:0061081	positive regulation of myeloid leukocyte cytokine production involved in immune response		4.6e-09	2.324e-05	1.375e-07	1.252e-06	10	46	TLR7,FCER1G,KIT,CAMK4,CASP1,NR4A3,PYCARD,TLR2,TLR4,CD74
GO: Biological Process	GO:0045089	positive regulation of innate immune response		4.723e-09	2.386e-05	1.404e-07	1.278e-06	27	420	SLC46A2,CLEC7A,TLR7,SLC15A3,TLR8,ACOD1,TYROBP,COLEC12,RFTN1,SLAMF6,FCN2,BTK,SCIMP,MNDA,VAV1,CGAS,CASP1,OAS1,TASL,RSAD2,PYCARD,TLR2,TLR4,CRTAM,CD74,TNF,HCK
GO: Biological Process	GO:0032609	type II interferon production		5.702e-09	2.881e-05	1.685e-07	1.534e-06	17	169	CD244,CLEC7A,PGLYRP2,TLR7,TLR8,CCR2,SLAMF6,SASH3,IL23R,IRF8,RUNX3,SLC11A1,PYCARD,TLR4,CRTAM,TNF,PDCD1LG2
GO: Biological Process	GO:0045785	positive regulation of cell adhesion		6.868e-09	3.47e-05	2.017e-07	1.837e-06	32	579	CD244,TNFSF14,HLA-DRA,SIRPB2,ITGA4,ITGAL,ITGB2,CCR2,PTPRC,SASH3,CCR5,ALOX5,VAV1,IL23R,VCAM1,APBB1IP,CASS4,NR4A3,RUNX3,RHOH,CORO1A,RASAL3,CD80,PYCARD,TREM1,CD74,PRKCQ,TNF,IL2RG,IL7R,PDCD1LG2,NCKAP1L
GO: Biological Process	GO:0002269	leukocyte activation involved in inflammatory response		9.045e-09	4.57e-05	2.633e-07	2.397e-06	11	63	ITGB2,TYROBP,PTPRC,C1QA,C5AR1,CASP1,CALHM2,CSF1R,TLR2,TLR4,TNF
GO: Biological Process	GO:0006959	humoral immune response		9.068e-09	4.581e-05	2.633e-07	2.397e-06	23	321	MASP1,CXCL10,VSIG4,CFP,ACOD1,CCR2,PTPRC,FCN2,C1QA,C1QB,C1QC,CCL3L1,CCL8,CCL14,ALOX5,PPBP,RNASE6,SLC11A1,IGHM,CD37,TREM1,TNF,LYZ
GO: Biological Process	GO:0001776	leukocyte homeostasis		9.195e-09	4.645e-05	2.654e-07	2.417e-06	16	153	SLC46A2,TNFSF14,DOCK11,BCL2A1,CCR2,FCER1G,SASH3,BTK,MERTK,TSC22D3,DOCK10,CORO1A,CSF1R,CD74,IL7R,NCKAP1L
GO: Biological Process	GO:0032649	regulation of type II interferon production		1.109e-08	5.604e-05	3.184e-07	2.899e-06	16	155	CD244,CLEC7A,PGLYRP2,TLR7,TLR8,CCR2,SLAMF6,SASH3,IL23R,IRF8,SLC11A1,PYCARD,TLR4,CRTAM,TNF,PDCD1LG2
GO: Biological Process	GO:0045670	regulation of osteoclast differentiation		1.242e-08	6.274e-05	3.544e-07	3.227e-06	14	116	RASSF2,INPP5D,TYROBP,SLC9B2,CCL3L1,CCR1,MAFB,IL23R,CAMK4,CSF1R,TLR4,TNF,TNFAIP6,OCSTAMP
GO: Biological Process	GO:0071622	regulation of granulocyte chemotaxis		1.275e-08	6.442e-05	3.619e-07	3.295e-06	11	65	C5AR2,SLIT2,C5AR1,CMKLR1,PPBP,EDNRA,CSF1R,TREM1,CD74,TNFAIP6,NCKAP1L
GO: Biological Process	GO:0002218	activation of innate immune response		1.802e-08	9.106e-05	5.087e-07	4.632e-06	23	333	SLC46A2,CLEC7A,TLR7,SLC15A3,TLR8,ACOD1,TYROBP,COLEC12,RFTN1,FCN2,BTK,SCIMP,MNDA,CGAS,CASP1,OAS1,TASL,RSAD2,PYCARD,TLR2,TLR4,TNF,HCK
GO: Biological Process	GO:0150076	neuroinflammatory response		1.886e-08	9.529e-05	5.265e-07	4.793e-06	13	101	ITGB2,ADORA2A,TYROBP,PTPRC,C1QA,C5AR1,CASP1,CALHM2,CD200R1,CSF1R,TLR2,TLR4,TNF
GO: Biological Process	GO:0045576	mast cell activation		1.886e-08	9.529e-05	5.265e-07	4.793e-06	13	101	CD84,ADORA3,FCER1G,PIK3CG,BTK,FGR,KIT,CNR2,NR4A3,LCP2,MILR1,RHOH,TLR4
GO: Biological Process	GO:0032722	positive regulation of chemokine production		2.023e-08	0.0001022	5.615e-07	5.112e-06	12	84	CLEC7A,TLR7,CD84,MCOLN2,OAS1,CSF1R,PYCARD,LPL,TLR2,TLR4,CD74,TNF
GO: Biological Process	GO:0030316	osteoclast differentiation		2.091e-08	0.0001056	5.772e-07	5.255e-06	16	162	RASSF2,INPP5D,DCSTAMP,TYROBP,FCER1G,SLC9B2,CCL3L1,CCR1,MAFB,IL23R,CAMK4,CSF1R,TLR4,TNF,TNFAIP6,OCSTAMP
GO: Biological Process	GO:0046634	regulation of alpha-beta T cell activation		2.128e-08	0.0001075	5.841e-07	5.318e-06	15	141	CD244,HLA-DRA,CCR2,ADORA2A,PTPRC,SASH3,IL23R,BATF,RUNX3,RASAL3,CD80,CRTAM,PRKCQ,IL2RG,NCKAP1L
GO: Biological Process	GO:0002706	regulation of lymphocyte mediated immunity		2.174e-08	0.0001099	5.938e-07	5.406e-06	19	232	HLA-DRA,CCR2,SLAMF6,PTPRC,FCER1G,FCGR1A,SASH3,BTK,NCR1,VAV1,IL23R,CLEC12B,WAS,RSAD2,CD80,CRTAM,TNF,IL7R,NCKAP1L
GO: Biological Process	GO:0045597	positive regulation of cell differentiation		2.382e-08	0.0001203	6.459e-07	5.881e-06	47	1141	CDKN2B,RAMP2,CEBPA,TNFSF14,ZNF268,HLA-DRA,INPP5D,IMPACT,CLEC7A,EVI2B,IKZF1,DCSTAMP,ACVRL1,GHR,CCR2,TYROBP,SLIT2,PTPRC,SASH3,CXCR4,BTK,SLC9B2,CCL3L1,CCR1,CCR5,CCL8,TESC,CMKLR1,MMP14,KIT,IL23R,APOE,RUNX3,MSR1,RHOH,CSF1R,PLXNC1,CD80,LPL,TLR2,CD74,TNF,IL2RG,HCLS1,IL7R,OCSTAMP,NCKAP1L
GO: Biological Process	GO:0032755	positive regulation of interleukin-6 production		2.391e-08	0.0001208	6.459e-07	5.881e-06	14	122	CLEC7A,TLR7,TLR8,TYROBP,FCER1G,BTK,CCR5,SCIMP,PYCARD,LPL,TLR2,TLR4,CD74,TNF
GO: Biological Process	GO:0002758	innate immune response-activating signaling pathway		2.559e-08	0.0001293	6.877e-07	6.261e-06	22	312	SLC46A2,CLEC7A,TLR7,SLC15A3,TLR8,ACOD1,TYROBP,COLEC12,RFTN1,FCN2,BTK,SCIMP,CGAS,CASP1,OAS1,TASL,RSAD2,PYCARD,TLR2,TLR4,TNF,HCK
GO: Biological Process	GO:0001909	leukocyte mediated cytotoxicity		2.616e-08	0.0001322	6.993e-07	6.367e-06	17	187	HLA-DRA,NCF1,TYROBP,SLAMF6,PTPRC,FCGR1A,NKG7,NCR1,VAV1,IL23R,CLEC12B,CORO1A,CRTAM,TREM1,SLAMF7,IL7R,NCKAP1L
GO: Biological Process	GO:0042129	regulation of T cell proliferation		2.865e-08	0.0001447	7.617e-07	6.935e-06	19	236	CD244,VSIG4,ITGAL,CCR2,PTPRC,PLA2G2D,SASH3,ZC3H12D,IL23R,VCAM1,CORO1A,RASAL3,CD80,PYCARD,CD37,CRTAM,PRKCQ,PDCD1LG2,NCKAP1L
GO: Biological Process	GO:0050921	positive regulation of chemotaxis		2.959e-08	0.0001495	7.826e-07	7.126e-06	16	166	TNFSF14,CXCL10,CCR2,SLIT2,CXCR4,CCR1,FGF10,C5AR1,CMKLR1,PLA2G7,PPBP,EDNRA,CSF1R,TREM1,CD74,NCKAP1L
GO: Biological Process	GO:0042102	positive regulation of T cell proliferation		3.269e-08	0.0001652	8.603e-07	7.833e-06	14	125	CD244,ITGAL,CCR2,PTPRC,SASH3,IL23R,VCAM1,CORO1A,RASAL3,CD80,PYCARD,PRKCQ,PDCD1LG2,NCKAP1L
GO: Biological Process	GO:0046635	positive regulation of alpha-beta T cell activation		3.935e-08	0.0001988	1.03e-06	9.379e-06	12	89	CD244,HLA-DRA,CCR2,PTPRC,SASH3,IL23R,RUNX3,RASAL3,CD80,PRKCQ,IL2RG,NCKAP1L
GO: Biological Process	GO:0051094	positive regulation of developmental process		4.636e-08	0.0002342	1.207e-06	1.099e-05	60	1685	CDKN2B,CYP1B1,RAMP2,CEBPA,TNFSF14,ZNF268,HLA-DRA,INPP5D,IMPACT,CLEC7A,EVI2B,IKZF1,DCSTAMP,ACVRL1,ITGB2,GHR,CCR2,TYROBP,SLIT2,PTPRC,SASH3,CXCR4,BTK,SLC9B2,CCL3L1,CCR1,FGF10,CCR5,CCL8,TESC,C5AR1,CMKLR1,SEMA4A,MMP14,KIT,ALOX5,IL23R,CYSLTR2,CAPN3,APOE,RUNX3,EDNRA,MSR1,RHOH,THBS2,CSF1R,PLXNC1,CD80,LPL,TLR2,CD53,PRKCB,CD74,TNF,IL2RG,HCLS1,IL7R,OCSTAMP,NCKAP1L,ZNF304
GO: Biological Process	GO:0002690	positive regulation of leukocyte chemotaxis		4.777e-08	0.0002413	1.238e-06	1.127e-05	13	109	TNFSF14,CXCL10,CCR2,CCR1,C5AR1,CMKLR1,PLA2G7,PPBP,EDNRA,CSF1R,TREM1,CD74,NCKAP1L
GO: Biological Process	GO:0032731	positive regulation of interleukin-1 beta production		5.188e-08	0.0002621	1.331e-06	1.211e-05	11	74	CLEC7A,TLR8,TYROBP,CCL3L1,CCR5,CASP1,PYCARD,LPL,TLR2,TLR4,TNF
GO: Biological Process	GO:0032653	regulation of interleukin-10 production		5.188e-08	0.0002621	1.331e-06	1.211e-05	11	74	CLEC7A,CD84,TYROBP,FCER1G,SASH3,BTK,IL23R,PYCARD,TLR2,TLR4,PDCD1LG2
GO: Biological Process	GO:2000106	regulation of leukocyte apoptotic process		5.401e-08	0.0002729	1.378e-06	1.255e-05	14	130	SLC46A2,BCL2A1,FCER1G,BTK,CCR5,MERTK,TSC22D3,NR4A3,GIMAP8,CD74,PRKCQ,SIGLEC1,HCLS1,IL7R
GO: Biological Process	GO:1902622	regulation of neutrophil migration		5.817e-08	0.0002939	1.477e-06	1.345e-05	10	59	SLAMF8,C5AR2,SLIT2,C5AR1,EDNRA,TLR2,MYO1F,CD74,TNFAIP6,NCKAP1L
GO: Biological Process	GO:0007204	positive regulation of cytosolic calcium ion concentration		6.856e-08	0.0003464	1.732e-06	1.577e-05	18	224	CD52,JPH4,C5AR2,ADCY5,CCR2,CXCR4,PIK3CG,CCL3L1,CCR1,CCR5,C5AR1,CMKLR1,XCR1,CCRL2,ACKR4,S1PR3,EDNRA,EDNRB
GO: Biological Process	GO:0032613	interleukin-10 production		7.922e-08	0.0004002	1.991e-06	1.813e-05	11	77	CLEC7A,CD84,TYROBP,FCER1G,SASH3,BTK,IL23R,PYCARD,TLR2,TLR4,PDCD1LG2
GO: Biological Process	GO:0046632	alpha-beta T cell differentiation		9.031e-08	0.0004562	2.259e-06	2.056e-05	15	157	HLA-DRA,CCR2,SLAMF6,PLA2G2D,SASH3,SEMA4A,IL23R,BATF,RUNX3,RSAD2,CD80,LY9,IL2RG,CTSL,NCKAP1L
GO: Biological Process	GO:0071216	cellular response to biotic stimulus		9.217e-08	0.0004657	2.294e-06	2.089e-05	23	364	CXCL10,CLEC7A,CMPK2,CD84,ACOD1,BTK,SCIMP,LY86,MRC1,IRF8,CASP1,PPBP,KMO,EDNRB,CD80,PYCARD,TLR2,TLR4,CD68,TNF,CD180,HCK,PDCD1LG2
GO: Biological Process	GO:0038093	Fc receptor signaling pathway		9.511e-08	0.0004805	2.355e-06	2.144e-05	10	62	FCER1G,FCGR1A,BTK,FGR,KIT,VAV1,NR4A3,CD200R1,PRKCQ,HCK
GO: Biological Process	GO:0007186	G protein-coupled receptor signaling pathway		1.017e-07	0.0005136	2.505e-06	2.281e-05	52	1395	KCTD12,PDE3B,RAMP2,CXCL10,C5AR2,P2RY13,GPR84,NMUR1,ADCY5,CCR2,ADORA2A,SLIT2,ADORA3,CXCR4,PIK3CG,ADGRE3,CCL3L1,CCR1,P2RY14,CCR5,PLCB2,CCL8,GPR171,CCL14,C5AR1,CMKLR1,PLEK,GNG11,VAV1,CNR2,GPBAR1,XCR1,CYSLTR2,ADGRG3,GPR65,HTR7,GPR34,CCRL2,APOE,GPR88,PPBP,ACKR4,RGS1,S1PR3,EDNRA,EDNRB,RGS8,ARRB1,ENTPD1,PRKCB,PADI2,MARCO
GO: Biological Process	GO:1905517	macrophage migration		1.039e-07	0.000525	2.548e-06	2.32e-05	11	79	SLAMF8,CCR2,CCL3L1,C5AR1,CMKLR1,MMP14,MCOLN2,EDNRB,CD200R1,CSF1R,TREM1
GO: Biological Process	GO:0002821	positive regulation of adaptive immune response		1.068e-07	0.0005396	2.607e-06	2.374e-05	15	159	HLA-DRA,CLEC7A,CCR2,PTPRC,FCER1G,FCGR1A,SASH3,BTK,IL23R,RSAD2,SLC11A1,PYCARD,CD74,PRKCQ,TNF
GO: Biological Process	GO:0033993	response to lipid		1.172e-07	0.000592	2.846e-06	2.591e-05	45	1126	CYP1B1,CXCL10,NCF1,CMPK2,NCF2,ADCY5,CD84,ACOD1,GHR,PTPRC,BTK,UCP3,FGF10,CCR5,TESC,SCIMP,LY86,IL23R,VCAM1,CNR2,MRC1,GPBAR1,HTR7,IRF8,CASP1,NR4A3,TRIM68,PPBP,KMO,EDNRA,EDNRB,SLC11A1,CSF2RB,CD80,PYCARD,LPL,TLR2,TLR4,CD68,PRKCB,TNF,CD180,PADI2,HCK,PDCD1LG2
GO: Biological Process	GO:0030888	regulation of B cell proliferation		1.187e-07	0.0005994	2.868e-06	2.611e-05	11	80	INPP5D,TYROBP,PTPRC,SASH3,BTK,MNDA,CD22,IGHM,TLR4,CD74,NCKAP1L
GO: Biological Process	GO:0045621	positive regulation of lymphocyte differentiation		1.367e-07	0.0006908	3.289e-06	2.995e-05	15	162	HLA-DRA,INPP5D,CCR2,PTPRC,SASH3,BTK,MMP14,IL23R,RUNX3,RHOH,CD80,CD74,IL2RG,IL7R,NCKAP1L
GO: Biological Process	GO:0036336	dendritic cell migration		1.384e-07	0.0006993	3.314e-06	3.017e-05	8	36	SLAMF8,TRPM2,CCR2,CXCR4,PIK3CG,CCR1,CCR5,ALOX5
GO: Biological Process	GO:0002822	regulation of adaptive immune response based on somatic recombination of immune receptors built from immunoglobulin superfamily domains		1.417e-07	0.0007156	3.376e-06	3.073e-05	18	235	HLA-DRA,CLEC7A,CCR2,PTPRC,FCER1G,FCGR1A,SASH3,BTK,IL23R,WAS,BATF,RSAD2,SLC11A1,CD80,PRKCQ,TNF,IL7R,NCKAP1L
GO: Biological Process	GO:0050864	regulation of B cell activation		1.483e-07	0.0007491	3.517e-06	3.202e-05	15	163	SLAMF8,INPP5D,SAMSN1,TYROBP,PTPRC,SASH3,BTK,MMP14,MNDA,CD22,IGHM,TLR4,CD74,IL2RG,NCKAP1L
GO: Biological Process	GO:0034341	response to type II interferon		1.506e-07	0.000761	3.556e-06	3.238e-05	14	141	DAPK1,ACOD1,KYNU,IL23R,MRC1,WAS,IRF8,CASP1,SLC11A1,TLR2,TLR4,CD74,TNF,HCK
GO: Biological Process	GO:0071222	cellular response to lipopolysaccharide		1.62e-07	0.0008185	3.807e-06	3.466e-05	21	318	CXCL10,CMPK2,CD84,ACOD1,SCIMP,LY86,MRC1,IRF8,CASP1,PPBP,KMO,EDNRB,CD80,PYCARD,TLR2,TLR4,CD68,TNF,CD180,HCK,PDCD1LG2
GO: Biological Process	GO:0032940	secretion by cell		1.698e-07	0.0008578	3.971e-06	3.616e-05	43	1064	PDE3B,TRPM2,ITGB2,ADCY5,CD84,CCR2,ADORA2A,ADORA3,FCER1G,PIK3CG,BTK,SLC9B2,CCR1,FGF10,NKG7,CCL8,FGR,MERTK,PLEK,KIT,ALOX5,HTR7,NR4A3,APOE,MILR1,KMO,EDNRB,CORO1A,RSAD2,ARRB1,MCTP1,SLC18A1,SYTL5,TLR2,ENTPD1,TLR4,MYO1F,PRKCB,PRKCQ,TNF,HCK,SLC16A10,NCKAP1L
GO: Biological Process	GO:0045807	positive regulation of endocytosis		1.755e-07	0.0008866	4.086e-06	3.72e-05	17	213	CLEC7A,CFP,SIRPB2,PTPRC,FCER1G,FCGR1A,FCN2,BTK,MERTK,DOCK2,APOE,ARRB1,SLC11A1,IGHM,PYCARD,IL2RG,NCKAP1L
GO: Biological Process	GO:0070374	positive regulation of ERK1 and ERK2 cascade		1.942e-07	0.0009811	4.5e-06	4.098e-05	18	240	PTPRC,CXCR4,CCR1,FGF10,C5AR1,SCIMP,GPBAR1,CYSLTR2,APOE,EDNRA,ARRB1,CSF1R,PYCARD,TLR2,TLR4,CD74,TNF,MARCO
GO: Biological Process	GO:0002221	pattern recognition receptor signaling pathway		1.992e-07	0.001007	4.596e-06	4.185e-05	20	294	SLC46A2,CLEC7A,TLR7,SLC15A3,TLR8,ACOD1,COLEC12,RFTN1,FCN2,BTK,SCIMP,CGAS,CASP1,OAS1,TASL,RSAD2,PYCARD,TLR2,TLR4,TNF
GO: Biological Process	GO:0043410	positive regulation of MAPK cascade		2.177e-07	0.0011	5e-06	4.552e-05	29	571	RASSF2,NCF1,DOK3,CLEC7A,CD84,GHR,CCR2,PTPRC,FGD4,CXCR4,PIK3CG,CCR1,FGF10,C5AR1,SCIMP,KIT,GPBAR1,CYSLTR2,APOE,EDNRA,ARRB1,CSF1R,IGHM,PYCARD,TLR2,TLR4,CD74,TNF,MARCO
GO: Biological Process	GO:0071887	leukocyte apoptotic process		2.204e-07	0.001113	5.017e-06	4.568e-05	15	168	SLC46A2,BCL2A1,FCER1G,BTK,CCR5,MERTK,TSC22D3,NR4A3,GIMAP8,CD74,PRKCQ,SIGLEC1,CTSL,HCLS1,IL7R
GO: Biological Process	GO:0044093	positive regulation of molecular function		2.209e-07	0.001116	5.017e-06	4.568e-05	52	1430	DOCK11,RASSF2,NCF1,CLEC7A,DAPK1,TRIM34,BCL2A1,ITGB2,CCNY,CD84,GHR,CCR2,ADORA3,PTPRC,FGD4,CLIC2,PIK3CG,BTK,CCL3L1,FGF10,ARHGAP25,CCL8,TESC,PLCL1,CCL14,MERTK,PLEK,KIT,VAV1,IL23R,CASS4,GPR65,CAPN3,CASP1,DOCK10,TRIM68,APOE,RGS1,EDNRA,RGS8,ARRB1,SLC11A1,CSF1R,PYCARD,TLR2,TLR4,CD74,PRKCQ,TNF,ARHGAP45,ATP2A3,CTSL
GO: Biological Process	GO:0030101	natural killer cell activation		2.224e-07	0.001124	5.017e-06	4.568e-05	13	124	CD244,IKZF1,PGLYRP2,TYROBP,SLAMF6,PTPRC,NKG7,FGR,MERTK,NCR1,IL23R,CORO1A,SLAMF7
GO: Biological Process	GO:0042100	B cell proliferation		2.224e-07	0.001124	5.017e-06	4.568e-05	13	124	INPP5D,TYROBP,PTPRC,SASH3,BTK,MNDA,CD22,IGHM,TLR4,CD74,CD180,IL7R,NCKAP1L
GO: Biological Process	GO:0001818	negative regulation of cytokine production		2.301e-07	0.001162	5.166e-06	4.703e-05	25	444	INPP5D,VSIG4,C5AR2,PGLYRP2,TLR8,CD84,ACOD1,TYROBP,PTPRC,BTK,CMKLR1,MERTK,IL23R,OAS1,CD200R1,ARRB1,SLC11A1,SRGN,PYCARD,TLR2,TLR4,TNF,SIGLEC1,PDCD1LG2,NCKAP1L
GO: Biological Process	GO:0048872	homeostasis of number of cells		2.722e-07	0.001375	6.085e-06	5.54e-05	25	448	SLC46A2,TNFSF14,DOCK11,RASSF2,INPP5D,IKZF1,BCL2A1,CCR2,FCER1G,SASH3,BTK,P2RY14,MAFB,MERTK,KIT,TSC22D3,DOCK10,ZNF251,ARSG,CORO1A,CSF1R,CD74,HCLS1,IL7R,NCKAP1L
GO: Biological Process	GO:0030003	intracellular monoatomic cation homeostasis		2.75e-07	0.001389	6.099e-06	5.553e-05	30	611	SLAMF8,SLC9A9,JPH4,CYBRD1,CXCL10,TRPM2,CCR2,PTPRC,CLIC2,SLC9A7,CCR1,CCR5,PLCB2,CCL8,TESC,CCL14,XCR1,CALB2,CAPN3,APOE,TASL,HVCN1,SLC1A3,EDNRA,CORO1A,SLC11A1,ATP6V0A4,PRKCB,SLC45A2,ATP2A3
GO: Biological Process	GO:0002286	T cell activation involved in immune response		2.752e-07	0.001391	6.099e-06	5.553e-05	14	148	HLA-DRA,ITGAL,CCR2,SLAMF6,FCER1G,SEMA4A,IL23R,APBB1IP,BATF,SLC11A1,CD80,CD74,LY9,NCKAP1L
GO: Biological Process	GO:0032677	regulation of interleukin-8 production		2.81e-07	0.00142	6.2e-06	5.645e-05	12	106	CD244,C5AR2,CLEC7A,TLR7,TLR8,PTPRC,ARRB1,PYCARD,TLR2,TLR4,CD74,TNF
GO: Biological Process	GO:0050790	regulation of catalytic activity		3.079e-07	0.001556	6.764e-06	6.158e-05	59	1737	SLAMF8,CDKN2B,DOCK11,RASSF2,NCF1,CLEC7A,P2RY13,DAPK1,BCL2A1,ITGB2,ITIH3,CCNY,GHR,CCR2,ADORA3,PTPRC,MGMT,PTPRO,FGD4,PIK3CG,RASGRP3,CCL3L1,ARHGAP25,CCL8,CCL14,C5AR1,FGR,MERTK,PLEK,KIT,VAV1,IL23R,PMP22,CASS4,GPR65,CAPN3,CASP1,DOCK10,OAS1,APOE,RGS1,EDNRA,EDNRB,ITIH5,RGS8,ARRB1,SLC11A1,CSF1R,RASAL3,PLXNC1,PYCARD,TLR4,CD74,PRKCQ,TNF,ARHGAP45,ATP2A3,CTSL,NCKAP1L
GO: Biological Process	GO:0032637	interleukin-8 production		3.117e-07	0.001575	6.817e-06	6.207e-05	12	107	CD244,C5AR2,CLEC7A,TLR7,TLR8,PTPRC,ARRB1,PYCARD,TLR2,TLR4,CD74,TNF
GO: Biological Process	GO:0032660	regulation of interleukin-17 production		3.144e-07	0.001588	6.846e-06	6.233e-05	9	54	RFTN1,SLAMF6,BTK,IL23R,TLR2,TLR4,PRKCQ,LY9,NCKAP1L
GO: Biological Process	GO:0032732	positive regulation of interleukin-1 production		3.207e-07	0.00162	6.954e-06	6.331e-05	11	88	CLEC7A,TLR8,TYROBP,CCL3L1,CCR5,CASP1,PYCARD,LPL,TLR2,TLR4,TNF
GO: Biological Process	GO:0050830	defense response to Gram-positive bacterium		3.249e-07	0.001641	7.014e-06	6.386e-05	14	150	NCF1,PGLYRP2,FCN2,C5AR1,FGR,MPEG1,RNASE6,PYCARD,TLR2,MYO1F,TNF,LYZ,HCK,IL7R
GO: Biological Process	GO:0071219	cellular response to molecule of bacterial origin		3.314e-07	0.001674	7.125e-06	6.488e-05	21	332	CXCL10,CMPK2,CD84,ACOD1,SCIMP,LY86,MRC1,IRF8,CASP1,PPBP,KMO,EDNRB,CD80,PYCARD,TLR2,TLR4,CD68,TNF,CD180,HCK,PDCD1LG2
GO: Biological Process	GO:0055082	intracellular chemical homeostasis		3.485e-07	0.001761	7.461e-06	6.793e-05	37	866	SLAMF8,SLC9A9,PDE3B,JPH4,CYBRD1,HK3,CXCL10,NCF1,TRPM2,ADCY5,CCR2,PTPRC,CLIC2,SLC9B2,SLC9A7,CCR1,CCR5,PLCB2,CCL8,TESC,CCL14,VCAM1,XCR1,CALB2,CAPN3,APOE,TASL,HVCN1,SLC1A3,EDNRA,CORO1A,ARRB1,SLC11A1,ATP6V0A4,PRKCB,SLC45A2,ATP2A3
GO: Biological Process	GO:0019725	cellular homeostasis		3.788e-07	0.001913	8.074e-06	7.351e-05	40	981	SLAMF8,SLC9A9,PDE3B,JPH4,CYBRD1,HK3,CXCL10,NCF1,TRPM2,ADCY5,CCR2,ATP6V1G3,PTPRC,CLIC2,SLC9B2,SLC9A7,CCR1,CCR5,PLCB2,CCL8,TESC,CCL14,VCAM1,XCR1,CALB2,CAPN3,APOE,TASL,HVCN1,SLC1A3,EDNRA,CORO1A,ARRB1,SLC11A1,ATP6V0A4,PRKCB,SLC45A2,ATP2A3,IL2RG,IL7R
GO: Biological Process	GO:0002730	regulation of dendritic cell cytokine production		3.821e-07	0.00193	8.111e-06	7.385e-05	6	18	CLEC7A,SCIMP,KIT,CAMK4,TLR2,TLR4
GO: Biological Process	GO:0006873	intracellular monoatomic ion homeostasis		4.01e-07	0.002026	8.476e-06	7.718e-05	30	622	SLAMF8,SLC9A9,JPH4,CYBRD1,CXCL10,TRPM2,CCR2,PTPRC,CLIC2,SLC9A7,CCR1,CCR5,PLCB2,CCL8,TESC,CCL14,XCR1,CALB2,CAPN3,APOE,TASL,HVCN1,SLC1A3,EDNRA,CORO1A,SLC11A1,ATP6V0A4,PRKCB,SLC45A2,ATP2A3
GO: Biological Process	GO:0061082	myeloid leukocyte cytokine production		4.074e-07	0.002058	8.555e-06	7.789e-05	10	72	TLR7,FCER1G,KIT,CAMK4,CASP1,NR4A3,PYCARD,TLR2,TLR4,CD74
GO: Biological Process	GO:0045580	regulation of T cell differentiation		4.081e-07	0.002062	8.555e-06	7.789e-05	17	226	SLC46A2,HLA-DRA,CCR2,PTPRC,SASH3,IL23R,BATF,CAMK4,DTX1,RUNX3,RHOH,CD80,CRTAM,CD74,IL2RG,IL7R,NCKAP1L
GO: Biological Process	GO:0030183	B cell differentiation		4.195e-07	0.00212	8.758e-06	7.974e-05	16	201	SLAMF8,DOCK11,INPP5D,IKZF1,ITGA4,PTPRC,BTK,MMP14,KIT,VCAM1,ADGRG3,IRF8,DOCK10,IGHM,IL2RG,NCKAP1L
GO: Biological Process	GO:0140894	endolysosomal toll-like receptor signaling pathway		4.346e-07	0.002195	9.035e-06	8.226e-05	9	56	TLR7,TLR8,COLEC12,RFTN1,SCIMP,OAS1,TASL,RSAD2,TNF
GO: Biological Process	GO:0046903	secretion		4.521e-07	0.002284	9.361e-06	8.523e-05	46	1221	PDE3B,TRPM2,ITGB2,ADCY5,CD84,CCR2,ADORA2A,ADORA3,FCER1G,PLA2G2D,PIK3CG,BTK,SLC9B2,CCR1,FGF10,NKG7,CCL8,FGR,MERTK,PLEK,KIT,ALOX5,HTR7,NR4A3,APOE,MILR1,KMO,EDNRA,EDNRB,CORO1A,RSAD2,ARRB1,MCTP1,SLC18A1,SYTL5,TLR2,ENTPD1,TLR4,MYO1F,PRKCB,CD74,PRKCQ,TNF,HCK,SLC16A10,NCKAP1L
GO: Biological Process	GO:0002407	dendritic cell chemotaxis		4.662e-07	0.002355	9.612e-06	8.752e-05	7	29	SLAMF8,TRPM2,CCR2,CXCR4,PIK3CG,CCR1,CCR5
GO: Biological Process	GO:0032620	interleukin-17 production		5.083e-07	0.002568	1.044e-05	9.505e-05	9	57	RFTN1,SLAMF6,BTK,IL23R,TLR2,TLR4,PRKCQ,LY9,NCKAP1L
GO: Biological Process	GO:0032680	regulation of tumor necrosis factor production		5.225e-07	0.00264	1.069e-05	9.731e-05	17	230	C5AR2,CLEC7A,CD84,CCR2,TYROBP,PTPRC,FCER1G,SASH3,BTK,CCL3L1,CCR5,OAS1,CSF1R,PYCARD,LPL,TLR2,TLR4
GO: Biological Process	GO:0043067	regulation of programmed cell death		5.333e-07	0.002694	1.086e-05	9.891e-05	62	1895	SLC46A2,CYP1B1,RAMP2,HK3,RASSF2,CXCL10,ZNF268,CLEC5A,INPP5D,STK26,CLEC7A,DAPK1,EVI2B,NCF2,BCL2A1,ITGA4,ADORA2A,SLIT2,PTPRC,FCER1G,MGMT,CXCR4,PIK3CG,BTK,CCL3L1,FGF10,CCR5,C5AR1,MERTK,KIT,MNDA,PMP22,TNFAIP8L2,TSC22D3,CAPN3,IRF8,CASP1,NR4A3,CERS6,APOE,ZDHHC17,RUNX3,EDNRA,EDNRB,CALHM2,CORO1A,ARRB1,GIMAP8,CSF1R,PYCARD,TLR4,TREM1,CD74,PRKCQ,TNF,SIGLEC1,CTSL,HCK,HCLS1,IL7R,NCKAP1L,ZNF304
GO: Biological Process	GO:0002371	dendritic cell cytokine production		5.504e-07	0.002781	1.117e-05	0.0001017	6	19	CLEC7A,SCIMP,KIT,CAMK4,TLR2,TLR4
GO: Biological Process	GO:0045730	respiratory burst		5.974e-07	0.003018	1.205e-05	0.0001097	8	43	SLAMF8,CD52,NCF1,CLEC7A,NCF2,PIK3CG,SLC11A1,HCK
GO: Biological Process	GO:0032602	chemokine production		5.989e-07	0.003025	1.205e-05	0.0001097	13	135	CLEC7A,TLR7,CD84,MCOLN2,OAS1,CSF1R,PYCARD,LPL,TLR2,TLR4,TREM1,CD74,TNF
GO: Biological Process	GO:0055080	monoatomic cation homeostasis		6.191e-07	0.003128	1.241e-05	0.000113	32	705	SLAMF8,SLC9A9,JPH4,CYBRD1,CXCL10,TRPM2,CCR2,PTPRC,CLIC2,SLC9B2,SLC9A7,CCR1,CCR5,PLCB2,CCL8,TESC,CCL14,XCR1,CALB2,CAPN3,APOE,TASL,HVCN1,SLC1A3,EDNRA,EDNRB,CORO1A,SLC11A1,ATP6V0A4,PRKCB,SLC45A2,ATP2A3
GO: Biological Process	GO:0048871	multicellular organismal-level homeostasis		6.918e-07	0.003495	1.381e-05	0.0001258	41	1043	SLC46A2,CEBPA,CYBRD1,TNFSF14,DOCK11,RASSF2,INPP5D,TRPM2,IKZF1,BCL2A1,DCSTAMP,CCR2,ADORA2A,FCER1G,SASH3,CXCR4,BTK,P2RY14,MAFB,CCR5,PLCL1,CMKLR1,MERTK,KIT,TSC22D3,DOCK10,OAS1,NR4A3,APOE,ZNF251,ARSG,EDNRB,CORO1A,SLC11A1,CSF1R,TLR4,CD74,TNF,HCLS1,IL7R,NCKAP1L
GO: Biological Process	GO:0045672	positive regulation of osteoclast differentiation		7.193e-07	0.003634	1.431e-05	0.0001303	8	44	TYROBP,SLC9B2,CCL3L1,CCR1,IL23R,CSF1R,TNF,OCSTAMP
GO: Biological Process	GO:1903555	regulation of tumor necrosis factor superfamily cytokine production		7.493e-07	0.003786	1.485e-05	0.0001352	17	236	C5AR2,CLEC7A,CD84,CCR2,TYROBP,PTPRC,FCER1G,SASH3,BTK,CCL3L1,CCR5,OAS1,CSF1R,PYCARD,LPL,TLR2,TLR4
GO: Biological Process	GO:0032640	tumor necrosis factor production		7.948e-07	0.004015	1.568e-05	0.0001428	17	237	C5AR2,CLEC7A,CD84,CCR2,TYROBP,PTPRC,FCER1G,SASH3,BTK,CCL3L1,CCR5,OAS1,CSF1R,PYCARD,LPL,TLR2,TLR4
GO: Biological Process	GO:0050801	monoatomic ion homeostasis		8.923e-07	0.004508	1.749e-05	0.0001593	32	717	SLAMF8,SLC9A9,JPH4,CYBRD1,CXCL10,TRPM2,CCR2,PTPRC,CLIC2,SLC9B2,SLC9A7,CCR1,CCR5,PLCB2,CCL8,TESC,CCL14,XCR1,CALB2,CAPN3,APOE,TASL,HVCN1,SLC1A3,EDNRA,EDNRB,CORO1A,SLC11A1,ATP6V0A4,PRKCB,SLC45A2,ATP2A3
GO: Biological Process	GO:0050777	negative regulation of immune response		8.933e-07	0.004513	1.749e-05	0.0001593	17	239	SLAMF8,MASP1,INPP5D,VSIG4,PGLYRP2,SAMSN1,ACOD1,CCR2,PTPRC,CCR1,FGR,CLEC12B,OAS1,CD80,HCK,IL7R,NCKAP1L
GO: Biological Process	GO:0002753	cytoplasmic pattern recognition receptor signaling pathway		9.376e-07	0.004737	1.829e-05	0.0001665	15	188	SLC46A2,TLR7,SLC15A3,TLR8,COLEC12,RFTN1,BTK,SCIMP,CGAS,OAS1,TASL,RSAD2,PYCARD,TLR4,TNF
GO: Biological Process	GO:0018108	peptidyl-tyrosine phosphorylation		1.071e-06	0.005412	2.082e-05	0.0001895	20	327	NCF1,CLEC7A,SAMSN1,ITGB2,GHR,PTPRC,BTK,FGF10,FGR,KIT,IL23R,CASS4,CSF1R,CD80,IGHM,TLR4,CD74,TNF,HCK,HCLS1
GO: Biological Process	GO:0071706	tumor necrosis factor superfamily cytokine production		1.124e-06	0.00568	2.176e-05	0.0001981	17	243	C5AR2,CLEC7A,CD84,CCR2,TYROBP,PTPRC,FCER1G,SASH3,BTK,CCL3L1,CCR5,OAS1,CSF1R,PYCARD,LPL,TLR2,TLR4
GO: Biological Process	GO:0030100	regulation of endocytosis		1.151e-06	0.005815	2.219e-05	0.0002021	22	389	CLEC7A,CFP,SIRPB2,PTPRC,FCER1G,FCGR1A,FCN2,BTK,FGR,MERTK,DOCK2,APOE,ARRB1,SLC11A1,MCTP1,CD22,IGHM,PYCARD,TLR2,IL2RG,HCK,NCKAP1L
GO: Biological Process	GO:0018212	peptidyl-tyrosine modification		1.177e-06	0.005949	2.262e-05	0.0002059	20	329	NCF1,CLEC7A,SAMSN1,ITGB2,GHR,PTPRC,BTK,FGF10,FGR,KIT,IL23R,CASS4,CSF1R,CD80,IGHM,TLR4,CD74,TNF,HCK,HCLS1
GO: Biological Process	GO:0035590	purinergic nucleotide receptor signaling pathway		1.203e-06	0.006076	2.302e-05	0.0002096	7	33	P2RY13,ADCY5,ADORA2A,ADORA3,P2RY14,GPR171,GPR34
GO: Biological Process	GO:0043085	positive regulation of catalytic activity		1.234e-06	0.006235	2.348e-05	0.0002138	40	1028	DOCK11,RASSF2,NCF1,CLEC7A,DAPK1,BCL2A1,ITGB2,CCNY,GHR,ADORA3,PTPRC,FGD4,PIK3CG,CCL3L1,ARHGAP25,CCL8,CCL14,MERTK,PLEK,KIT,VAV1,IL23R,CASS4,GPR65,CASP1,DOCK10,APOE,RGS1,EDNRA,RGS8,SLC11A1,CSF1R,PYCARD,TLR4,CD74,PRKCQ,TNF,ARHGAP45,ATP2A3,CTSL
GO: Biological Process	GO:0002886	regulation of myeloid leukocyte mediated immunity		1.245e-06	0.006289	2.348e-05	0.0002138	10	81	ITGB2,CD84,CCR2,TYROBP,ADORA3,FCER1G,FCGR1A,BTK,FGR,CAMK4
GO: Biological Process	GO:0002238	response to molecule of fungal origin		1.245e-06	0.006292	2.348e-05	0.0002138	4	6	CLEC7A,BTK,SCIMP,TLR2
GO: Biological Process	GO:1902623	negative regulation of neutrophil migration		1.245e-06	0.006292	2.348e-05	0.0002138	4	6	SLAMF8,C5AR2,SLIT2,TNFAIP6
GO: Biological Process	GO:0050731	positive regulation of peptidyl-tyrosine phosphorylation		1.306e-06	0.006599	2.453e-05	0.0002234	15	193	NCF1,CLEC7A,GHR,PTPRC,FGF10,KIT,IL23R,CASS4,CSF1R,CD80,IGHM,TLR4,CD74,TNF,HCLS1
GO: Biological Process	GO:0030036	actin cytoskeleton organization		1.311e-06	0.006625	2.454e-05	0.0002234	34	803	STARD8,TRPM2,EPB41L3,PARVG,TYROBP,SLIT2,FGD4,FGF10,ARHGAP25,FGR,PLEK,KIT,PMP22,DOCK2,GPR65,WAS,CAPN3,GMFG,PSTPIP2,RHOH,CORO1A,ARRB1,CSF1R,PYCARD,TLR2,MYO1F,AUTS2,PRKCQ,TNF,RFLNA,HCK,HCLS1,PHACTR1,NCKAP1L
GO: Biological Process	GO:0140352	export from cell		1.452e-06	0.007335	2.707e-05	0.0002464	43	1153	PDE3B,TRPM2,ITGB2,ADCY5,CD84,CCR2,ADORA2A,ADORA3,FCER1G,PIK3CG,BTK,SLC9B2,CCR1,FGF10,NKG7,CCL8,FGR,MERTK,PLEK,KIT,ALOX5,HTR7,NR4A3,APOE,MILR1,KMO,EDNRB,CORO1A,RSAD2,ARRB1,MCTP1,SLC18A1,SYTL5,TLR2,ENTPD1,TLR4,MYO1F,PRKCB,PRKCQ,TNF,HCK,SLC16A10,NCKAP1L
GO: Biological Process	GO:0031341	regulation of cell killing		1.584e-06	0.008001	2.942e-05	0.0002678	13	147	HLA-DRA,CLEC7A,TYROBP,SLAMF6,PTPRC,CCR5,NCR1,VAV1,IL23R,CLEC12B,CRTAM,IL7R,NCKAP1L
GO: Biological Process	GO:0032642	regulation of chemokine production		1.681e-06	0.008491	3.11e-05	0.0002832	12	125	CLEC7A,TLR7,CD84,MCOLN2,OAS1,CSF1R,PYCARD,LPL,TLR2,TLR4,CD74,TNF
GO: Biological Process	GO:0002260	lymphocyte homeostasis		1.751e-06	0.008844	3.228e-05	0.0002939	11	104	SLC46A2,TNFSF14,DOCK11,BCL2A1,SASH3,TSC22D3,DOCK10,CORO1A,CD74,IL7R,NCKAP1L
GO: Biological Process	GO:0014070	response to organic cyclic compound		1.986e-06	0.01003	3.64e-05	0.0003315	40	1048	CDKN2B,CYP1B1,CEBPA,CXCL10,NCF1,TRPM2,P2RY13,NCF2,TLR7,RFTN2,ADCY5,ACOD1,GHR,ADORA2A,COLEC12,RFTN1,PTPRC,CXCR4,PIK3CG,UCP3,FGF10,CCR5,MMP14,KYNU,DNTT,GPBAR1,HTR7,CGAS,CASP1,DUOX2,NR4A3,TRIM68,SLC1A3,EDNRB,MSR1,RGS8,TLR2,PRKCB,TNF,PADI2
GO: Biological Process	GO:0002824	positive regulation of adaptive immune response based on somatic recombination of immune receptors built from immunoglobulin superfamily domains		1.989e-06	0.01005	3.64e-05	0.0003315	13	150	HLA-DRA,CLEC7A,CCR2,PTPRC,FCER1G,FCGR1A,SASH3,BTK,IL23R,RSAD2,SLC11A1,PRKCQ,TNF
GO: Biological Process	GO:0032757	positive regulation of interleukin-8 production		2.078e-06	0.0105	3.789e-05	0.000345	9	67	CD244,CLEC7A,TLR7,TLR8,PYCARD,TLR2,TLR4,CD74,TNF
GO: Biological Process	GO:2000107	negative regulation of leukocyte apoptotic process		2.175e-06	0.01099	3.953e-05	0.0003599	10	86	SLC46A2,BCL2A1,FCER1G,CCR5,MERTK,TSC22D3,CD74,PRKCQ,HCLS1,IL7R
GO: Biological Process	GO:0060142	regulation of syncytium formation by plasma membrane fusion		2.248e-06	0.01136	4.071e-05	0.0003707	7	36	TNFSF14,CXCL10,DCSTAMP,TYROBP,CCL8,CD53,OCSTAMP
GO: Biological Process	GO:0032651	regulation of interleukin-1 beta production		2.347e-06	0.01186	4.234e-05	0.0003855	12	129	CLEC7A,TLR8,TYROBP,CCL3L1,CCR5,CASP1,S1PR3,PYCARD,LPL,TLR2,TLR4,TNF
GO: Biological Process	GO:0007264	small GTPase-mediated signal transduction		2.355e-06	0.0119	4.234e-05	0.0003855	26	538	STARD8,DOCK11,DOK3,RAP1GAP2,ARHGAP30,SLIT2,FGD4,ARHGAP31,PIK3CG,RASGRP3,FGF10,ARHGAP25,VAV1,DOCK2,GPR65,WAS,DOCK10,APOE,EDNRA,ARHGAP4,RHOH,ARRB1,RASAL3,AUTS2,ARHGAP45,CYTH4
GO: Biological Process	GO:2000341	regulation of chemokine (C-X-C motif) ligand 2 production		2.539e-06	0.01283	4.533e-05	0.0004127	6	24	MCOLN2,OAS1,LPL,TLR4,CD74,TNF
GO: Biological Process	GO:0072567	chemokine (C-X-C motif) ligand 2 production		2.539e-06	0.01283	4.533e-05	0.0004127	6	24	MCOLN2,OAS1,LPL,TLR4,CD74,TNF
GO: Biological Process	GO:0006911	phagocytosis, engulfment		2.672e-06	0.0135	4.753e-05	0.0004328	9	69	CLEC7A,ITGB2,FCER1G,FCGR1A,ARHGAP25,BIN2,MSR1,MARCO,NCKAP1L
GO: Biological Process	GO:0043368	positive T cell selection		3.145e-06	0.01589	5.574e-05	0.0005075	8	53	SLAMF6,PTPRC,IL23R,DOCK2,BATF,CD74,LY9,CTSL
GO: Biological Process	GO:0045055	regulated exocytosis		3.171e-06	0.01602	5.601e-05	0.00051	18	291	ITGB2,CD84,CCR2,ADORA3,FCER1G,PIK3CG,BTK,NKG7,FGR,PLEK,KIT,NR4A3,MILR1,CORO1A,MYO1F,PRKCB,HCK,NCKAP1L
GO: Biological Process	GO:0016064	immunoglobulin mediated immune response		3.306e-06	0.0167	5.82e-05	0.0005299	16	235	HLA-DRA,INPP5D,TLR8,PTPRC,FCER1G,FCGR1A,BTK,C1QA,C1QB,C1QC,BATF,CSF2RB,CSF3R,IGHM,CD74,TNF
GO: Biological Process	GO:0070664	negative regulation of leukocyte proliferation		3.502e-06	0.01769	6.143e-05	0.0005593	12	134	INPP5D,VSIG4,TYROBP,PLA2G2D,BTK,ZC3H12D,CCL8,MNDA,CD80,CD37,CRTAM,PDCD1LG2
GO: Biological Process	GO:0033627	cell adhesion mediated by integrin		3.659e-06	0.01849	6.397e-05	0.0005824	10	91	CYP1B1,PDE3B,ITGA4,ITGAL,ITGB2,PIK3CG,TESC,VCAM1,FERMT3,NCKAP1L
GO: Biological Process	GO:2000343	positive regulation of chemokine (C-X-C motif) ligand 2 production		3.774e-06	0.01907	6.571e-05	0.0005983	5	15	MCOLN2,LPL,TLR4,CD74,TNF
GO: Biological Process	GO:0032611	interleukin-1 beta production		3.785e-06	0.01912	6.571e-05	0.0005983	12	135	CLEC7A,TLR8,TYROBP,CCL3L1,CCR5,CASP1,S1PR3,PYCARD,LPL,TLR2,TLR4,TNF
GO: Biological Process	GO:0009611	response to wounding		3.894e-06	0.01967	6.738e-05	0.0006135	29	659	CLEC7A,ACVRL1,F13A1,CCR2,ADORA2A,TYROBP,ADORA3,SULF2,FCER1G,CXCR4,PIK3CG,CCR1,FGF10,MERTK,PLEK,ALOX5,VAV1,FERMT3,WAS,FIGNL2,DUOX2,APOE,SLC1A3,EDNRA,SLC11A1,ENTPD1,TLR4,PRKCQ,TNF
GO: Biological Process	GO:1901701	cellular response to oxygen-containing compound		4.128e-06	0.02085	7.118e-05	0.000648	49	1450	CYP1B1,PDE3B,HK3,CXCL10,NCF1,TRPM2,CLEC7A,CMPK2,DAPK1,ITGA4,ADCY5,CD84,ACOD1,GHR,SLIT2,COLEC12,RRAGD,PIK3CG,BTK,SLC9B2,TESC,SCIMP,LY86,VCAM1,MRC1,GPBAR1,HTR7,IRF8,CASP1,NR4A3,PPBP,SLC1A3,KMO,EDNRA,EDNRB,RGS8,ARRB1,CD80,PYCARD,LPL,TLR2,TLR4,CD68,PRKCB,PRKCQ,TNF,CD180,HCK,PDCD1LG2
GO: Biological Process	GO:0051050	positive regulation of transport		4.21e-06	0.02127	7.234e-05	0.0006586	40	1081	CXCL10,TRPM2,CLEC7A,CFP,SIRPB2,ITGB2,CCR2,ADORA2A,ABCG4,ADORA3,PTPRC,FCER1G,FCGR1A,FCN2,CXCR4,BTK,CCR1,TESC,FGR,MERTK,DOCK2,CAMK4,CAPN3,NR4A3,APOE,KMO,EDNRA,ARRB1,SLC11A1,SLC18A1,IGHM,PYCARD,TLR2,TLR4,PRKCB,PRKCQ,TNF,IL2RG,HCLS1,NCKAP1L
GO: Biological Process	GO:0043370	regulation of CD4-positive, alpha-beta T cell differentiation		4.31e-06	0.02177	7.381e-05	0.000672	9	73	HLA-DRA,CCR2,SASH3,IL23R,BATF,RUNX3,CD80,IL2RG,NCKAP1L
GO: Biological Process	GO:1905521	regulation of macrophage migration		4.819e-06	0.02435	8.194e-05	0.0007461	8	56	SLAMF8,CCR2,C5AR1,CMKLR1,MMP14,CD200R1,CSF1R,TREM1
GO: Biological Process	GO:0002548	monocyte chemotaxis		4.819e-06	0.02435	8.194e-05	0.0007461	8	56	SLAMF8,CXCL10,CCR2,SLIT2,PTPRO,CCR1,CCL8,PLA2G7
GO: Biological Process	GO:0043303	mast cell degranulation		4.833e-06	0.02442	8.194e-05	0.0007461	9	74	CD84,ADORA3,FCER1G,PIK3CG,BTK,FGR,KIT,NR4A3,MILR1
GO: Biological Process	GO:0009615	response to virus		4.852e-06	0.02451	8.197e-05	0.0007464	22	425	CXCL10,TRIM34,TLR7,TLR8,ACOD1,PTPRC,CXCR4,CCL8,FGR,NCR1,IL23R,CGAS,CASP1,OAS1,DUOX2,RSAD2,RNASE6,PYCARD,CD37,TNF,TRIM44,MX2
GO: Biological Process	GO:0060627	regulation of vesicle-mediated transport		4.915e-06	0.02483	8.278e-05	0.0007537	29	667	SLC10A4,CLEC7A,CFP,SIRPB2,ITGB2,CD84,CCR2,ADORA3,PTPRC,FCER1G,FCGR1A,FCN2,BTK,FGR,MERTK,DOCK2,APOE,CORO1A,ARRB1,SLC11A1,MCTP1,CD22,IGHM,PYCARD,TLR2,PRKCB,IL2RG,HCK,NCKAP1L
GO: Biological Process	GO:0002456	T cell mediated immunity		5.013e-06	0.02533	8.414e-05	0.0007661	13	163	HLA-DRA,CCR2,RFTN1,PTPRC,SASH3,IL23R,WAS,RSAD2,SLC11A1,CD80,CRTAM,IL7R,NCKAP1L
GO: Biological Process	GO:0019882	antigen processing and presentation		5.13e-06	0.02592	8.566e-05	0.0007799	12	139	HLA-DRA,RFTN1,FCER1G,FCGR1A,WAS,MPEG1,SLC11A1,IGHM,PYCARD,CD68,CD74,CTSL
GO: Biological Process	GO:0072676	lymphocyte migration		5.137e-06	0.02595	8.566e-05	0.0007799	11	116	TNFSF14,CXCL10,ITGA4,ITGAL,CCR2,PIK3CG,CD200R1,CORO1A,PYCARD,CRTAM,PADI2
GO: Biological Process	GO:0050730	regulation of peptidyl-tyrosine phosphorylation		5.187e-06	0.02621	8.621e-05	0.0007849	17	272	NCF1,CLEC7A,SAMSN1,ITGB2,GHR,PTPRC,FGF10,KIT,IL23R,CASS4,CSF1R,CD80,IGHM,TLR4,CD74,TNF,HCLS1
GO: Biological Process	GO:0060143	positive regulation of syncytium formation by plasma membrane fusion		5.347e-06	0.02701	8.837e-05	0.0008046	6	27	TNFSF14,DCSTAMP,TYROBP,CCL8,CD53,OCSTAMP
GO: Biological Process	GO:0019724	B cell mediated immunity		5.352e-06	0.02704	8.837e-05	0.0008046	16	244	HLA-DRA,INPP5D,TLR8,PTPRC,FCER1G,FCGR1A,BTK,C1QA,C1QB,C1QC,BATF,CSF2RB,CSF3R,IGHM,CD74,TNF
GO: Biological Process	GO:0051056	regulation of small GTPase mediated signal transduction		5.483e-06	0.0277	9.023e-05	0.0008215	19	333	STARD8,RAP1GAP2,ARHGAP30,SLIT2,FGD4,ARHGAP31,PIK3CG,FGF10,ARHGAP25,VAV1,DOCK2,GPR65,APOE,ARHGAP4,ARRB1,RASAL3,AUTS2,ARHGAP45,CYTH4
GO: Biological Process	GO:0090022	regulation of neutrophil chemotaxis		5.625e-06	0.02842	9.227e-05	0.0008401	7	41	C5AR2,SLIT2,C5AR1,EDNRA,CD74,TNFAIP6,NCKAP1L
GO: Biological Process	GO:0002448	mast cell mediated immunity		6.046e-06	0.03054	9.884e-05	0.0008999	9	76	CD84,ADORA3,FCER1G,PIK3CG,BTK,FGR,KIT,NR4A3,MILR1
GO: Biological Process	GO:0002698	negative regulation of immune effector process		6.123e-06	0.03094	9.979e-05	0.0009086	13	166	SLAMF8,MASP1,VSIG4,PGLYRP2,CD84,CCR2,PTPRC,CLEC12B,CD22,CD80,TNF,IL7R,NCKAP1L
GO: Biological Process	GO:2000516	positive regulation of CD4-positive, alpha-beta T cell activation		6.312e-06	0.03189	0.0001025	0.0009335	8	58	HLA-DRA,CCR2,SASH3,IL23R,CD80,PRKCQ,IL2RG,NCKAP1L
GO: Biological Process	GO:0050829	defense response to Gram-negative bacterium		6.582e-06	0.03325	0.0001066	0.0009704	11	119	FCN2,IL23R,CASP1,MPEG1,RNASE6,SLC11A1,IGHM,PYCARD,TLR4,TREM1,LYZ
GO: Biological Process	GO:0042325	regulation of phosphorylation		6.888e-06	0.0348	0.0001112	0.001012	43	1226	SLAMF8,CDKN2B,RASSF2,NCF1,IMPACT,CLEC7A,TLR7,SAMSN1,ITGB2,TLR8,CCNY,GHR,SLIT2,PTPRC,PTPRO,FGD4,CXCR4,PIK3CG,FGF10,C5AR1,FGR,MERTK,KIT,IL23R,PMP22,CASS4,NIBAN1,APOE,EDNRA,EDNRB,ARRB1,SLC11A1,CSF1R,CD80,IGHM,PYCARD,TLR4,CD74,TNF,MARCO,HCLS1,PHACTR1,NCKAP1L
GO: Biological Process	GO:0045582	positive regulation of T cell differentiation		7.39e-06	0.03733	0.0001189	0.001083	12	144	HLA-DRA,CCR2,PTPRC,SASH3,IL23R,RUNX3,RHOH,CD80,CD74,IL2RG,IL7R,NCKAP1L
GO: Biological Process	GO:0002279	mast cell activation involved in immune response		7.509e-06	0.03794	0.0001201	0.001093	9	78	CD84,ADORA3,FCER1G,PIK3CG,BTK,FGR,KIT,NR4A3,MILR1
GO: Biological Process	GO:0099024	plasma membrane invagination		7.509e-06	0.03794	0.0001201	0.001093	9	78	CLEC7A,ITGB2,FCER1G,FCGR1A,ARHGAP25,BIN2,MSR1,MARCO,NCKAP1L
GO: Biological Process	GO:0036005	response to macrophage colony-stimulating factor		7.56e-06	0.03819	0.0001205	0.001097	5	17	DCSTAMP,CSF1R,TLR2,TLR4,TNF
GO: Biological Process	GO:0071402	cellular response to lipoprotein particle stimulus		7.829e-06	0.03955	0.0001244	0.001132	7	43	ITGB2,ABCG4,FCER1G,APOE,LPL,TLR4,CD68
GO: Biological Process	GO:0032740	positive regulation of interleukin-17 production		8.336e-06	0.04211	0.000132	0.001202	6	29	RFTN1,SLAMF6,BTK,IL23R,PRKCQ,LY9
GO: Biological Process	GO:0007162	negative regulation of cell adhesion		8.489e-06	0.04289	0.000134	0.00122	20	375	CYP1B1,PDE3B,VSIG4,ACVRL1,ADORA2A,PTPRC,PLA2G2D,PTPRO,ZC3H12D,MMP14,TNFAIP8L2,DTX1,RUNX3,PLXNC1,CD80,CD37,CRTAM,MYO1F,CD74,PDCD1LG2
GO: Biological Process	GO:0050871	positive regulation of B cell activation		8.6e-06	0.04344	0.0001349	0.001228	10	100	INPP5D,PTPRC,SASH3,BTK,MMP14,IGHM,TLR4,CD74,IL2RG,NCKAP1L
GO: Biological Process	GO:2000514	regulation of CD4-positive, alpha-beta T cell activation		8.6e-06	0.04344	0.0001349	0.001228	10	100	HLA-DRA,CCR2,SASH3,IL23R,BATF,RUNX3,CD80,PRKCQ,IL2RG,NCKAP1L
GO: Biological Process	GO:0042981	regulation of apoptotic process		8.922e-06	0.04507	0.0001395	0.00127	57	1841	SLC46A2,CYP1B1,RAMP2,RASSF2,CXCL10,ZNF268,CLEC5A,INPP5D,STK26,DAPK1,EVI2B,NCF2,BCL2A1,ITGA4,ADORA2A,SLIT2,PTPRC,FCER1G,MGMT,PIK3CG,BTK,CCL3L1,FGF10,CCR5,C5AR1,MERTK,MNDA,PMP22,TNFAIP8L2,TSC22D3,CAPN3,IRF8,CASP1,NR4A3,CERS6,APOE,RUNX3,EDNRA,EDNRB,CALHM2,CORO1A,ARRB1,GIMAP8,CSF1R,PYCARD,TLR4,TREM1,CD74,PRKCQ,TNF,SIGLEC1,CTSL,HCK,HCLS1,IL7R,NCKAP1L,ZNF304
GO: Biological Process	GO:0001910	regulation of leukocyte mediated cytotoxicity		9.784e-06	0.04943	0.0001516	0.00138	11	124	HLA-DRA,TYROBP,SLAMF6,PTPRC,NCR1,VAV1,IL23R,CLEC12B,CRTAM,IL7R,NCKAP1L
GO: Biological Process	GO:0050672	negative regulation of lymphocyte proliferation		9.784e-06	0.04943	0.0001516	0.00138	11	124	INPP5D,VSIG4,TYROBP,PLA2G2D,BTK,ZC3H12D,MNDA,CD80,CD37,CRTAM,PDCD1LG2
GO: Biological Process	GO:0007229	integrin-mediated signaling pathway		9.784e-06	0.04943	0.0001516	0.00138	11	124	ITGA4,ITGAL,ITGB2,TYROBP,FCER1G,FGR,PLEK,VAV1,FERMT3,HCK,ZNF304
GO: Biological Process	GO:0007188	adenylate cyclase-modulating G protein-coupled receptor signaling pathway		1.005e-05	0.05079	0.0001553	0.001414	17	286	PDE3B,RAMP2,CXCL10,ADCY5,ADORA2A,ADGRE3,GPR171,CNR2,GPBAR1,ADGRG3,GPR65,HTR7,GPR88,RGS1,S1PR3,EDNRA,MARCO
GO: Biological Process	GO:0072678	T cell migration		1.027e-05	0.05188	0.0001577	0.001436	9	81	TNFSF14,CXCL10,ITGA4,ITGAL,CCR2,PIK3CG,CD200R1,CORO1A,PYCARD
GO: Biological Process	GO:0002888	positive regulation of myeloid leukocyte mediated immunity		1.027e-05	0.05188	0.0001577	0.001436	6	30	ITGB2,TYROBP,FCER1G,FCGR1A,BTK,CAMK4
GO: Biological Process	GO:0031663	lipopolysaccharide-mediated signaling pathway		1.049e-05	0.05299	0.0001606	0.001462	8	62	CD84,ACOD1,SCIMP,LY86,TLR2,TLR4,CD180,HCK
GO: Biological Process	GO:0043372	positive regulation of CD4-positive, alpha-beta T cell differentiation		1.071e-05	0.05408	0.0001634	0.001488	7	45	HLA-DRA,CCR2,SASH3,IL23R,CD80,IL2RG,NCKAP1L
GO: Biological Process	GO:0048878	chemical homeostasis		1.087e-05	0.05492	0.0001654	0.001506	43	1249	SLAMF8,SLC9A9,PDE3B,JPH4,CEBPA,CYBRD1,HK3,CXCL10,NCF1,TRPM2,ADCY5,CCR2,ABCG4,PTPRC,CLIC2,SLC9B2,SLC9A7,CCR1,CCR5,PLCB2,CCL8,TESC,CCL14,ALOX5,VCAM1,XCR1,CALB2,CAPN3,OAS1,APOE,TASL,HVCN1,SLC1A3,EDNRA,EDNRB,CORO1A,ARRB1,SLC11A1,LPL,ATP6V0A4,PRKCB,SLC45A2,ATP2A3
GO: Biological Process	GO:0002708	positive regulation of lymphocyte mediated immunity		1.122e-05	0.05667	0.0001702	0.001549	12	150	HLA-DRA,SLAMF6,PTPRC,FCER1G,FCGR1A,SASH3,BTK,VAV1,IL23R,RSAD2,CRTAM,TNF
GO: Biological Process	GO:0032623	interleukin-2 production		1.136e-05	0.0574	0.0001719	0.001565	9	82	VSIG4,CLEC7A,CCR2,PTPRC,FCER1G,SASH3,SLC11A1,CD80,PRKCQ
GO: Biological Process	GO:0032945	negative regulation of mononuclear cell proliferation		1.14e-05	0.0576	0.0001719	0.001565	11	126	INPP5D,VSIG4,TYROBP,PLA2G2D,BTK,ZC3H12D,MNDA,CD80,CD37,CRTAM,PDCD1LG2
GO: Biological Process	GO:0016310	phosphorylation		1.198e-05	0.06054	0.0001802	0.00164	56	1815	SLAMF8,CDKN2B,HK3,RASSF2,STK26,NCF1,IMPACT,CLEC7A,CMPK2,DAPK1,TLR7,SAMSN1,ACVRL1,ITGB2,TLR8,CCNY,GHR,SLIT2,PTPRC,PTPRO,FGD4,CXCR4,PIK3CG,BTK,FGF10,C5AR1,FGR,MERTK,KIT,IL23R,PMP22,CASS4,NIBAN1,CAMK4,GMFG,APOE,RUNX3,EDNRA,EDNRB,ARRB1,SLC11A1,CSF1R,CD80,IGHM,PYCARD,TLR2,TLR4,PRKCB,CD74,PRKCQ,TNF,MARCO,HCK,HCLS1,PHACTR1,NCKAP1L
GO: Biological Process	GO:0000165	MAPK cascade		1.221e-05	0.06167	0.000183	0.001666	35	930	PLVAP,RASSF2,NCF1,DOK3,CLEC7A,TLR7,CD84,GHR,CCR2,PTPRC,FGD4,CXCR4,PIK3CG,RASGRP3,CCR1,FGF10,C5AR1,SCIMP,KIT,GPBAR1,CYSLTR2,DUSP2,APOE,ZDHHC17,SLA,EDNRA,ARRB1,CSF1R,IGHM,PYCARD,TLR2,TLR4,CD74,TNF,MARCO
GO: Biological Process	GO:0001773	myeloid dendritic cell activation		1.244e-05	0.06286	0.000186	0.001693	7	46	CD244,DCSTAMP,DOCK2,BATF,CAMK4,PYCARD,CD37
GO: Biological Process	GO:0010721	negative regulation of cell development		1.254e-05	0.06337	0.0001865	0.001698	19	353	CDKN2B,CEBPA,INPP5D,PGLYRP2,SLIT2,C1QC,MAFB,CCR5,CYSLTR2,DTX1,RUNX3,S1PR3,EDNRB,ARHGAP4,TLR4,CD74,TNF,RFLNA,TNFAIP6
GO: Biological Process	GO:0046641	positive regulation of alpha-beta T cell proliferation		1.255e-05	0.06341	0.0001865	0.001698	6	31	CD244,CCR2,PTPRC,RASAL3,CD80,PRKCQ
GO: Biological Process	GO:0043408	regulation of MAPK cascade		1.275e-05	0.06439	0.0001888	0.001719	32	815	RASSF2,NCF1,DOK3,CLEC7A,CD84,GHR,CCR2,PTPRC,FGD4,CXCR4,PIK3CG,CCR1,FGF10,C5AR1,SCIMP,KIT,GPBAR1,CYSLTR2,DUSP2,APOE,ZDHHC17,SLA,EDNRA,ARRB1,CSF1R,IGHM,PYCARD,TLR2,TLR4,CD74,TNF,MARCO
GO: Biological Process	GO:0046638	positive regulation of alpha-beta T cell differentiation		1.333e-05	0.06734	0.0001969	0.001793	8	64	HLA-DRA,CCR2,SASH3,IL23R,RUNX3,CD80,IL2RG,NCKAP1L
GO: Biological Process	GO:0006468	protein phosphorylation		1.395e-05	0.07045	0.0002054	0.00187	51	1604	CDKN2B,RASSF2,STK26,NCF1,IMPACT,CLEC7A,DAPK1,TLR7,SAMSN1,ACVRL1,ITGB2,TLR8,CCNY,GHR,SLIT2,PTPRC,PTPRO,FGD4,CXCR4,PIK3CG,BTK,FGF10,C5AR1,FGR,MERTK,KIT,IL23R,PMP22,CASS4,NIBAN1,CAMK4,GMFG,APOE,RUNX3,EDNRA,EDNRB,ARRB1,SLC11A1,CSF1R,CD80,IGHM,PYCARD,TLR2,TLR4,PRKCB,CD74,PRKCQ,TNF,MARCO,HCK,HCLS1
GO: Biological Process	GO:0090025	regulation of monocyte chemotaxis		1.523e-05	0.07692	0.0002222	0.002023	6	32	SLAMF8,CXCL10,CCR2,SLIT2,CCR1,PLA2G7
GO: Biological Process	GO:0045123	cellular extravasation		1.526e-05	0.07709	0.0002222	0.002023	9	85	PLVAP,ITGA4,ITGAL,ITGB2,CCR2,PIK3CG,VCAM1,TREM1,TNF
GO: Biological Process	GO:0140253	cell-cell fusion		1.526e-05	0.07709	0.0002222	0.002023	9	85	TNFSF14,CXCL10,DCSTAMP,TYROBP,CCL8,DOCK2,CASP1,CD53,OCSTAMP
GO: Biological Process	GO:0000768	syncytium formation by plasma membrane fusion		1.526e-05	0.07709	0.0002222	0.002023	9	85	TNFSF14,CXCL10,DCSTAMP,TYROBP,CCL8,DOCK2,CASP1,CD53,OCSTAMP
GO: Biological Process	GO:0006874	intracellular calcium ion homeostasis		1.587e-05	0.0802	0.0002304	0.002098	19	359	JPH4,CXCL10,TRPM2,CCR2,PTPRC,CLIC2,CCR1,CCR5,PLCB2,CCL8,CCL14,XCR1,CALB2,CAPN3,APOE,EDNRA,CORO1A,PRKCB,ATP2A3
GO: Biological Process	GO:0042060	wound healing		1.599e-05	0.08078	0.0002315	0.002108	23	493	CLEC7A,ACVRL1,F13A1,CCR2,ADORA2A,FCER1G,CXCR4,PIK3CG,FGF10,MERTK,PLEK,ALOX5,VAV1,FERMT3,WAS,FIGNL2,DUOX2,APOE,SLC11A1,ENTPD1,TLR4,PRKCQ,TNF
GO: Biological Process	GO:0071396	cellular response to lipid		1.61e-05	0.08132	0.0002323	0.002115	30	748	CYP1B1,CXCL10,NCF1,CMPK2,ADCY5,CD84,ACOD1,TESC,SCIMP,LY86,MRC1,GPBAR1,IRF8,CASP1,NR4A3,TRIM68,PPBP,KMO,EDNRB,CD80,PYCARD,LPL,TLR2,TLR4,CD68,TNF,CD180,PADI2,HCK,PDCD1LG2
GO: Biological Process	GO:0001782	B cell homeostasis		1.662e-05	0.08396	0.0002392	0.002178	7	48	DOCK11,BCL2A1,SASH3,DOCK10,CD74,IL7R,NCKAP1L
GO: Biological Process	GO:0008284	positive regulation of cell population proliferation		1.741e-05	0.08796	0.0002499	0.002275	41	1190	CD244,CXCL10,ZNF268,CLEC7A,ITGA4,ACVRL1,ITGAL,CCR2,PTPRC,SASH3,BTK,FGF10,CCL14,C5AR1,KIT,IL23R,VCAM1,GPBAR1,NR4A3,S1PR3,EDNRA,EDNRB,CORO1A,ARRB1,CSF1R,RASAL3,CSF2RB,CD80,IGHM,PYCARD,TLR4,CD74,PRKCQ,TNF,HCK,HCLS1,IL7R,OCSTAMP,PDCD1LG2,NCKAP1L,ZNF304
GO: Biological Process	GO:0007249	canonical NF-kappaB signal transduction		1.776e-05	0.08974	0.0002542	0.002315	18	330	RASSF2,CLEC7A,TRIM34,TLR7,TLR8,CAPN3,CASP1,TRIM68,ZDHHC17,EDNRA,EDNRB,RHOH,PYCARD,TLR2,TLR4,PRKCB,CD74,TNF
GO: Biological Process	GO:0060907	positive regulation of macrophage cytokine production		1.834e-05	0.09267	0.000261	0.002377	6	33	TLR7,CASP1,PYCARD,TLR2,TLR4,CD74
GO: Biological Process	GO:0030852	regulation of granulocyte differentiation		1.834e-05	0.09267	0.000261	0.002377	6	33	INPP5D,EVI2B,IKZF1,C1QC,TESC,HCLS1
GO: Biological Process	GO:0010324	membrane invagination		1.845e-05	0.0932	0.0002618	0.002384	9	87	CLEC7A,ITGB2,FCER1G,FCGR1A,ARHGAP25,BIN2,MSR1,MARCO,NCKAP1L
GO: Biological Process	GO:0002673	regulation of acute inflammatory response		1.878e-05	0.09489	0.0002658	0.00242	8	67	FCER1G,FCGR1A,PLA2G2D,PIK3CG,BTK,CCR5,EDNRB,TNF
GO: Biological Process	GO:0071226	cellular response to molecule of fungal origin		1.98e-05	0.1	0.0002785	0.002536	3	4	CLEC7A,BTK,SCIMP
GO: Biological Process	GO:0045658	regulation of neutrophil differentiation		1.98e-05	0.1	0.0002785	0.002536	3	4	INPP5D,EVI2B,IKZF1
GO: Biological Process	GO:0030029	actin filament-based process		1.985e-05	0.1003	0.0002785	0.002536	34	912	STARD8,TRPM2,EPB41L3,PARVG,TYROBP,SLIT2,FGD4,FGF10,ARHGAP25,FGR,PLEK,KIT,PMP22,DOCK2,GPR65,WAS,CAPN3,GMFG,PSTPIP2,RHOH,CORO1A,ARRB1,CSF1R,PYCARD,TLR2,MYO1F,AUTS2,PRKCQ,TNF,RFLNA,HCK,HCLS1,PHACTR1,NCKAP1L
GO: Biological Process	GO:0043123	positive regulation of canonical NF-kappaB signal transduction		2.014e-05	0.1017	0.0002817	0.002565	14	213	CLEC7A,TRIM34,TLR7,TLR8,CASP1,TRIM68,ZDHHC17,EDNRA,EDNRB,PYCARD,TLR4,PRKCB,CD74,TNF
GO: Biological Process	GO:0008360	regulation of cell shape		2.019e-05	0.102	0.0002817	0.002565	12	159	EPB41L3,ITGB2,FGD4,CCL3L1,SEMA4A,FGR,KIT,ATP10A,CORO1A,CSF1R,PLXNC1,HCK
GO: Biological Process	GO:0031343	positive regulation of cell killing		2.024e-05	0.1023	0.0002817	0.002565	9	88	HLA-DRA,CLEC7A,TYROBP,SLAMF6,PTPRC,CCR5,VAV1,IL23R,CRTAM
GO: Biological Process	GO:0006812	monoatomic cation transport		2.056e-05	0.1038	0.0002853	0.002598	40	1157	SLC9A9,JPH4,RAMP2,CYBRD1,CXCL10,SLC10A4,TRPM2,SLC15A3,CD84,ADORA2A,ATP6V1G3,PTPRC,CLIC2,CXCR4,PIK3CG,UCP3,SLC9B2,SLC9A7,CCR1,CCR5,PLCB2,CCL8,TESC,MCOLN2,XCR1,TCN1,CAPN3,SLC13A3,CALHM6,HVCN1,SLC1A3,EDNRA,EDNRB,CALHM2,CORO1A,SLC11A1,SLC18A1,ATP6V0A4,PRKCB,ATP2A3
GO: Biological Process	GO:0002709	regulation of T cell mediated immunity		2.168e-05	0.1095	0.0003	0.002732	10	111	HLA-DRA,CCR2,PTPRC,SASH3,IL23R,WAS,RSAD2,CD80,IL7R,NCKAP1L
GO: Biological Process	GO:0042554	superoxide anion generation		2.189e-05	0.1106	0.000302	0.00275	7	50	NCF1,CLEC7A,NCF2,ITGB2,TYROBP,DUOX2,HVCN1
GO: Biological Process	GO:0006887	exocytosis		2.194e-05	0.1109	0.000302	0.00275	21	434	ITGB2,CD84,CCR2,ADORA3,FCER1G,PIK3CG,BTK,CCR1,NKG7,CCL8,FGR,PLEK,KIT,NR4A3,MILR1,CORO1A,SYTL5,MYO1F,PRKCB,HCK,NCKAP1L
GO: Biological Process	GO:2000379	positive regulation of reactive oxygen species metabolic process		2.218e-05	0.1121	0.0003037	0.002765	9	89	CYP1B1,CLEC7A,ITGB2,ACOD1,TYROBP,DHRS4,DUOXA2,HVCN1,TLR4
GO: Biological Process	GO:0006949	syncytium formation		2.218e-05	0.1121	0.0003037	0.002765	9	89	TNFSF14,CXCL10,DCSTAMP,TYROBP,CCL8,DOCK2,CASP1,CD53,OCSTAMP
GO: Biological Process	GO:0006811	monoatomic ion transport		2.315e-05	0.1169	0.0003161	0.002878	45	1374	SLC9A9,JPH4,RAMP2,CYBRD1,CXCL10,SLC10A4,TRPM2,NMUR1,SLC15A3,CD84,CCR2,ADORA2A,ATP6V1G3,PTPRC,CLIC2,CXCR4,PIK3CG,UCP3,SLC9B2,SLC9A7,CCR1,CCR5,PLCB2,CCL8,TESC,MCOLN2,XCR1,HTR7,TCN1,CAPN3,SLC13A3,CALHM6,HVCN1,ATP10A,SLC1A3,EDNRA,EDNRB,CALHM2,CORO1A,SLC11A1,SLC18A1,SLC22A3,ATP6V0A4,PRKCB,ATP2A3
GO: Biological Process	GO:0045058	T cell selection		2.337e-05	0.1181	0.0003182	0.002897	8	69	SLAMF6,PTPRC,IL23R,DOCK2,BATF,CD74,LY9,CTSL
GO: Biological Process	GO:0002468	dendritic cell antigen processing and presentation		2.349e-05	0.1187	0.0003182	0.002897	5	21	HLA-DRA,MPEG1,SLC11A1,CD68,CD74
GO: Biological Process	GO:0045579	positive regulation of B cell differentiation		2.349e-05	0.1187	0.0003182	0.002897	5	21	INPP5D,BTK,MMP14,IL2RG,NCKAP1L
GO: Biological Process	GO:0019220	regulation of phosphate metabolic process		2.486e-05	0.1256	0.0003358	0.003058	46	1421	SLAMF8,CDKN2B,CD244,RASSF2,NCF1,IMPACT,CLEC7A,TLR7,SAMSN1,ITGB2,TLR8,CCNY,GHR,SLIT2,PTPRC,PTPRO,FGD4,CXCR4,PIK3CG,FGF10,C5AR1,FGR,MERTK,PLEK,KIT,IL23R,PMP22,CASS4,NIBAN1,APOE,EDNRA,EDNRB,ARRB1,SLC11A1,CSF1R,CD80,IGHM,PYCARD,ENTPD1,TLR4,CD74,TNF,MARCO,HCLS1,PHACTR1,NCKAP1L
GO: Biological Process	GO:0030890	positive regulation of B cell proliferation		2.5e-05	0.1263	0.0003369	0.003067	7	51	PTPRC,SASH3,BTK,IGHM,TLR4,CD74,NCKAP1L
GO: Biological Process	GO:0051174	regulation of phosphorus metabolic process		2.574e-05	0.13	0.0003459	0.003149	46	1423	SLAMF8,CDKN2B,CD244,RASSF2,NCF1,IMPACT,CLEC7A,TLR7,SAMSN1,ITGB2,TLR8,CCNY,GHR,SLIT2,PTPRC,PTPRO,FGD4,CXCR4,PIK3CG,FGF10,C5AR1,FGR,MERTK,PLEK,KIT,IL23R,PMP22,CASS4,NIBAN1,APOE,EDNRA,EDNRB,ARRB1,SLC11A1,CSF1R,CD80,IGHM,PYCARD,ENTPD1,TLR4,CD74,TNF,MARCO,HCLS1,PHACTR1,NCKAP1L
GO: Biological Process	GO:0006956	complement activation		2.6e-05	0.1313	0.0003484	0.003172	8	70	MASP1,VSIG4,CFP,FCN2,C1QA,C1QB,C1QC,IGHM
GO: Biological Process	GO:0002431	Fc receptor mediated stimulatory signaling pathway		2.612e-05	0.1319	0.000349	0.003178	6	35	PTPRC,FCER1G,FGR,VAV1,NR4A3,HCK
GO: Biological Process	GO:0006816	calcium ion transport		2.642e-05	0.1335	0.0003521	0.003206	23	509	JPH4,RAMP2,CXCL10,TRPM2,CD84,ADORA2A,PTPRC,CLIC2,CXCR4,PIK3CG,CCR1,CCR5,PLCB2,CCL8,MCOLN2,XCR1,CAPN3,EDNRA,EDNRB,CALHM2,CORO1A,PRKCB,ATP2A3
GO: Biological Process	GO:0071346	cellular response to type II interferon		2.735e-05	0.1382	0.0003637	0.003311	10	114	DAPK1,ACOD1,MRC1,WAS,IRF8,CASP1,TLR2,TLR4,TNF,HCK
GO: Biological Process	GO:0051607	defense response to virus		2.853e-05	0.1441	0.0003782	0.003444	18	342	CXCL10,TRIM34,TLR7,TLR8,ACOD1,PTPRC,NCR1,IL23R,CGAS,CASP1,OAS1,RSAD2,RNASE6,PYCARD,CD37,TNF,TRIM44,MX2
GO: Biological Process	GO:0032655	regulation of interleukin-12 production		2.887e-05	0.1458	0.0003813	0.003472	8	71	CLEC7A,TLR8,CMKLR1,SCIMP,IL23R,IRF8,TLR2,TLR4
GO: Biological Process	GO:0001932	regulation of protein phosphorylation		2.892e-05	0.1461	0.0003813	0.003472	39	1133	CDKN2B,RASSF2,NCF1,IMPACT,CLEC7A,TLR7,SAMSN1,ITGB2,TLR8,CCNY,GHR,SLIT2,PTPRC,PTPRO,FGD4,CXCR4,PIK3CG,FGF10,C5AR1,FGR,KIT,IL23R,PMP22,CASS4,NIBAN1,APOE,EDNRA,EDNRB,ARRB1,SLC11A1,CSF1R,CD80,IGHM,PYCARD,TLR4,CD74,TNF,MARCO,HCLS1
GO: Biological Process	GO:0070228	regulation of lymphocyte apoptotic process		2.898e-05	0.1464	0.0003813	0.003472	9	92	SLC46A2,BCL2A1,BTK,TSC22D3,GIMAP8,CD74,PRKCQ,SIGLEC1,IL7R
GO: Biological Process	GO:0032652	regulation of interleukin-1 production		2.919e-05	0.1475	0.0003831	0.003488	12	165	CLEC7A,TLR8,TYROBP,CCL3L1,CCR5,CASP1,S1PR3,PYCARD,LPL,TLR2,TLR4,TNF
GO: Biological Process	GO:0046637	regulation of alpha-beta T cell differentiation		3.161e-05	0.1597	0.0004137	0.003767	9	93	HLA-DRA,CCR2,SASH3,IL23R,BATF,RUNX3,CD80,IL2RG,NCKAP1L
GO: Biological Process	GO:0032479	regulation of type I interferon production		3.284e-05	0.1659	0.0004287	0.003904	11	141	TLR7,TLR8,ACOD1,TYROBP,CGAS,IRF8,OAS1,PYCARD,TLR2,TLR4,SIGLEC1
GO: Biological Process	GO:0032615	interleukin-12 production		3.54e-05	0.1789	0.000461	0.004197	8	73	CLEC7A,TLR8,CMKLR1,SCIMP,IL23R,IRF8,TLR2,TLR4
GO: Biological Process	GO:1901698	response to nitrogen compound		3.684e-05	0.1861	0.0004784	0.004356	42	1272	CYP1B1,PDE3B,MAN1A1,TRPM2,TLR7,RFTN2,ITGA4,ITGB2,ADCY5,GHR,ADORA2A,SLIT2,COLEC12,RFTN1,FCER1G,RRAGD,CXCR4,PIK3CG,UCP3,C5AR1,KYNU,VCAM1,CNR2,DNTT,HTR7,CGAS,CASP1,DUOX2,NR4A3,APOE,SLC1A3,EDNRA,EDNRB,RGS8,LPL,TLR2,TLR4,CD68,PRKCB,PRKCQ,TNF,TRIM44
GO: Biological Process	GO:0002689	negative regulation of leukocyte chemotaxis		3.777e-05	0.1908	0.0004843	0.00441	5	23	SLAMF8,C5AR2,SLIT2,TNFAIP6,PADI2
GO: Biological Process	GO:0002577	regulation of antigen processing and presentation		3.777e-05	0.1908	0.0004843	0.00441	5	23	WAS,SLC11A1,PYCARD,CD68,CD74
GO: Biological Process	GO:0035701	hematopoietic stem cell migration		3.787e-05	0.1913	0.0004843	0.00441	4	12	CCR2,PTPRC,CXCR4,KIT
GO: Biological Process	GO:0030854	positive regulation of granulocyte differentiation		3.787e-05	0.1913	0.0004843	0.00441	4	12	EVI2B,IKZF1,TESC,HCLS1
GO: Biological Process	GO:0002732	positive regulation of dendritic cell cytokine production		3.787e-05	0.1913	0.0004843	0.00441	4	12	CLEC7A,SCIMP,KIT,CAMK4
GO: Biological Process	GO:0034154	toll-like receptor 7 signaling pathway		3.787e-05	0.1913	0.0004843	0.00441	4	12	TLR7,SCIMP,TASL,RSAD2
GO: Biological Process	GO:0070372	regulation of ERK1 and ERK2 cascade		4.138e-05	0.209	0.0005267	0.004796	19	385	PTPRC,CXCR4,CCR1,FGF10,C5AR1,SCIMP,GPBAR1,CYSLTR2,APOE,ZDHHC17,EDNRA,ARRB1,CSF1R,PYCARD,TLR2,TLR4,CD74,TNF,MARCO
GO: Biological Process	GO:0050868	negative regulation of T cell activation		4.15e-05	0.2096	0.0005267	0.004796	12	171	VSIG4,ADORA2A,PLA2G2D,ZC3H12D,TNFAIP8L2,DTX1,RUNX3,CD80,CD37,CRTAM,CD74,PDCD1LG2
GO: Biological Process	GO:0032612	interleukin-1 production		4.15e-05	0.2096	0.0005267	0.004796	12	171	CLEC7A,TLR8,TYROBP,CCL3L1,CCR5,CASP1,S1PR3,PYCARD,LPL,TLR2,TLR4,TNF
GO: Biological Process	GO:0032606	type I interferon production		4.252e-05	0.2148	0.0005384	0.004902	11	145	TLR7,TLR8,ACOD1,TYROBP,CGAS,IRF8,OAS1,PYCARD,TLR2,TLR4,SIGLEC1
GO: Biological Process	GO:0051209	release of sequestered calcium ion into cytosol		4.529e-05	0.2288	0.000572	0.005208	11	146	JPH4,CXCL10,TRPM2,PTPRC,CLIC2,CCR5,PLCB2,XCR1,CAPN3,EDNRA,CORO1A
GO: Biological Process	GO:0048246	macrophage chemotaxis		4.654e-05	0.2351	0.0005849	0.005325	7	56	SLAMF8,CCL3L1,C5AR1,CMKLR1,EDNRB,CSF1R,TREM1
GO: Biological Process	GO:2000404	regulation of T cell migration		4.654e-05	0.2351	0.0005849	0.005325	7	56	TNFSF14,CXCL10,ITGA4,CCR2,CD200R1,CORO1A,PYCARD
GO: Biological Process	GO:0048002	antigen processing and presentation of peptide antigen		4.75e-05	0.2399	0.0005946	0.005414	8	76	HLA-DRA,FCER1G,FCGR1A,MPEG1,SLC11A1,PYCARD,CD74,CTSL
GO: Biological Process	GO:0055074	calcium ion homeostasis		4.755e-05	0.2402	0.0005946	0.005414	19	389	JPH4,CXCL10,TRPM2,CCR2,PTPRC,CLIC2,CCR1,CCR5,PLCB2,CCL8,CCL14,XCR1,CALB2,CAPN3,APOE,EDNRA,CORO1A,PRKCB,ATP2A3
GO: Biological Process	GO:0051283	negative regulation of sequestering of calcium ion		4.822e-05	0.2436	0.0006006	0.005469	11	147	JPH4,CXCL10,TRPM2,PTPRC,CLIC2,CCR5,PLCB2,XCR1,CAPN3,EDNRA,CORO1A
GO: Biological Process	GO:0071623	negative regulation of granulocyte chemotaxis		4.886e-05	0.2469	0.0006006	0.005469	3	5	C5AR2,SLIT2,TNFAIP6
GO: Biological Process	GO:0001802	type III hypersensitivity		4.886e-05	0.2469	0.0006006	0.005469	3	5	FCER1G,FCGR1A,BTK
GO: Biological Process	GO:0001803	regulation of type III hypersensitivity		4.886e-05	0.2469	0.0006006	0.005469	3	5	FCER1G,FCGR1A,BTK
GO: Biological Process	GO:0001805	positive regulation of type III hypersensitivity		4.886e-05	0.2469	0.0006006	0.005469	3	5	FCER1G,FCGR1A,BTK
GO: Biological Process	GO:0090024	negative regulation of neutrophil chemotaxis		4.886e-05	0.2469	0.0006006	0.005469	3	5	C5AR2,SLIT2,TNFAIP6
GO: Biological Process	GO:0034241	positive regulation of macrophage fusion		4.886e-05	0.2469	0.0006006	0.005469	3	5	DCSTAMP,TYROBP,OCSTAMP
GO: Biological Process	GO:0042832	defense response to protozoan		4.954e-05	0.2503	0.0006075	0.005531	6	39	CLEC7A,NKG7,BATF,IRF8,SLC11A1,CD37
GO: Biological Process	GO:2000401	regulation of lymphocyte migration		5.222e-05	0.2638	0.0006388	0.005816	8	77	TNFSF14,CXCL10,ITGA4,CCR2,CD200R1,CORO1A,PYCARD,PADI2
GO: Biological Process	GO:0036006	cellular response to macrophage colony-stimulating factor stimulus		5.396e-05	0.2726	0.0006569	0.005981	4	13	DCSTAMP,CSF1R,TLR2,TLR4
GO: Biological Process	GO:0035589	G protein-coupled purinergic nucleotide receptor signaling pathway		5.396e-05	0.2726	0.0006569	0.005981	4	13	P2RY13,P2RY14,GPR171,GPR34
GO: Biological Process	GO:0051282	regulation of sequestering of calcium ion		5.456e-05	0.2756	0.0006625	0.006032	11	149	JPH4,CXCL10,TRPM2,PTPRC,CLIC2,CCR5,PLCB2,XCR1,CAPN3,EDNRA,CORO1A
GO: Biological Process	GO:0008285	negative regulation of cell population proliferation		5.66e-05	0.2859	0.0006857	0.006243	34	961	CDKN2B,CYP1B1,CEBPA,ZNF268,INPP5D,VSIG4,ACVRL1,ADORA2A,TYROBP,SLIT2,ADORA3,PLA2G2D,BTK,ZC3H12D,CCL3L1,FGF10,CCR5,CCL8,TESC,MNDA,ALOX5,PMP22,CYSLTR2,RARRES1,APOE,RUNX3,CSF1R,CD80,CD37,TLR2,CRTAM,TNF,CTSL,PDCD1LG2
GO: Biological Process	GO:0097242	amyloid-beta clearance		5.745e-05	0.2903	0.0006927	0.006307	6	40	ITGB2,C5AR1,APOE,MSR1,TNF,MARCO
GO: Biological Process	GO:0055094	response to lipoprotein particle		5.745e-05	0.2903	0.0006927	0.006307	6	40	ITGB2,FCER1G,APOE,LPL,TLR4,CD68
GO: Biological Process	GO:0038095	Fc-epsilon receptor signaling pathway		5.797e-05	0.2929	0.0006974	0.006349	5	25	FCER1G,BTK,VAV1,NR4A3,PRKCQ
GO: Biological Process	GO:0051092	positive regulation of NF-kappaB transcription factor activity		6.16e-05	0.3112	0.0007392	0.00673	11	151	CLEC7A,TRIM34,CD84,BTK,CAPN3,TRIM68,PYCARD,TLR2,TLR4,PRKCQ,TNF
GO: Biological Process	GO:0043122	regulation of canonical NF-kappaB signal transduction		6.243e-05	0.3154	0.0007474	0.006805	16	298	CLEC7A,TRIM34,TLR7,TLR8,CAPN3,CASP1,TRIM68,ZDHHC17,EDNRA,EDNRB,RHOH,PYCARD,TLR4,PRKCB,CD74,TNF
GO: Biological Process	GO:0050853	B cell receptor signaling pathway		6.285e-05	0.3175	0.0007506	0.006834	8	79	RFTN1,PTPRC,BTK,MNDA,CD22,IGHM,PRKCB,NCKAP1L
GO: Biological Process	GO:0046633	alpha-beta T cell proliferation		6.551e-05	0.331	0.0007806	0.007107	7	59	CD244,CCR2,PTPRC,DOCK2,RASAL3,CD80,PRKCQ
GO: Biological Process	GO:2000406	positive regulation of T cell migration		6.634e-05	0.3351	0.0007886	0.00718	6	41	TNFSF14,CXCL10,ITGA4,CCR2,CORO1A,PYCARD
GO: Biological Process	GO:0032715	negative regulation of interleukin-6 production		6.88e-05	0.3476	0.000816	0.007429	8	80	INPP5D,C5AR2,CD84,CD200R1,ARRB1,TLR4,TNF,NCKAP1L
GO: Biological Process	GO:0051208	sequestering of calcium ion		6.941e-05	0.3506	0.0008212	0.007477	11	153	JPH4,CXCL10,TRPM2,PTPRC,CLIC2,CCR5,PLCB2,XCR1,CAPN3,EDNRA,CORO1A
GO: Biological Process	GO:0032693	negative regulation of interleukin-10 production		7.077e-05	0.3575	0.0008334	0.007588	5	26	CD84,TYROBP,BTK,IL23R,PDCD1LG2
GO: Biological Process	GO:0002523	leukocyte migration involved in inflammatory response		7.077e-05	0.3575	0.0008334	0.007588	5	26	SLAMF8,ITGB2,ALOX5,PPBP,TNF
GO: Biological Process	GO:0002292	T cell differentiation involved in immune response		7.099e-05	0.3587	0.0008341	0.007594	9	103	HLA-DRA,CCR2,SLAMF6,FCER1G,SEMA4A,IL23R,BATF,CD80,LY9
GO: Biological Process	GO:0030851	granulocyte differentiation		7.309e-05	0.3692	0.0008567	0.0078	7	60	CEBPA,INPP5D,EVI2B,IKZF1,C1QC,TESC,HCLS1
GO: Biological Process	GO:0032102	negative regulation of response to external stimulus		7.611e-05	0.3845	0.000886	0.008066	22	509	SLAMF8,VSIG4,C5AR2,ACOD1,ADORA2A,SLIT2,PTPRC,PTPRO,CCR1,FGR,ALOX5,CLEC12B,TNFAIP8L2,AOAH,FIGNL2,OAS1,APOE,CD200R1,TNF,TNFAIP6,PADI2,HCK
GO: Biological Process	GO:0032743	positive regulation of interleukin-2 production		7.628e-05	0.3854	0.000886	0.008066	6	42	CLEC7A,CCR2,PTPRC,SASH3,CD80,PRKCQ
GO: Biological Process	GO:0001562	response to protozoan		7.628e-05	0.3854	0.000886	0.008066	6	42	CLEC7A,NKG7,BATF,IRF8,SLC11A1,CD37
GO: Biological Process	GO:0002675	positive regulation of acute inflammatory response		7.628e-05	0.3854	0.000886	0.008066	6	42	FCER1G,FCGR1A,PIK3CG,BTK,CCR5,TNF
GO: Biological Process	GO:0098771	inorganic ion homeostasis		8.017e-05	0.405	0.000929	0.008458	25	622	JPH4,CYBRD1,CXCL10,TRPM2,CCR2,PTPRC,CLIC2,SLC9B2,CCR1,CCR5,PLCB2,CCL8,TESC,CCL14,XCR1,CALB2,CAPN3,APOE,SLC1A3,EDNRA,EDNRB,CORO1A,SLC11A1,PRKCB,ATP2A3
GO: Biological Process	GO:0002861	regulation of inflammatory response to antigenic stimulus		8.136e-05	0.411	0.0009405	0.008564	7	61	FCER1G,FCGR1A,PLA2G2D,BTK,FGR,TNF,HCK
GO: Biological Process	GO:1990849	vacuolar localization		9.552e-05	0.4826	0.001099	0.01001	9	107	CD84,ADORA3,FCER1G,PIK3CG,BTK,FGR,KIT,NR4A3,MILR1
GO: Biological Process	GO:0032418	lysosome localization		9.552e-05	0.4826	0.001099	0.01001	9	107	CD84,ADORA3,FCER1G,PIK3CG,BTK,FGR,KIT,NR4A3,MILR1
GO: Biological Process	GO:0032765	positive regulation of mast cell cytokine production		9.648e-05	0.4874	0.001105	0.01006	3	6	FCER1G,KIT,NR4A3
GO: Biological Process	GO:0034239	regulation of macrophage fusion		9.648e-05	0.4874	0.001105	0.01006	3	6	DCSTAMP,TYROBP,OCSTAMP
GO: Biological Process	GO:0043300	regulation of leukocyte degranulation		0.0001002	0.5062	0.001143	0.01041	7	63	ITGB2,CD84,CCR2,ADORA3,FCER1G,FGR,NCKAP1L
GO: Biological Process	GO:0032661	regulation of interleukin-18 production		0.0001003	0.5065	0.001143	0.01041	4	15	CD84,CASP1,TLR2,TNF
GO: Biological Process	GO:0007200	phospholipase C-activating G protein-coupled receptor signaling pathway		0.0001018	0.5142	0.001155	0.01052	10	133	C5AR2,NMUR1,PIK3CG,PLCB2,C5AR1,CMKLR1,GPR65,EDNRA,EDNRB,PRKCB
GO: Biological Process	GO:0002532	production of molecular mediator involved in inflammatory response		0.0001018	0.5142	0.001155	0.01052	10	133	SLAMF8,NCF1,CLEC7A,ADORA3,FCER1G,BTK,ALOX5,PYCARD,TLR4,TNF
GO: Biological Process	GO:2000377	regulation of reactive oxygen species metabolic process		0.0001035	0.5231	0.001173	0.01068	12	188	CYP1B1,CLEC7A,NCF2,ITGB2,ACOD1,TYROBP,DHRS4,ALOX5,DUOXA2,HVCN1,TLR4,TNF
GO: Biological Process	GO:0007189	adenylate cyclase-activating G protein-coupled receptor signaling pathway		0.0001203	0.6077	0.00136	0.01238	12	191	PDE3B,RAMP2,CXCL10,ADCY5,ADORA2A,ADGRE3,CNR2,GPBAR1,ADGRG3,GPR65,HTR7,S1PR3
GO: Biological Process	GO:1904996	positive regulation of leukocyte adhesion to vascular endothelial cell		0.0001225	0.6188	0.001377	0.01254	5	29	ITGA4,ITGB2,CCR2,ALOX5,TNF
GO: Biological Process	GO:0048143	astrocyte activation		0.0001225	0.6188	0.001377	0.01254	5	29	ADORA2A,C1QA,C5AR1,CSF1R,TNF
GO: Biological Process	GO:0070371	ERK1 and ERK2 cascade		0.0001227	0.6197	0.001377	0.01254	19	418	PTPRC,CXCR4,CCR1,FGF10,C5AR1,SCIMP,GPBAR1,CYSLTR2,APOE,ZDHHC17,EDNRA,ARRB1,CSF1R,PYCARD,TLR2,TLR4,CD74,TNF,MARCO
GO: Biological Process	GO:0051336	regulation of hydrolase activity		0.0001259	0.6362	0.001411	0.01284	31	878	DOCK11,CLEC7A,DAPK1,BCL2A1,ITIH3,PTPRC,MGMT,FGD4,RASGRP3,CCL3L1,ARHGAP25,CCL8,CCL14,PLEK,VAV1,GPR65,CASP1,DOCK10,OAS1,RGS1,ITIH5,RGS8,ARRB1,RASAL3,PLXNC1,PYCARD,TNF,ARHGAP45,ATP2A3,CTSL,NCKAP1L
GO: Biological Process	GO:1903038	negative regulation of leukocyte cell-cell adhesion		0.0001264	0.6384	0.001412	0.01286	12	192	VSIG4,ADORA2A,PLA2G2D,ZC3H12D,TNFAIP8L2,DTX1,RUNX3,CD80,CD37,CRTAM,CD74,PDCD1LG2
GO: Biological Process	GO:0045577	regulation of B cell differentiation		0.0001286	0.6496	0.001434	0.01306	6	46	SLAMF8,INPP5D,BTK,MMP14,IL2RG,NCKAP1L
GO: Biological Process	GO:0071639	positive regulation of monocyte chemotactic protein-1 production		0.0001319	0.6662	0.001467	0.01336	4	16	CLEC7A,CD84,MCOLN2,OAS1
GO: Biological Process	GO:0031664	regulation of lipopolysaccharide-mediated signaling pathway		0.0001449	0.7322	0.001606	0.01462	5	30	CD84,ACOD1,SCIMP,LY86,CD180
GO: Biological Process	GO:0014002	astrocyte development		0.0001453	0.734	0.001606	0.01462	6	47	ADORA2A,C1QA,C5AR1,CSF1R,TLR4,TNF
GO: Biological Process	GO:1902624	positive regulation of neutrophil migration		0.0001453	0.734	0.001606	0.01462	6	47	C5AR1,EDNRA,TLR2,MYO1F,CD74,NCKAP1L
GO: Biological Process	GO:0051345	positive regulation of hydrolase activity		0.0001597	0.807	0.001762	0.01604	21	499	DOCK11,CLEC7A,DAPK1,BCL2A1,PTPRC,CCL3L1,ARHGAP25,CCL8,CCL14,PLEK,VAV1,GPR65,CASP1,DOCK10,RGS1,RGS8,PYCARD,TNF,ARHGAP45,ATP2A3,CTSL
GO: Biological Process	GO:0032733	positive regulation of interleukin-10 production		0.0001637	0.8269	0.001794	0.01633	6	48	CLEC7A,FCER1G,SASH3,PYCARD,TLR2,TLR4
GO: Biological Process	GO:0002478	antigen processing and presentation of exogenous peptide antigen		0.0001637	0.8269	0.001794	0.01633	6	48	HLA-DRA,FCER1G,FCGR1A,MPEG1,CD74,CTSL
GO: Biological Process	GO:0010935	regulation of macrophage cytokine production		0.0001637	0.8269	0.001794	0.01633	6	48	TLR7,CASP1,PYCARD,TLR2,TLR4,CD74
GO: Biological Process	GO:0072593	reactive oxygen species metabolic process		0.000165	0.8336	0.001804	0.01643	15	291	CYP1B1,NCF1,CLEC7A,NCF2,ITGB2,ACOD1,TYROBP,DHRS4,ALOX5,VAV1,DUOXA2,DUOX2,HVCN1,TLR4,TNF
GO: Biological Process	GO:0032621	interleukin-18 production		0.0001701	0.8594	0.001851	0.01685	4	17	CD84,CASP1,TLR2,TNF
GO: Biological Process	GO:0043373	CD4-positive, alpha-beta T cell lineage commitment		0.0001704	0.8608	0.001851	0.01685	5	31	SLAMF6,IL23R,BATF,LY9,CTSL
GO: Biological Process	GO:0034138	toll-like receptor 3 signaling pathway		0.0001704	0.8608	0.001851	0.01685	5	31	COLEC12,RFTN1,SCIMP,OAS1,TNF
GO: Biological Process	GO:1902600	proton transmembrane transport		0.0001774	0.8964	0.001924	0.01751	11	170	SLC9A9,SLC15A3,ATP6V1G3,UCP3,SLC9B2,SLC9A7,TESC,HVCN1,SLC11A1,SLC18A1,ATP6V0A4
GO: Biological Process	GO:0032735	positive regulation of interleukin-12 production		0.0001838	0.9288	0.001985	0.01807	6	49	CLEC7A,SCIMP,IL23R,IRF8,TLR2,TLR4
GO: Biological Process	GO:2000403	positive regulation of lymphocyte migration		0.0001838	0.9288	0.001985	0.01807	6	49	TNFSF14,CXCL10,ITGA4,CCR2,CORO1A,PYCARD
GO: Biological Process	GO:0042093	T-helper cell differentiation		0.0001849	0.9341	0.001992	0.01813	8	92	HLA-DRA,CCR2,SLAMF6,SEMA4A,IL23R,BATF,CD80,LY9
GO: Biological Process	GO:0042327	positive regulation of phosphorylation		0.0002049	1	0.002202	0.02005	28	780	RASSF2,NCF1,CLEC7A,CCNY,GHR,PTPRC,FGD4,CXCR4,PIK3CG,FGF10,MERTK,KIT,IL23R,CASS4,NIBAN1,EDNRA,EDNRB,ARRB1,SLC11A1,CSF1R,CD80,IGHM,TLR4,CD74,TNF,MARCO,HCLS1,NCKAP1L
GO: Biological Process	GO:0033628	regulation of cell adhesion mediated by integrin		0.0002059	1	0.002209	0.02011	6	50	CYP1B1,PDE3B,PIK3CG,TESC,FERMT3,NCKAP1L
GO: Biological Process	GO:0002294	CD4-positive, alpha-beta T cell differentiation involved in immune response		0.0002147	1	0.002293	0.02088	8	94	HLA-DRA,CCR2,SLAMF6,SEMA4A,IL23R,BATF,CD80,LY9
GO: Biological Process	GO:0051453	regulation of intracellular pH		0.0002147	1	0.002293	0.02088	8	94	SLAMF8,SLC9A9,SLC9A7,TASL,HVCN1,SLC11A1,ATP6V0A4,SLC45A2
GO: Biological Process	GO:1901222	regulation of non-canonical NF-kappaB signal transduction		0.0002293	1	0.002439	0.02221	9	120	TNFSF14,RASSF2,TLR7,ADGRG3,PYCARD,TLR2,TLR4,TNF,TRIM44
GO: Biological Process	GO:0006885	regulation of pH		0.0002293	1	0.002439	0.02221	9	120	SLAMF8,SLC9A9,SLC9A7,TASL,HVCN1,EDNRB,SLC11A1,ATP6V0A4,SLC45A2
GO: Biological Process	GO:0002293	alpha-beta T cell differentiation involved in immune response		0.000231	1	0.002441	0.02222	8	95	HLA-DRA,CCR2,SLAMF6,SEMA4A,IL23R,BATF,CD80,LY9
GO: Biological Process	GO:0002637	regulation of immunoglobulin production		0.000231	1	0.002441	0.02222	8	95	PTPRC,SASH3,BTK,CGAS,CD22,IGHM,CD37,TNF
GO: Biological Process	GO:0002363	alpha-beta T cell lineage commitment		0.0002314	1	0.002441	0.02222	5	33	SLAMF6,IL23R,BATF,LY9,CTSL
GO: Biological Process	GO:1905523	positive regulation of macrophage migration		0.0002314	1	0.002441	0.02222	5	33	C5AR1,CMKLR1,MMP14,CSF1R,TREM1
GO: Biological Process	GO:1901224	positive regulation of non-canonical NF-kappaB signal transduction		0.0002338	1	0.002461	0.02241	7	72	TNFSF14,TLR7,PYCARD,TLR2,TLR4,TNF,TRIM44
GO: Biological Process	GO:0007599	hemostasis		0.0002362	1	0.00248	0.02258	14	268	F13A1,ADORA2A,FCER1G,PIK3CG,MERTK,PLEK,VAV1,FERMT3,FLI1,WAS,APOE,ENTPD1,TLR4,PRKCQ
GO: Biological Process	GO:0043087	regulation of GTPase activity		0.0002403	1	0.002518	0.02293	16	335	DOCK11,FGD4,RASGRP3,CCL3L1,ARHGAP25,CCL8,CCL14,VAV1,GPR65,DOCK10,RGS1,RGS8,RASAL3,PLXNC1,PYCARD,ARHGAP45
GO: Biological Process	GO:0050848	regulation of calcium-mediated signaling		0.0002441	1	0.002553	0.02325	9	121	CLEC7A,NMUR1,ITGAL,ADORA3,PTPRC,CMKLR1,PLEK,CD22,TNF
GO: Biological Process	GO:0022604	regulation of cell morphogenesis		0.0002464	1	0.002572	0.02341	15	302	ZNF135,EPB41L3,ITGB2,FGD4,CXCR4,CCL3L1,SEMA4A,FGR,KIT,ATP10A,CORO1A,CSF1R,PLXNC1,IGHM,HCK
GO: Biological Process	GO:0070227	lymphocyte apoptotic process		0.0002596	1	0.002704	0.02462	9	122	SLC46A2,BCL2A1,BTK,TSC22D3,GIMAP8,CD74,PRKCQ,SIGLEC1,IL7R
GO: Biological Process	GO:0070426	positive regulation of nucleotide-binding domain, leucine rich repeat containing receptor signaling pathway		0.0002633	1	0.002732	0.02487	3	8	SLC46A2,SLC15A3,TLR4
GO: Biological Process	GO:0034238	macrophage fusion		0.0002633	1	0.002732	0.02487	3	8	DCSTAMP,TYROBP,OCSTAMP
GO: Biological Process	GO:0030001	metal ion transport		0.0002647	1	0.00274	0.02495	33	1000	SLC9A9,JPH4,RAMP2,CYBRD1,CXCL10,SLC10A4,TRPM2,CD84,ADORA2A,PTPRC,CLIC2,CXCR4,PIK3CG,SLC9B2,SLC9A7,CCR1,CCR5,PLCB2,CCL8,TESC,MCOLN2,XCR1,TCN1,CAPN3,SLC13A3,SLC1A3,EDNRA,EDNRB,CALHM2,CORO1A,SLC11A1,PRKCB,ATP2A3
GO: Biological Process	GO:0098883	synapse pruning		0.0002696	1	0.002786	0.02536	4	19	C1QA,C1QB,C1QC,PLXNC1
GO: Biological Process	GO:0032663	regulation of interleukin-2 production		0.0002774	1	0.00286	0.02604	7	74	VSIG4,CLEC7A,CCR2,PTPRC,SASH3,CD80,PRKCQ
GO: Biological Process	GO:0046640	regulation of alpha-beta T cell proliferation		0.0002849	1	0.002932	0.02669	6	53	CD244,CCR2,PTPRC,RASAL3,CD80,PRKCQ
GO: Biological Process	GO:0002287	alpha-beta T cell activation involved in immune response		0.000286	1	0.002937	0.02674	8	98	HLA-DRA,CCR2,SLAMF6,SEMA4A,IL23R,BATF,CD80,LY9
GO: Biological Process	GO:0022603	regulation of anatomical structure morphogenesis		0.0002873	1	0.002944	0.02681	35	1090	CYP1B1,ZNF135,PDE3B,RAMP2,CXCL10,ACVRL1,EPB41L3,ITGB2,CCR2,SLIT2,FGD4,CXCR4,PIK3CG,CCL3L1,FGF10,CCR5,C5AR1,SEMA4A,FGR,KIT,ALOX5,CYSLTR2,APOE,ATP10A,EDNRA,ARHGAP4,CORO1A,THBS2,CSF1R,PLXNC1,IGHM,PRKCB,TNF,HCK,ZNF304
GO: Biological Process	GO:0010562	positive regulation of phosphorus metabolic process		0.0002889	1	0.002944	0.02681	30	879	CD244,RASSF2,NCF1,CLEC7A,CCNY,GHR,PTPRC,FGD4,CXCR4,PIK3CG,FGF10,MERTK,PLEK,KIT,IL23R,CASS4,NIBAN1,EDNRA,EDNRB,ARRB1,SLC11A1,CSF1R,CD80,IGHM,TLR4,CD74,TNF,MARCO,HCLS1,NCKAP1L
GO: Biological Process	GO:0045937	positive regulation of phosphate metabolic process		0.0002889	1	0.002944	0.02681	30	879	CD244,RASSF2,NCF1,CLEC7A,CCNY,GHR,PTPRC,FGD4,CXCR4,PIK3CG,FGF10,MERTK,PLEK,KIT,IL23R,CASS4,NIBAN1,EDNRA,EDNRB,ARRB1,SLC11A1,CSF1R,CD80,IGHM,TLR4,CD74,TNF,MARCO,HCLS1,NCKAP1L
GO: Biological Process	GO:2000448	positive regulation of macrophage migration inhibitory factor signaling pathway		0.0002937	1	0.002944	0.02681	2	2	CXCR4,CD74
GO: Biological Process	GO:2000471	regulation of hematopoietic stem cell migration		0.0002937	1	0.002944	0.02681	2	2	CCR2,PTPRC
GO: Biological Process	GO:2000473	positive regulation of hematopoietic stem cell migration		0.0002937	1	0.002944	0.02681	2	2	CCR2,PTPRC
GO: Biological Process	GO:1903971	positive regulation of response to macrophage colony-stimulating factor		0.0002937	1	0.002944	0.02681	2	2	TLR2,TLR4
GO: Biological Process	GO:1903974	positive regulation of cellular response to macrophage colony-stimulating factor stimulus		0.0002937	1	0.002944	0.02681	2	2	TLR2,TLR4
GO: Biological Process	GO:0140039	cell-cell adhesion in response to extracellular stimulus		0.0002937	1	0.002944	0.02681	2	2	ITGA4,VCAM1
GO: Biological Process	GO:1902668	negative regulation of axon guidance		0.0002937	1	0.002944	0.02681	2	2	SLIT2,PTPRO
GO: Biological Process	GO:0045660	positive regulation of neutrophil differentiation		0.0002937	1	0.002944	0.02681	2	2	EVI2B,IKZF1
GO: Biological Process	GO:0090260	negative regulation of retinal ganglion cell axon guidance		0.0002937	1	0.002944	0.02681	2	2	SLIT2,PTPRO
GO: Biological Process	GO:0051090	regulation of DNA-binding transcription factor activity		0.0003041	1	0.003042	0.0277	19	449	CYP1B1,CLEC7A,TRIM34,CD84,ACOD1,ADORA3,BTK,CMKLR1,KIT,ADGRG3,CAPN3,TRIM68,ARRB1,PYCARD,TLR2,TLR4,PRKCQ,TNF,HCK
GO: Biological Process	GO:0043369	CD4-positive or CD8-positive, alpha-beta T cell lineage commitment		0.0003077	1	0.003073	0.02797	5	35	SLAMF6,IL23R,BATF,LY9,CTSL
GO: Biological Process	GO:0051046	regulation of secretion		0.0003148	1	0.003136	0.02855	28	801	PDE3B,TRPM2,ITGB2,ADCY5,CD84,CCR2,ADORA2A,ADORA3,FCER1G,SLC9B2,FGF10,FGR,ALOX5,HTR7,APOE,KMO,RSAD2,ARRB1,MCTP1,SLC18A1,TLR2,ENTPD1,TLR4,PRKCB,CD74,PRKCQ,TNF,NCKAP1L
GO: Biological Process	GO:0070232	regulation of T cell apoptotic process		0.000316	1	0.003136	0.02855	6	54	SLC46A2,TSC22D3,GIMAP8,PRKCQ,SIGLEC1,IL7R
GO: Biological Process	GO:0050922	negative regulation of chemotaxis		0.000316	1	0.003136	0.02855	6	54	SLAMF8,C5AR2,SLIT2,PTPRO,TNFAIP6,PADI2
GO: Biological Process	GO:0002679	respiratory burst involved in defense response		0.0003325	1	0.003294	0.02999	4	20	SLAMF8,NCF1,PIK3CG,HCK
GO: Biological Process	GO:0030522	intracellular receptor signaling pathway		0.0003345	1	0.003307	0.03011	18	416	SLC46A2,TLR7,SLC15A3,TLR8,COLEC12,RFTN1,BTK,SCIMP,CGAS,OAS1,NR4A3,TRIM68,TASL,RSAD2,PYCARD,TLR4,TNF,PADI2
GO: Biological Process	GO:0001934	positive regulation of protein phosphorylation		0.0003429	1	0.003383	0.0308	26	724	RASSF2,NCF1,CLEC7A,CCNY,GHR,PTPRC,FGD4,CXCR4,PIK3CG,FGF10,KIT,IL23R,CASS4,NIBAN1,EDNRA,EDNRB,ARRB1,SLC11A1,CSF1R,CD80,IGHM,TLR4,CD74,TNF,MARCO,HCLS1
GO: Biological Process	GO:0010934	macrophage cytokine production		0.0003496	1	0.003443	0.03135	6	55	TLR7,CASP1,PYCARD,TLR2,TLR4,CD74
GO: Biological Process	GO:0030641	regulation of cellular pH		0.0003514	1	0.003444	0.03135	8	101	SLAMF8,SLC9A9,SLC9A7,TASL,HVCN1,SLC11A1,ATP6V0A4,SLC45A2
GO: Biological Process	GO:0051130	positive regulation of cellular component organization		0.000352	1	0.003444	0.03135	41	1366	TNFSF14,DOCK11,CLEC7A,CFP,IKZF1,SIRPB2,DCSTAMP,ACVRL1,TYROBP,SLIT2,PTPRC,FCER1G,FCGR1A,FCN2,BTK,CCL8,SEMA4A,MERTK,PLEK,KIT,DOCK2,GPR65,HTR7,APOE,ATP10A,THBS2,ARRB1,SLC11A1,PLXNC1,IGHM,PYCARD,TLR4,CD53,AUTS2,PRKCQ,TNF,IL2RG,HCK,OCSTAMP,NCKAP1L,ZNF304
GO: Biological Process	GO:0071624	positive regulation of granulocyte chemotaxis		0.0003524	1	0.003444	0.03135	5	36	C5AR1,PPBP,EDNRA,CD74,NCKAP1L
GO: Biological Process	GO:0002495	antigen processing and presentation of peptide antigen via MHC class II		0.0003524	1	0.003444	0.03135	5	36	HLA-DRA,FCER1G,PYCARD,CD74,CTSL
GO: Biological Process	GO:0030225	macrophage differentiation		0.0003548	1	0.003461	0.03151	7	77	CEBPA,C1QC,CSF1R,TLR2,TLR4,GAB3,HCLS1
GO: Biological Process	GO:0097696	cell surface receptor signaling pathway via STAT		0.000375	1	0.00365	0.03324	12	216	CYP1B1,GHR,CCR2,PTPRC,KIT,IL23R,CLEC12B,CSF1R,CSF2RB,TNF,HCLS1,IL7R
GO: Biological Process	GO:0032763	regulation of mast cell cytokine production		0.00039	1	0.003774	0.03436	3	9	FCER1G,KIT,NR4A3
GO: Biological Process	GO:0032741	positive regulation of interleukin-18 production		0.00039	1	0.003774	0.03436	3	9	CASP1,TLR2,TNF
GO: Biological Process	GO:0046469	platelet activating factor metabolic process		0.00039	1	0.003774	0.03436	3	9	CHPT1,LPCAT2,PLA2G7
GO: Biological Process	GO:0002437	inflammatory response to antigenic stimulus		0.0004014	1	0.003874	0.03527	8	103	FCER1G,FCGR1A,PLA2G2D,BTK,FGR,CD68,TNF,HCK
GO: Biological Process	GO:0010758	regulation of macrophage chemotaxis		0.0004018	1	0.003874	0.03527	5	37	SLAMF8,C5AR1,CMKLR1,CSF1R,TREM1
GO: Biological Process	GO:0044403	biological process involved in symbiotic interaction		0.0004029	1	0.003877	0.0353	16	351	CLEC5A,NCF1,TRIM34,PGLYRP2,CXCR4,CCR5,CCL8,MRC1,TRIM68,APOE,CSF1R,CD80,TREM1,CD74,SIGLEC1,CTSL
GO: Biological Process	GO:0098761	cellular response to interleukin-7		0.0004052	1	0.003892	0.03543	4	21	BTK,LSP1,IL2RG,IL7R
GO: Biological Process	GO:0030168	platelet activation		0.0004135	1	0.003964	0.03609	10	158	FCER1G,PIK3CG,MERTK,PLEK,VAV1,FERMT3,APOE,ENTPD1,TLR4,PRKCQ
GO: Biological Process	GO:0001912	positive regulation of leukocyte mediated cytotoxicity		0.0004154	1	0.003967	0.03612	7	79	HLA-DRA,TYROBP,SLAMF6,PTPRC,VAV1,IL23R,CRTAM
GO: Biological Process	GO:0030032	lamellipodium assembly		0.0004154	1	0.003967	0.03612	7	79	SLIT2,PTPRO,FGD4,KIT,PMP22,WAS,AUTS2
GO: Biological Process	GO:0098655	monoatomic cation transmembrane transport		0.0004264	1	0.004064	0.037	31	942	SLC9A9,JPH4,CXCL10,TRPM2,SLC15A3,ATP6V1G3,PTPRC,CLIC2,PIK3CG,UCP3,SLC9B2,SLC9A7,CCR5,PLCB2,TESC,MCOLN2,XCR1,TCN1,CAPN3,SLC13A3,CALHM6,HVCN1,SLC1A3,EDNRA,EDNRB,CALHM2,CORO1A,SLC11A1,SLC18A1,ATP6V0A4,ATP2A3
GO: Biological Process	GO:0031348	negative regulation of defense response		0.0004287	1	0.004078	0.03713	16	353	SLAMF8,VSIG4,ACOD1,ADORA2A,PTPRC,CCR1,FGR,ALOX5,CLEC12B,TNFAIP8L2,AOAH,OAS1,APOE,CD200R1,TNFAIP6,HCK
GO: Biological Process	GO:1903707	negative regulation of hemopoiesis		0.0004347	1	0.004128	0.03758	10	159	CEBPA,INPP5D,PGLYRP2,C1QC,MAFB,DTX1,RUNX3,TLR4,CD74,TNFAIP6
GO: Biological Process	GO:1903409	reactive oxygen species biosynthetic process		0.0004486	1	0.004252	0.03872	7	80	NCF1,NCF2,ALOX5,DUOXA2,DUOX2,HVCN1,TLR4
GO: Biological Process	GO:0001779	natural killer cell differentiation		0.0004562	1	0.004307	0.03921	5	38	IKZF1,PGLYRP2,SLAMF6,PTPRC,MERTK
GO: Biological Process	GO:0002504	antigen processing and presentation of peptide or polysaccharide antigen via MHC class II		0.0004562	1	0.004307	0.03921	5	38	HLA-DRA,FCER1G,PYCARD,CD74,CTSL
GO: Biological Process	GO:0042267	natural killer cell mediated cytotoxicity		0.000457	1	0.004307	0.03921	8	105	SLAMF6,NKG7,NCR1,VAV1,CLEC12B,CORO1A,CRTAM,SLAMF7
GO: Biological Process	GO:0043068	positive regulation of programmed cell death		0.0004669	1	0.004358	0.03968	26	739	CYP1B1,RASSF2,ZNF268,INPP5D,CLEC7A,DAPK1,NCF2,ITGA4,ADORA2A,SLIT2,PTPRC,CCL3L1,MNDA,IRF8,CASP1,NR4A3,CERS6,RUNX3,CALHM2,ARRB1,PYCARD,TLR4,TREM1,TNF,SIGLEC1,CTSL
GO: Biological Process	GO:0036230	granulocyte activation		0.0004675	1	0.004358	0.03968	6	58	ITGB2,CCR2,TYROBP,FCER1G,MYO1F,TNF
GO: Biological Process	GO:0046427	positive regulation of receptor signaling pathway via JAK-STAT		0.0004675	1	0.004358	0.03968	6	58	CYP1B1,GHR,KIT,IL23R,TNF,IL7R
GO: Biological Process	GO:0042088	T-helper 1 type immune response		0.0004675	1	0.004358	0.03968	6	58	CCR2,SEMA4A,IL23R,SLC11A1,CD80,TLR4
GO: Biological Process	GO:0019884	antigen processing and presentation of exogenous antigen		0.0004675	1	0.004358	0.03968	6	58	HLA-DRA,FCER1G,FCGR1A,MPEG1,CD74,CTSL
GO: Biological Process	GO:0007520	myoblast fusion		0.0004675	1	0.004358	0.03968	6	58	TNFSF14,CXCL10,CCL8,DOCK2,CASP1,CD53
GO: Biological Process	GO:1903530	regulation of secretion by cell		0.0004764	1	0.004433	0.04036	26	740	PDE3B,TRPM2,ITGB2,ADCY5,CD84,CCR2,ADORA2A,ADORA3,FCER1G,SLC9B2,FGR,ALOX5,HTR7,APOE,KMO,RSAD2,ARRB1,MCTP1,SLC18A1,TLR2,ENTPD1,TLR4,PRKCB,PRKCQ,TNF,NCKAP1L
GO: Biological Process	GO:0043030	regulation of macrophage activation		0.000484	1	0.004494	0.04092	7	81	CEBPA,VSIG4,CD84,PTPRC,CALHM2,TLR4,CD74
GO: Biological Process	GO:0098760	response to interleukin-7		0.0004886	1	0.004504	0.04101	4	22	BTK,LSP1,IL2RG,IL7R
GO: Biological Process	GO:0072540	T-helper 17 cell lineage commitment		0.0004886	1	0.004504	0.04101	4	22	SLAMF6,IL23R,BATF,LY9
GO: Biological Process	GO:0007252	I-kappaB phosphorylation		0.0004886	1	0.004504	0.04101	4	22	TLR7,TLR2,TLR4,TNF
GO: Biological Process	GO:2001185	regulation of CD8-positive, alpha-beta T cell activation		0.0004886	1	0.004504	0.04101	4	22	CD244,RUNX3,CRTAM,NCKAP1L
GO: Biological Process	GO:0002686	negative regulation of leukocyte migration		0.0005131	1	0.004713	0.04291	6	59	SLAMF8,C5AR2,SLIT2,CD200R1,TNFAIP6,PADI2
GO: Biological Process	GO:0043029	T cell homeostasis		0.0005131	1	0.004713	0.04291	6	59	SLC46A2,TNFSF14,TSC22D3,CORO1A,IL7R,NCKAP1L
GO: Biological Process	GO:0071404	cellular response to low-density lipoprotein particle stimulus		0.000516	1	0.004723	0.043	5	39	ITGB2,FCER1G,LPL,TLR4,CD68
GO: Biological Process	GO:0038094	Fc-gamma receptor signaling pathway		0.000516	1	0.004723	0.043	5	39	FCER1G,FCGR1A,FGR,VAV1,HCK
GO: Biological Process	GO:0002220	innate immune response activating cell surface receptor signaling pathway		0.0005186	1	0.004738	0.04314	8	107	CLEC7A,ACOD1,TYROBP,FCN2,SCIMP,OAS1,TLR2,TLR4
GO: Biological Process	GO:0031666	positive regulation of lipopolysaccharide-mediated signaling pathway		0.00055	1	0.004997	0.0455	3	10	SCIMP,LY86,CD180
GO: Biological Process	GO:0032762	mast cell cytokine production		0.00055	1	0.004997	0.0455	3	10	FCER1G,KIT,NR4A3
GO: Biological Process	GO:2001187	positive regulation of CD8-positive, alpha-beta T cell activation		0.00055	1	0.004997	0.0455	3	10	CD244,RUNX3,NCKAP1L
GO: Biological Process	GO:0006801	superoxide metabolic process		0.0005612	1	0.005088	0.04632	7	83	NCF1,CLEC7A,NCF2,ITGB2,TYROBP,DUOX2,HVCN1
GO: Biological Process	GO:0002920	regulation of humoral immune response		0.0005619	1	0.005088	0.04632	6	60	MASP1,VSIG4,ACOD1,PTPRC,CD37,TNF
GO: Biological Process	GO:0042063	gliogenesis		0.0005664	1	0.005119	0.04661	18	435	CDKN2B,CCR2,ADORA2A,CXCR4,C1QA,CCL3L1,FGF10,C5AR1,MMP14,PMP22,CYSLTR2,DTX1,CERS6,ARSG,CSF1R,TLR2,TLR4,TNF
GO: Biological Process	GO:0051093	negative regulation of developmental process		0.0005701	1	0.00514	0.0468	37	1220	CDKN2B,PDE3B,CEBPA,CXCL10,INPP5D,PGLYRP2,ACVRL1,CCR2,SLIT2,C1QC,CCR1,MAFB,FGF10,CCR5,GPR171,SEMA4A,KIT,ALOX5,CYSLTR2,DTX1,FIGNL2,APOE,RUNX3,S1PR3,EDNRB,ARHGAP4,THBS2,CSF1R,SRGN,TLR2,TLR4,CD74,TNF,RFLNA,TNFAIP6,GLIS1,MBNL3
GO: Biological Process	GO:0051651	maintenance of location in cell		0.0005708	1	0.00514	0.0468	13	259	JPH4,CXCL10,TRPM2,PTPRC,CLIC2,CCR5,PLCB2,XCR1,CAPN3,APOE,EDNRA,CORO1A,SRGN
GO: Biological Process	GO:0002283	neutrophil activation involved in immune response		0.0005835	1	0.005208	0.04742	4	23	ITGB2,TYROBP,FCER1G,MYO1F
GO: Biological Process	GO:0090026	positive regulation of monocyte chemotaxis		0.0005835	1	0.005208	0.04742	4	23	CXCL10,CCR2,CCR1,PLA2G7
GO: Biological Process	GO:0098543	detection of other organism		0.0005835	1	0.005208	0.04742	4	23	CLEC7A,PGLYRP2,TLR2,TLR4
GO: Biological Process	GO:0002863	positive regulation of inflammatory response to antigenic stimulus		0.0005835	1	0.005208	0.04742	4	23	FCER1G,FCGR1A,BTK,TNF
GO: Biological Process	GO:0030889	negative regulation of B cell proliferation		0.0005835	1	0.005208	0.04742	4	23	INPP5D,TYROBP,BTK,MNDA
GO: Biological Process	GO:0007267	cell-cell signaling		0.0005864	1	0.005211	0.04744	45	1584	PDE3B,JPH4,CXCL10,TRPM2,ITGB2,ADCY5,CCR2,ADORA2A,TYROBP,ADORA3,FCER1G,BTK,SLC9B2,C1QA,CCR1,FGF10,CCR5,CCL8,PLCL1,MERTK,KIT,ALOX5,CNR2,PMP22,CALB2,HTR7,CAMK4,CGAS,APOE,ZDHHC17,SLC1A3,KMO,EDNRB,CALHM2,RGS8,ARRB1,MCTP1,SLC18A1,ENTPD1,CD68,PRKCB,TNF,TNFAIP6,SEZ6,SLC16A10
GO: Biological Process	GO:0002228	natural killer cell mediated immunity		0.0005869	1	0.005211	0.04744	8	109	SLAMF6,NKG7,NCR1,VAV1,CLEC12B,CORO1A,CRTAM,SLAMF7
GO: Biological Process	GO:0061515	myeloid cell development		0.0005869	1	0.005211	0.04744	8	109	EVI2B,TYROBP,SLC9B2,TESC,KIT,FLI1,CSF1R,TLR2
GO: Biological Process	GO:0007596	blood coagulation		0.0005917	1	0.005244	0.04775	13	260	F13A1,ADORA2A,FCER1G,PIK3CG,MERTK,PLEK,VAV1,FERMT3,WAS,APOE,ENTPD1,TLR4,PRKCQ
GO: Biological Process	GO:0032814	regulation of natural killer cell activation		0.0006144	1	0.005426	0.0494	6	61	CD244,PGLYRP2,TYROBP,FGR,IL23R,SLAMF7
GO: Biological Process	GO:0070229	negative regulation of lymphocyte apoptotic process		0.0006144	1	0.005426	0.0494	6	61	SLC46A2,BCL2A1,TSC22D3,CD74,PRKCQ,IL7R
GO: Biological Process	GO:0007259	cell surface receptor signaling pathway via JAK-STAT		0.0006517	1	0.005746	0.05231	11	198	CYP1B1,GHR,CCR2,PTPRC,KIT,IL23R,CSF1R,CSF2RB,TNF,HCLS1,IL7R
GO: Biological Process	GO:0002455	humoral immune response mediated by circulating immunoglobulin		0.0006705	1	0.005891	0.05364	6	62	PTPRC,C1QA,C1QB,C1QC,IGHM,TNF
GO: Biological Process	GO:0061756	leukocyte adhesion to vascular endothelial cell		0.0006705	1	0.005891	0.05364	6	62	ITGA4,ITGB2,CCR2,ALOX5,VCAM1,TNF
GO: Biological Process	GO:0050878	regulation of body fluid levels		0.0006815	1	0.005967	0.05433	18	442	F13A1,ADORA2A,ADORA3,FCER1G,PTPRO,PIK3CG,FGF10,MERTK,PLEK,VAV1,FERMT3,FLI1,WAS,APOE,EDNRB,ENTPD1,TLR4,PRKCQ
GO: Biological Process	GO:0055085	transmembrane transport		0.0006815	1	0.005967	0.05433	48	1735	SLC46A2,SLC9A9,JPH4,CYBRD1,CXCL10,SLC10A4,TRPM2,DAPK1,BCL2A1,SLC15A3,CCR2,ABCG4,ATP6V1G3,PTPRC,CLIC2,PIK3CG,UCP3,SLC9B2,SLC9A7,CCR5,PLCB2,TESC,MCOLN2,XCR1,TCN1,CAPN3,MPEG1,NR4A3,SLC13A3,CALHM6,PPBP,HVCN1,ATP10A,SLC1A3,EDNRA,EDNRB,CALHM2,CORO1A,SLC11A1,SLC18A1,SLC16A14,SLC22A3,ATP6V0A4,PRKCB,SLC45A2,TNF,ATP2A3,SLC16A10
GO: Biological Process	GO:0033003	regulation of mast cell activation		0.0006908	1	0.006038	0.05497	4	24	CD84,CNR2,NR4A3,MILR1
GO: Biological Process	GO:0043065	positive regulation of apoptotic process		0.0006946	1	0.006061	0.05518	25	718	CYP1B1,RASSF2,ZNF268,INPP5D,DAPK1,NCF2,ITGA4,ADORA2A,SLIT2,PTPRC,CCL3L1,MNDA,IRF8,CASP1,NR4A3,CERS6,RUNX3,CALHM2,ARRB1,PYCARD,TLR4,TREM1,TNF,SIGLEC1,CTSL
GO: Biological Process	GO:0046718	symbiont entry into host cell		0.0007005	1	0.006101	0.05555	10	169	CLEC5A,TRIM34,CXCR4,CCR5,MRC1,TRIM68,CD80,CD74,SIGLEC1,CTSL
GO: Biological Process	GO:2001238	positive regulation of extrinsic apoptotic signaling pathway		0.0007305	1	0.006317	0.05752	6	63	PTPRC,RUNX3,PYCARD,TLR4,TNF,SIGLEC1
GO: Biological Process	GO:0002360	T cell lineage commitment		0.000731	1	0.006317	0.05752	5	42	SLAMF6,IL23R,BATF,LY9,CTSL
GO: Biological Process	GO:0050869	negative regulation of B cell activation		0.000731	1	0.006317	0.05752	5	42	INPP5D,SAMSN1,TYROBP,BTK,MNDA
GO: Biological Process	GO:0006910	phagocytosis, recognition		0.000731	1	0.006317	0.05752	5	42	CLEC7A,CFP,COLEC12,FCGR1A,FCN2
GO: Biological Process	GO:0050817	coagulation		0.0007315	1	0.006317	0.05752	13	266	F13A1,ADORA2A,FCER1G,PIK3CG,MERTK,PLEK,VAV1,FERMT3,WAS,APOE,ENTPD1,TLR4,PRKCQ
GO: Biological Process	GO:0002752	cell surface pattern recognition receptor signaling pathway		0.0007451	1	0.006383	0.05811	7	87	CLEC7A,ACOD1,FCN2,SCIMP,OAS1,TLR2,TLR4
GO: Biological Process	GO:0031620	regulation of fever generation		0.0007467	1	0.006383	0.05811	3	11	CCR5,EDNRB,TNF
GO: Biological Process	GO:0001915	negative regulation of T cell mediated cytotoxicity		0.0007467	1	0.006383	0.05811	3	11	PTPRC,IL7R,NCKAP1L
GO: Biological Process	GO:0002604	regulation of dendritic cell antigen processing and presentation		0.0007467	1	0.006383	0.05811	3	11	SLC11A1,CD68,CD74
GO: Biological Process	GO:0033004	negative regulation of mast cell activation		0.0007467	1	0.006383	0.05811	3	11	CD84,CNR2,MILR1
GO: Biological Process	GO:0002579	positive regulation of antigen processing and presentation		0.0007467	1	0.006383	0.05811	3	11	SLC11A1,PYCARD,CD74
GO: Biological Process	GO:0006690	icosanoid metabolic process		0.0007888	1	0.006732	0.06129	9	142	CYP1B1,CYP2D6,NCF1,ALOX5,CASP1,PYCARD,TLR2,TLR4,CD74
GO: Biological Process	GO:0072538	T-helper 17 type immune response		0.0007947	1	0.00677	0.06164	6	64	CLEC7A,SLAMF6,IL23R,BATF,PRKCQ,LY9
GO: Biological Process	GO:0002224	toll-like receptor signaling pathway		0.0007978	1	0.006785	0.06178	7	88	TLR7,TLR8,BTK,SCIMP,TASL,TLR2,TLR4
GO: Biological Process	GO:0071605	monocyte chemotactic protein-1 production		0.0008113	1	0.006843	0.0623	4	25	CLEC7A,CD84,MCOLN2,OAS1
GO: Biological Process	GO:0071637	regulation of monocyte chemotactic protein-1 production		0.0008113	1	0.006843	0.0623	4	25	CLEC7A,CD84,MCOLN2,OAS1
GO: Biological Process	GO:0006590	thyroid hormone generation		0.0008113	1	0.006843	0.0623	4	25	DUOXA2,DUOX2,CTSL,SLC16A10
GO: Biological Process	GO:1901739	regulation of myoblast fusion		0.0008113	1	0.006843	0.0623	4	25	TNFSF14,CXCL10,CCL8,CD53
GO: Biological Process	GO:0051608	histamine transport		0.0008113	1	0.006843	0.0623	4	25	ADORA3,BTK,EDNRA,SLC22A3
GO: Biological Process	GO:0043549	regulation of kinase activity		0.0008291	1	0.006972	0.06348	24	686	SLAMF8,CDKN2B,RASSF2,NCF1,CCNY,GHR,PTPRC,PTPRO,FGD4,PIK3CG,C5AR1,FGR,MERTK,KIT,IL23R,PMP22,CASS4,APOE,SLC11A1,CSF1R,PYCARD,TLR4,CD74,TNF
GO: Biological Process	GO:0002526	acute inflammatory response		0.0008294	1	0.006972	0.06348	9	143	CD163,FCER1G,FCGR1A,PLA2G2D,PIK3CG,BTK,CCR5,EDNRB,TNF
GO: Biological Process	GO:0019058	viral life cycle		0.0008465	1	0.007104	0.06468	15	340	CLEC5A,TRIM34,CXCR4,CCR5,CCL8,MRC1,OAS1,TRIM68,APOE,RSAD2,CD80,CD74,TNF,SIGLEC1,CTSL
GO: Biological Process	GO:0050798	activated T cell proliferation		0.000863	1	0.00718	0.06537	6	65	ITGAL,ITGB2,IL23R,PYCARD,CRTAM,PDCD1LG2
GO: Biological Process	GO:0045429	positive regulation of nitric oxide biosynthetic process		0.000863	1	0.00718	0.06537	6	65	CLEC7A,ITGB2,APOE,TLR2,TLR4,TNF
GO: Biological Process	GO:1904894	positive regulation of receptor signaling pathway via STAT		0.000863	1	0.00718	0.06537	6	65	CYP1B1,GHR,KIT,IL23R,TNF,IL7R
GO: Biological Process	GO:0060759	regulation of response to cytokine stimulus		0.0008677	1	0.00718	0.06537	11	205	SLIT2,PTPRC,CXCR4,CASP1,OAS1,PYCARD,TLR2,TLR4,CD74,PADI2,TRIM44
GO: Biological Process	GO:0002277	myeloid dendritic cell activation involved in immune response		0.0008712	1	0.00718	0.06537	2	3	DOCK2,PYCARD
GO: Biological Process	GO:0070430	positive regulation of nucleotide-binding oligomerization domain containing 1 signaling pathway		0.0008712	1	0.00718	0.06537	2	3	SLC46A2,TLR4
GO: Biological Process	GO:1904999	positive regulation of leukocyte adhesion to arterial endothelial cell		0.0008712	1	0.00718	0.06537	2	3	ALOX5,TNF
GO: Biological Process	GO:2000446	regulation of macrophage migration inhibitory factor signaling pathway		0.0008712	1	0.00718	0.06537	2	3	CXCR4,CD74
GO: Biological Process	GO:0043420	anthranilate metabolic process		0.0008712	1	0.00718	0.06537	2	3	KYNU,KMO
GO: Biological Process	GO:0033227	dsRNA transport		0.0008712	1	0.00718	0.06537	2	3	RFTN2,RFTN1
GO: Biological Process	GO:0035691	macrophage migration inhibitory factor signaling pathway		0.0008712	1	0.00718	0.06537	2	3	CXCR4,CD74
GO: Biological Process	GO:0015844	monoamine transport		0.0008851	1	0.007283	0.06631	8	116	ADORA2A,ADORA3,FCER1G,HTR7,SLC18A1,SLC22A3,ENTPD1,PRKCB
GO: Biological Process	GO:1904994	regulation of leukocyte adhesion to vascular endothelial cell		0.0009075	1	0.007455	0.06787	5	44	ITGA4,ITGB2,CCR2,ALOX5,TNF
GO: Biological Process	GO:0050728	negative regulation of inflammatory response		0.0009181	1	0.007529	0.06855	12	239	SLAMF8,ACOD1,ADORA2A,PTPRC,FGR,ALOX5,TNFAIP8L2,AOAH,APOE,CD200R1,TNFAIP6,HCK
GO: Biological Process	GO:0040013	negative regulation of locomotion		0.0009256	1	0.007579	0.06901	18	454	SLAMF8,CYP1B1,STK26,C5AR2,ACVRL1,SLIT2,ADORA3,PTPRO,WAS,FIGNL2,APOE,CD200R1,ARHGAP4,MCTP1,CD74,TNF,TNFAIP6,PADI2
GO: Biological Process	GO:0034113	heterotypic cell-cell adhesion		0.0009358	1	0.00765	0.06965	6	66	ITGA4,ITGB2,PTPRC,VCAM1,CD200R1,TNF
GO: Biological Process	GO:0032930	positive regulation of superoxide anion generation		0.000946	1	0.007696	0.07007	4	26	CLEC7A,ITGB2,TYROBP,HVCN1
GO: Biological Process	GO:0010759	positive regulation of macrophage chemotaxis		0.000946	1	0.007696	0.07007	4	26	C5AR1,CMKLR1,CSF1R,TREM1
GO: Biological Process	GO:0050966	detection of mechanical stimulus involved in sensory perception of pain		0.000946	1	0.007696	0.07007	4	26	CXCR4,HTR7,TLR4,TNF
GO: Biological Process	GO:0003018	vascular process in circulatory system		0.0009523	1	0.007735	0.07042	15	344	RAMP2,PLVAP,ITGA4,ADORA2A,SLIT2,ALOX5,HTR7,SLC13A3,APOE,SLC1A3,EDNRA,EDNRB,SLC22A3,TNF,ATP2A3
GO: Biological Process	GO:0044409	symbiont entry into host		0.0009568	1	0.007759	0.07064	10	176	CLEC5A,TRIM34,CXCR4,CCR5,MRC1,TRIM68,CD80,CD74,SIGLEC1,CTSL
GO: Biological Process	GO:1904407	positive regulation of nitric oxide metabolic process		0.001013	1	0.008203	0.07469	6	67	CLEC7A,ITGB2,APOE,TLR2,TLR4,TNF
GO: Biological Process	GO:0045765	regulation of angiogenesis		0.001019	1	0.008233	0.07496	17	420	CYP1B1,PDE3B,RAMP2,CXCL10,ACVRL1,ITGB2,CCR2,CXCR4,PIK3CG,C5AR1,SEMA4A,ALOX5,CYSLTR2,THBS2,PRKCB,TNF,ZNF304
GO: Biological Process	GO:0031399	regulation of protein modification process		0.001022	1	0.008249	0.07511	42	1488	CDKN2B,RASSF2,NCF1,IMPACT,CLEC7A,TLR7,SAMSN1,ITGB2,TLR8,CCNY,GHR,SLIT2,PTPRC,PTPRO,FGD4,CXCR4,PIK3CG,FGF10,C5AR1,FGR,KIT,IL23R,PMP22,CASS4,NIBAN1,CAPN3,APOE,EDNRA,EDNRB,ARRB1,SLC11A1,CSF1R,CD80,IGHM,PYCARD,TLR4,CD74,TNF,MARCO,TRIM44,HCLS1,NCKAP1L
GO: Biological Process	GO:0045661	regulation of myoblast differentiation		0.001039	1	0.008369	0.0762	7	92	TNFSF14,CXCL10,CCL8,CAPN3,CD53,TNF,MBNL3
GO: Biological Process	GO:0032956	regulation of actin cytoskeleton organization		0.001052	1	0.008466	0.07708	16	384	TRPM2,SLIT2,FGR,PLEK,GPR65,WAS,GMFG,CORO1A,CSF1R,PYCARD,TLR2,MYO1F,PRKCQ,HCK,HCLS1,NCKAP1L
GO: Biological Process	GO:0090066	regulation of anatomical structure size		0.001085	1	0.008715	0.07934	22	618	RAP1GAP2,ITGA4,ADORA2A,SLIT2,CCR5,PLEK,ALOX5,VAV1,WAS,HTR7,APOE,EDNRA,EDNRB,ARHGAP4,CORO1A,PYCARD,TLR2,TNF,HCK,HCLS1,IL7R,NCKAP1L
GO: Biological Process	GO:0002295	T-helper cell lineage commitment		0.001096	1	0.008772	0.07986	4	27	SLAMF6,IL23R,BATF,LY9
GO: Biological Process	GO:0002864	regulation of acute inflammatory response to antigenic stimulus		0.001096	1	0.008772	0.07986	4	27	FCER1G,FCGR1A,PLA2G2D,BTK
GO: Biological Process	GO:0150077	regulation of neuroinflammatory response		0.001114	1	0.00889	0.08094	5	46	PTPRC,CALHM2,CD200R1,CSF1R,TNF
GO: Biological Process	GO:0009595	detection of biotic stimulus		0.001114	1	0.00889	0.08094	5	46	CLEC7A,PGLYRP2,TLR2,TLR4,CRTAM
GO: Biological Process	GO:0038061	non-canonical NF-kappaB signal transduction		0.001163	1	0.009265	0.08436	9	150	TNFSF14,RASSF2,TLR7,ADGRG3,PYCARD,TLR2,TLR4,TNF,TRIM44
GO: Biological Process	GO:0030203	glycosaminoglycan metabolic process		0.001165	1	0.009265	0.08436	8	121	PGLYRP2,ITIH3,CHST15,HS3ST3A1,EDNRA,EDNRB,ITIH5,TNFAIP6
GO: Biological Process	GO:0042531	positive regulation of tyrosine phosphorylation of STAT protein		0.001183	1	0.009396	0.08555	6	69	GHR,KIT,IL23R,CSF1R,TNF,HCLS1
GO: Biological Process	GO:1902106	negative regulation of leukocyte differentiation		0.001219	1	0.009664	0.08799	9	151	INPP5D,PGLYRP2,C1QC,MAFB,DTX1,RUNX3,TLR4,CD74,TNFAIP6
GO: Biological Process	GO:0002335	mature B cell differentiation		0.001229	1	0.009718	0.08848	5	47	SLAMF8,DOCK11,IRF8,DOCK10,IL2RG
GO: Biological Process	GO:0032728	positive regulation of interferon-beta production		0.001229	1	0.009718	0.08848	5	47	TLR7,TLR8,OAS1,TLR2,TLR4
GO: Biological Process	GO:0043615	astrocyte cell migration		0.001262	1	0.009912	0.09025	3	13	CCR2,CCL3L1,MMP14
GO: Biological Process	GO:0030223	neutrophil differentiation		0.001262	1	0.009912	0.09025	3	13	INPP5D,EVI2B,IKZF1
GO: Biological Process	GO:0035588	G protein-coupled purinergic receptor signaling pathway		0.001262	1	0.009912	0.09025	3	13	ADCY5,ADORA2A,ADORA3
GO: Biological Process	GO:0001973	G protein-coupled adenosine receptor signaling pathway		0.001262	1	0.009912	0.09025	3	13	ADCY5,ADORA2A,ADORA3
GO: Biological Process	GO:0001913	T cell mediated cytotoxicity		0.001275	1	0.009989	0.09095	6	70	HLA-DRA,PTPRC,IL23R,CRTAM,IL7R,NCKAP1L
GO: Biological Process	GO:0050850	positive regulation of calcium-mediated signaling		0.001275	1	0.009989	0.09095	6	70	CLEC7A,NMUR1,ITGAL,ADORA3,PTPRC,TNF
GO: Biological Process	GO:0098662	inorganic cation transmembrane transport		0.00131	1	0.01024	0.09327	29	922	SLC9A9,JPH4,CXCL10,TRPM2,SLC15A3,ATP6V1G3,PTPRC,CLIC2,PIK3CG,UCP3,SLC9B2,SLC9A7,CCR5,PLCB2,TESC,MCOLN2,XCR1,TCN1,CAPN3,SLC13A3,HVCN1,SLC1A3,EDNRA,EDNRB,CORO1A,SLC11A1,SLC18A1,ATP6V0A4,ATP2A3
GO: Biological Process	GO:1901342	regulation of vasculature development		0.001313	1	0.01025	0.09333	17	430	CYP1B1,PDE3B,RAMP2,CXCL10,ACVRL1,ITGB2,CCR2,CXCR4,PIK3CG,C5AR1,SEMA4A,ALOX5,CYSLTR2,THBS2,PRKCB,TNF,ZNF304
GO: Biological Process	GO:0002704	negative regulation of leukocyte mediated immunity		0.001333	1	0.01039	0.09464	7	96	CD84,CCR2,PTPRC,CLEC12B,CD80,IL7R,NCKAP1L
GO: Biological Process	GO:0043277	apoptotic cell clearance		0.001353	1	0.01053	0.0959	5	48	CCR2,TYROBP,FCN2,MERTK,MARCO
GO: Biological Process	GO:0007015	actin filament organization		0.001364	1	0.0106	0.09652	19	509	SLIT2,ARHGAP25,PLEK,GPR65,WAS,GMFG,PSTPIP2,RHOH,CORO1A,ARRB1,PYCARD,TLR2,MYO1F,PRKCQ,RFLNA,HCK,HCLS1,PHACTR1,NCKAP1L
GO: Biological Process	GO:0060760	positive regulation of response to cytokine stimulus		0.001373	1	0.01065	0.09698	6	71	CXCR4,CASP1,TLR2,TLR4,CD74,TRIM44
GO: Biological Process	GO:0097553	calcium ion transmembrane import into cytosol		0.001375	1	0.01065	0.09698	11	217	JPH4,CXCL10,TRPM2,PTPRC,CLIC2,CCR5,PLCB2,XCR1,CAPN3,EDNRA,CORO1A
GO: Biological Process	GO:0031579	membrane raft organization		0.001443	1	0.01112	0.1012	4	29	COLEC12,RFTN1,PMP22,DOCK2
GO: Biological Process	GO:0018904	ether metabolic process		0.001443	1	0.01112	0.1012	4	29	CHPT1,LPCAT2,ALOX5,PLA2G7
GO: Biological Process	GO:0022408	negative regulation of cell-cell adhesion		0.001444	1	0.01112	0.1012	12	252	VSIG4,ADORA2A,PLA2G2D,ZC3H12D,TNFAIP8L2,DTX1,RUNX3,CD80,CD37,CRTAM,CD74,PDCD1LG2
GO: Biological Process	GO:0000902	cell morphogenesis		0.001445	1	0.01112	0.1012	35	1194	ZNF135,IMPACT,ITGA4,EPB41L3,ITGB2,ADORA2A,SLIT2,PTPRO,FGD4,CXCR4,CCL3L1,CCR5,SEMA4A,FGR,KIT,PMP22,DOCK10,NR4A3,APOE,ZDHHC17,RUNX3,ATP10A,SLC1A3,EDNRA,ARHGAP4,CORO1A,CSF1R,PLXNC1,IGHM,AUTS2,PRKCQ,HCK,IL7R,PHACTR1,NCKAP1L
GO: Biological Process	GO:0051235	maintenance of location		0.001446	1	0.01112	0.1012	16	396	JPH4,CXCL10,TRPM2,PTPRC,CLIC2,CCR5,PLCB2,XCR1,CAPN3,APOE,EDNRA,MSR1,CORO1A,SRGN,LPL,TNF
GO: Biological Process	GO:0019730	antimicrobial humoral response		0.001452	1	0.01115	0.1015	10	186	CXCL10,ACOD1,CCL3L1,CCL8,CCL14,PPBP,RNASE6,SLC11A1,IGHM,LYZ
GO: Biological Process	GO:2000146	negative regulation of cell motility		0.001485	1	0.01137	0.1036	17	435	SLAMF8,CYP1B1,STK26,C5AR2,ACVRL1,SLIT2,ADORA3,WAS,FIGNL2,APOE,CD200R1,ARHGAP4,MCTP1,CD74,TNF,TNFAIP6,PADI2
GO: Biological Process	GO:0042119	neutrophil activation		0.001486	1	0.01137	0.1036	5	49	ITGB2,TYROBP,FCER1G,MYO1F,TNF
GO: Biological Process	GO:0002361	CD4-positive, CD25-positive, alpha-beta regulatory T cell differentiation		0.001585	1	0.01201	0.1094	3	14	HLA-DRA,PLA2G2D,IL2RG
GO: Biological Process	GO:0006568	tryptophan metabolic process		0.001585	1	0.01201	0.1094	3	14	CYP2D6,KYNU,KMO
GO: Biological Process	GO:0001660	fever generation		0.001585	1	0.01201	0.1094	3	14	CCR5,EDNRB,TNF
GO: Biological Process	GO:0045060	negative thymic T cell selection		0.001585	1	0.01201	0.1094	3	14	PTPRC,DOCK2,CD74
GO: Biological Process	GO:1901503	ether biosynthetic process		0.001585	1	0.01201	0.1094	3	14	CHPT1,LPCAT2,ALOX5
GO: Biological Process	GO:0032608	interferon-beta production		0.001586	1	0.01201	0.1094	6	73	TLR7,TLR8,OAS1,PYCARD,TLR2,TLR4
GO: Biological Process	GO:0032648	regulation of interferon-beta production		0.001586	1	0.01201	0.1094	6	73	TLR7,TLR8,OAS1,PYCARD,TLR2,TLR4
GO: Biological Process	GO:0097581	lamellipodium organization		0.001594	1	0.01206	0.1098	7	99	SLIT2,PTPRO,FGD4,KIT,PMP22,WAS,AUTS2
GO: Biological Process	GO:0021782	glial cell development		0.001598	1	0.01207	0.1099	9	157	ADORA2A,C1QA,C5AR1,PMP22,CERS6,CSF1R,TLR2,TLR4,TNF
GO: Biological Process	GO:0032928	regulation of superoxide anion generation		0.001643	1	0.01239	0.1128	4	30	CLEC7A,ITGB2,TYROBP,HVCN1
GO: Biological Process	GO:0034220	monoatomic ion transmembrane transport		0.001689	1	0.01272	0.1158	33	1115	SLC9A9,JPH4,CXCL10,TRPM2,SLC15A3,CCR2,ATP6V1G3,PTPRC,CLIC2,PIK3CG,UCP3,SLC9B2,SLC9A7,CCR5,PLCB2,TESC,MCOLN2,XCR1,TCN1,CAPN3,SLC13A3,CALHM6,HVCN1,ATP10A,SLC1A3,EDNRA,EDNRB,CALHM2,CORO1A,SLC11A1,SLC18A1,ATP6V0A4,ATP2A3
GO: Biological Process	GO:0050851	antigen receptor-mediated signaling pathway		0.001707	1	0.01282	0.1167	11	223	INPP5D,BCL2A1,RFTN1,PTPRC,BTK,MNDA,LCP2,CD22,IGHM,PRKCB,NCKAP1L
GO: Biological Process	GO:0002343	peripheral B cell selection		0.001723	1	0.01282	0.1167	2	4	BTK,IGHM
GO: Biological Process	GO:0002344	B cell affinity maturation		0.001723	1	0.01282	0.1167	2	4	BTK,IGHM
GO: Biological Process	GO:0038111	interleukin-7-mediated signaling pathway		0.001723	1	0.01282	0.1167	2	4	IL2RG,IL7R
GO: Biological Process	GO:0038178	complement component C5a signaling pathway		0.001723	1	0.01282	0.1167	2	4	C5AR2,C5AR1
GO: Biological Process	GO:1901647	positive regulation of synoviocyte proliferation		0.001723	1	0.01282	0.1167	2	4	BTK,TNF
GO: Biological Process	GO:1904466	positive regulation of matrix metallopeptidase secretion		0.001723	1	0.01282	0.1167	2	4	TLR2,TLR4
GO: Biological Process	GO:0090259	regulation of retinal ganglion cell axon guidance		0.001723	1	0.01282	0.1167	2	4	SLIT2,PTPRO
GO: Biological Process	GO:0031640	killing of cells of another organism		0.001754	1	0.01301	0.1185	8	129	CXCL10,NCF1,CLEC7A,NKG7,CCL8,PPBP,TREM1,LYZ
GO: Biological Process	GO:0141061	disruption of cell in another organism		0.001754	1	0.01301	0.1185	8	129	CXCL10,NCF1,CLEC7A,NKG7,CCL8,PPBP,TREM1,LYZ
GO: Biological Process	GO:0055078	sodium ion homeostasis		0.00178	1	0.01319	0.1201	5	51	SLC9B2,TESC,SLC1A3,EDNRA,EDNRB
GO: Biological Process	GO:0002312	B cell activation involved in immune response		0.001789	1	0.01323	0.1205	7	101	DOCK11,PTPRC,BATF,IRF8,DOCK10,TLR4,CD180
GO: Biological Process	GO:0033674	positive regulation of kinase activity		0.001817	1	0.01342	0.1222	16	405	RASSF2,NCF1,CCNY,GHR,PTPRC,FGD4,PIK3CG,MERTK,KIT,IL23R,CASS4,SLC11A1,CSF1R,TLR4,CD74,TNF
GO: Biological Process	GO:0070231	T cell apoptotic process		0.001824	1	0.01345	0.1225	6	75	SLC46A2,TSC22D3,GIMAP8,PRKCQ,SIGLEC1,IL7R
GO: Biological Process	GO:0050673	epithelial cell proliferation		0.001826	1	0.01345	0.1225	21	603	CDKN2B,NCF1,ITGA4,ACVRL1,SULF2,BTK,FGF10,C5AR1,MMP14,KIT,ALOX5,CLEC12B,GPBAR1,NR4A3,APOE,RUNX3,EDNRA,EDNRB,TNF,CTSL,ZNF304
GO: Biological Process	GO:1901623	regulation of lymphocyte chemotaxis		0.001861	1	0.01369	0.1246	4	31	TNFSF14,CXCL10,CCR2,PADI2
GO: Biological Process	GO:0051091	positive regulation of DNA-binding transcription factor activity		0.001938	1	0.01423	0.1296	12	261	CLEC7A,TRIM34,CD84,BTK,KIT,CAPN3,TRIM68,PYCARD,TLR2,TLR4,PRKCQ,TNF
GO: Biological Process	GO:0043383	negative T cell selection		0.001957	1	0.01433	0.1304	3	15	PTPRC,DOCK2,CD74
GO: Biological Process	GO:0002885	positive regulation of hypersensitivity		0.001957	1	0.01433	0.1304	3	15	FCER1G,FCGR1A,BTK
GO: Biological Process	GO:0043069	negative regulation of programmed cell death		0.001971	1	0.01441	0.1312	34	1171	SLC46A2,RAMP2,HK3,ZNF268,CLEC5A,DAPK1,EVI2B,BCL2A1,ADORA2A,FCER1G,MGMT,PIK3CG,FGF10,CCR5,C5AR1,MERTK,KIT,TSC22D3,CAPN3,NR4A3,APOE,EDNRA,EDNRB,CORO1A,ARRB1,CSF1R,CD74,PRKCQ,TNF,HCK,HCLS1,IL7R,NCKAP1L,ZNF304
GO: Biological Process	GO:0003013	circulatory system process		0.002011	1	0.01468	0.1337	24	733	RAMP2,PLVAP,CXCL10,NCF2,ITGA4,ACVRL1,ADORA2A,SLIT2,ADORA3,PTPRO,CLIC2,CXCR4,PIK3CG,ALOX5,FLI1,HTR7,SLC13A3,APOE,SLC1A3,EDNRA,EDNRB,SLC22A3,TNF,ATP2A3
GO: Biological Process	GO:0141060	disruption of anatomical structure in another organism		0.002027	1	0.01476	0.1344	8	132	CXCL10,NCF1,CLEC7A,NKG7,CCL8,PPBP,TREM1,LYZ
GO: Biological Process	GO:0006022	aminoglycan metabolic process		0.002027	1	0.01476	0.1344	8	132	PGLYRP2,ITIH3,CHST15,HS3ST3A1,EDNRA,EDNRB,ITIH5,TNFAIP6
GO: Biological Process	GO:0051701	biological process involved in interaction with host		0.002032	1	0.01477	0.1345	11	228	CLEC5A,TRIM34,PGLYRP2,CXCR4,CCR5,MRC1,TRIM68,CD80,CD74,SIGLEC1,CTSL
GO: Biological Process	GO:0090023	positive regulation of neutrophil chemotaxis		0.002099	1	0.01517	0.1381	4	32	C5AR1,EDNRA,CD74,NCKAP1L
GO: Biological Process	GO:0070233	negative regulation of T cell apoptotic process		0.002099	1	0.01517	0.1381	4	32	SLC46A2,TSC22D3,PRKCQ,IL7R
GO: Biological Process	GO:0019886	antigen processing and presentation of exogenous peptide antigen via MHC class II		0.002099	1	0.01517	0.1381	4	32	HLA-DRA,FCER1G,CD74,CTSL
GO: Biological Process	GO:0006837	serotonin transport		0.002099	1	0.01517	0.1381	4	32	FCER1G,HTR7,SLC18A1,SLC22A3
GO: Biological Process	GO:0001914	regulation of T cell mediated cytotoxicity		0.002115	1	0.01524	0.1388	5	53	HLA-DRA,PTPRC,IL23R,IL7R,NCKAP1L
GO: Biological Process	GO:0048247	lymphocyte chemotaxis		0.002115	1	0.01524	0.1388	5	53	TNFSF14,CXCL10,CCR2,PIK3CG,PADI2
GO: Biological Process	GO:0045859	regulation of protein kinase activity		0.002138	1	0.01539	0.1401	21	611	CDKN2B,RASSF2,NCF1,CCNY,GHR,PTPRC,PTPRO,FGD4,PIK3CG,C5AR1,FGR,KIT,IL23R,PMP22,CASS4,APOE,SLC11A1,CSF1R,PYCARD,TLR4,TNF
GO: Biological Process	GO:0051347	positive regulation of transferase activity		0.002152	1	0.01546	0.1408	18	490	RASSF2,NCF1,CCNY,GHR,PTPRC,FGD4,PIK3CG,MERTK,KIT,IL23R,CASS4,APOE,SLC11A1,CSF1R,TLR4,CD74,PRKCQ,TNF
GO: Biological Process	GO:0014902	myotube differentiation		0.002154	1	0.01546	0.1408	9	164	TNFSF14,CXCL10,CCL8,MMP14,PMP22,DOCK2,CASP1,CSF1R,CD53
GO: Biological Process	GO:0097028	dendritic cell differentiation		0.002298	1	0.01647	0.15	5	54	TRPM2,DCSTAMP,BATF,CAMK4,IRF8
GO: Biological Process	GO:0150146	cell junction disassembly		0.002356	1	0.01681	0.1531	4	33	C1QA,C1QB,C1QC,PLXNC1
GO: Biological Process	GO:0010818	T cell chemotaxis		0.002356	1	0.01681	0.1531	4	33	TNFSF14,CXCL10,CCR2,PIK3CG
GO: Biological Process	GO:0098581	detection of external biotic stimulus		0.002356	1	0.01681	0.1531	4	33	CLEC7A,PGLYRP2,TLR2,TLR4
GO: Biological Process	GO:0062208	positive regulation of pattern recognition receptor signaling pathway		0.002378	1	0.01687	0.1536	6	79	SLC46A2,SLC15A3,BTK,TASL,RSAD2,TLR4
GO: Biological Process	GO:0070424	regulation of nucleotide-binding domain, leucine rich repeat containing receptor signaling pathway		0.002378	1	0.01687	0.1536	3	16	SLC46A2,SLC15A3,TLR4
GO: Biological Process	GO:0006586	indolalkylamine metabolic process		0.002378	1	0.01687	0.1536	3	16	CYP2D6,KYNU,KMO
GO: Biological Process	GO:0002430	complement receptor mediated signaling pathway		0.002378	1	0.01687	0.1536	3	16	C5AR2,C5AR1,CMKLR1
GO: Biological Process	GO:0042130	negative regulation of T cell proliferation		0.002486	1	0.01762	0.1604	7	107	VSIG4,PLA2G2D,ZC3H12D,CD80,CD37,CRTAM,PDCD1LG2
GO: Biological Process	GO:0030336	negative regulation of cell migration		0.00255	1	0.01804	0.1643	16	419	SLAMF8,CYP1B1,STK26,C5AR2,ACVRL1,SLIT2,ADORA3,FIGNL2,APOE,CD200R1,ARHGAP4,MCTP1,CD74,TNF,TNFAIP6,PADI2
GO: Biological Process	GO:0042403	thyroid hormone metabolic process		0.002635	1	0.01854	0.1688	4	34	DUOXA2,DUOX2,CTSL,SLC16A10
GO: Biological Process	GO:0043116	negative regulation of vascular permeability		0.002635	1	0.01854	0.1688	4	34	RAMP2,ADORA2A,SLIT2,APOE
GO: Biological Process	GO:0002710	negative regulation of T cell mediated immunity		0.002635	1	0.01854	0.1688	4	34	PTPRC,CD80,IL7R,NCKAP1L
GO: Biological Process	GO:0060384	innervation		0.002635	1	0.01854	0.1688	4	34	ITGA4,SULF2,VCAM1,EDNRA
GO: Biological Process	GO:0032481	positive regulation of type I interferon production		0.002698	1	0.01892	0.1722	6	81	TLR7,TLR8,CGAS,OAS1,TLR2,TLR4
GO: Biological Process	GO:0002891	positive regulation of immunoglobulin mediated immune response		0.0027	1	0.01892	0.1722	5	56	PTPRC,FCER1G,FCGR1A,BTK,TNF
GO: Biological Process	GO:0002714	positive regulation of B cell mediated immunity		0.0027	1	0.01892	0.1722	5	56	PTPRC,FCER1G,FCGR1A,BTK,TNF
GO: Biological Process	GO:0044089	positive regulation of cellular component biogenesis		0.002709	1	0.01896	0.1726	20	582	DOCK11,CLEC7A,IKZF1,ACVRL1,SLIT2,BTK,SEMA4A,PLEK,KIT,GPR65,APOE,THBS2,PYCARD,TLR4,AUTS2,PRKCQ,TNF,HCK,NCKAP1L,ZNF304
GO: Biological Process	GO:0001525	angiogenesis		0.002733	1	0.01909	0.1738	23	708	CYP1B1,PDE3B,RAMP2,CXCL10,ACVRL1,ITGB2,CCR2,SLIT2,CXCR4,PIK3CG,FGF10,CCL8,C5AR1,SEMA4A,MMP14,ALOX5,CYSLTR2,EDNRA,THBS2,CLEC14A,PRKCB,TNF,ZNF304
GO: Biological Process	GO:1901699	cellular response to nitrogen compound		0.002794	1	0.01941	0.1767	24	752	CYP1B1,PDE3B,TRPM2,ITGA4,ADCY5,GHR,SLIT2,COLEC12,RRAGD,CXCR4,PIK3CG,VCAM1,HTR7,CGAS,NR4A3,SLC1A3,EDNRA,RGS8,LPL,TLR2,TLR4,PRKCB,PRKCQ,TNF
GO: Biological Process	GO:0097237	cellular response to toxic substance		0.002797	1	0.01941	0.1767	8	139	CYP1B1,CLIC2,DUOX2,APOE,SLC11A1,IPCEF1,SLC22A3,TNF
GO: Biological Process	GO:0006663	platelet activating factor biosynthetic process		0.002838	1	0.01941	0.1767	2	5	CHPT1,LPCAT2
GO: Biological Process	GO:0016046	detection of fungus		0.002838	1	0.01941	0.1767	2	5	CLEC7A,TLR4
GO: Biological Process	GO:0070428	regulation of nucleotide-binding oligomerization domain containing 1 signaling pathway		0.002838	1	0.01941	0.1767	2	5	SLC46A2,TLR4
GO: Biological Process	GO:1904997	regulation of leukocyte adhesion to arterial endothelial cell		0.002838	1	0.01941	0.1767	2	5	ALOX5,TNF
GO: Biological Process	GO:0043378	positive regulation of CD8-positive, alpha-beta T cell differentiation		0.002838	1	0.01941	0.1767	2	5	RUNX3,NCKAP1L
GO: Biological Process	GO:0014826	vein smooth muscle contraction		0.002838	1	0.01941	0.1767	2	5	HTR7,EDNRB
GO: Biological Process	GO:0002941	synoviocyte proliferation		0.002838	1	0.01941	0.1767	2	5	BTK,TNF
GO: Biological Process	GO:1901645	regulation of synoviocyte proliferation		0.002838	1	0.01941	0.1767	2	5	BTK,TNF
GO: Biological Process	GO:0071373	cellular response to luteinizing hormone stimulus		0.002838	1	0.01941	0.1767	2	5	CYP1B1,EDNRA
GO: Biological Process	GO:2001206	positive regulation of osteoclast development		0.002838	1	0.01941	0.1767	2	5	TYROBP,SLC9B2
GO: Biological Process	GO:0018894	dibenzo-p-dioxin metabolic process		0.002838	1	0.01941	0.1767	2	5	CYP1B1,PRKCB
GO: Biological Process	GO:0034158	toll-like receptor 8 signaling pathway		0.002838	1	0.01941	0.1767	2	5	TLR8,TASL
GO: Biological Process	GO:0061737	leukotriene signaling pathway		0.002838	1	0.01941	0.1767	2	5	CYSLTR2,RGS1
GO: Biological Process	GO:0031650	regulation of heat generation		0.002851	1	0.01941	0.1767	3	17	CCR5,EDNRB,TNF
GO: Biological Process	GO:0043301	negative regulation of leukocyte degranulation		0.002851	1	0.01941	0.1767	3	17	CD84,CCR2,NCKAP1L
GO: Biological Process	GO:0002866	positive regulation of acute inflammatory response to antigenic stimulus		0.002851	1	0.01941	0.1767	3	17	FCER1G,FCGR1A,BTK
GO: Biological Process	GO:0061043	regulation of vascular wound healing		0.002851	1	0.01941	0.1767	3	17	CXCR4,ALOX5,TNF
GO: Biological Process	GO:0050974	detection of mechanical stimulus involved in sensory perception		0.002919	1	0.01982	0.1804	5	57	CXCR4,KIT,HTR7,TLR4,TNF
GO: Biological Process	GO:0045622	regulation of T-helper cell differentiation		0.002919	1	0.01982	0.1804	5	57	HLA-DRA,CCR2,IL23R,BATF,CD80
GO: Biological Process	GO:0001780	neutrophil homeostasis		0.002935	1	0.01985	0.1807	4	35	CCR2,BTK,MERTK,CSF1R
GO: Biological Process	GO:0002825	regulation of T-helper 1 type immune response		0.002935	1	0.01985	0.1807	4	35	CCR2,IL23R,SLC11A1,CD80
GO: Biological Process	GO:0030224	monocyte differentiation		0.002935	1	0.01985	0.1807	4	35	INPP5D,DCSTAMP,CSF1R,CD74
GO: Biological Process	GO:0002262	myeloid cell homeostasis		0.00302	1	0.0204	0.1857	11	240	INPP5D,IKZF1,CCR2,FCER1G,BTK,MAFB,MERTK,KIT,CSF1R,HCLS1,NCKAP1L
GO: Biological Process	GO:0043113	receptor clustering		0.00305	1	0.02057	0.1873	6	83	ITGA4,ITGAL,ITGB2,APOE,CD53,TNFAIP6
GO: Biological Process	GO:0050708	regulation of protein secretion		0.003073	1	0.02067	0.1882	14	350	PDE3B,TRPM2,ADCY5,ADORA2A,SLC9B2,ALOX5,APOE,RSAD2,ARRB1,TLR2,TLR4,PRKCB,PRKCQ,TNF
GO: Biological Process	GO:0045860	positive regulation of protein kinase activity		0.003073	1	0.02067	0.1882	14	350	RASSF2,NCF1,CCNY,GHR,PTPRC,FGD4,PIK3CG,KIT,IL23R,CASS4,SLC11A1,CSF1R,TLR4,TNF
GO: Biological Process	GO:1990138	neuron projection extension		0.003171	1	0.0213	0.1939	10	207	IMPACT,ITGA4,SLIT2,CXCR4,CCR5,APOE,EDNRA,ARHGAP4,CSF1R,AUTS2
GO: Biological Process	GO:0018958	phenol-containing compound metabolic process		0.003189	1	0.02139	0.1948	8	142	CYP2D6,ITGB2,DUOXA2,DUOX2,EDNRA,SLC45A2,CTSL,SLC16A10
GO: Biological Process	GO:0006809	nitric oxide biosynthetic process		0.003213	1	0.02153	0.196	7	112	CYP1B1,CLEC7A,ITGB2,APOE,TLR2,TLR4,TNF
GO: Biological Process	GO:0036037	CD8-positive, alpha-beta T cell activation		0.003258	1	0.02177	0.1982	4	36	CD244,RUNX3,CRTAM,NCKAP1L
GO: Biological Process	GO:0050901	leukocyte tethering or rolling		0.003258	1	0.02177	0.1982	4	36	ITGA4,CCR2,VCAM1,TNF
GO: Biological Process	GO:1904892	regulation of receptor signaling pathway via STAT		0.003329	1	0.02221	0.2023	8	143	CYP1B1,GHR,PTPRC,KIT,IL23R,CLEC12B,TNF,IL7R
GO: Biological Process	GO:0070588	calcium ion transmembrane transport		0.003367	1	0.02234	0.2034	15	392	JPH4,CXCL10,TRPM2,PTPRC,CLIC2,PIK3CG,CCR5,PLCB2,MCOLN2,XCR1,CAPN3,EDNRA,EDNRB,CORO1A,ATP2A3
GO: Biological Process	GO:0001787	natural killer cell proliferation		0.003378	1	0.02234	0.2034	3	18	CD244,SLAMF6,IL23R
GO: Biological Process	GO:0007194	negative regulation of adenylate cyclase activity		0.003378	1	0.02234	0.2034	3	18	P2RY13,CCR2,EDNRB
GO: Biological Process	GO:0014004	microglia differentiation		0.003378	1	0.02234	0.2034	3	18	CSF1R,TLR2,TLR4
GO: Biological Process	GO:0035022	positive regulation of Rac protein signal transduction		0.003378	1	0.02234	0.2034	3	18	PIK3CG,DOCK2,AUTS2
GO: Biological Process	GO:0045059	positive thymic T cell selection		0.003378	1	0.02234	0.2034	3	18	PTPRC,DOCK2,CD74
GO: Biological Process	GO:0042590	antigen processing and presentation of exogenous peptide antigen via MHC class I		0.003378	1	0.02234	0.2034	3	18	FCER1G,FCGR1A,MPEG1
GO: Biological Process	GO:0045761	regulation of adenylate cyclase activity		0.003394	1	0.02241	0.2041	5	59	P2RY13,CCR2,ADORA3,EDNRA,EDNRB
GO: Biological Process	GO:0043547	positive regulation of GTPase activity		0.003424	1	0.02258	0.2056	11	244	DOCK11,CCL3L1,ARHGAP25,CCL8,CCL14,VAV1,GPR65,DOCK10,RGS1,RGS8,ARHGAP45
GO: Biological Process	GO:0009620	response to fungus		0.003435	1	0.02259	0.2057	6	85	NCF1,CLEC7A,BTK,SCIMP,TLR2,TLR4
GO: Biological Process	GO:0042509	regulation of tyrosine phosphorylation of STAT protein		0.003435	1	0.02259	0.2057	6	85	GHR,KIT,IL23R,CSF1R,TNF,HCLS1
GO: Biological Process	GO:0033077	T cell differentiation in thymus		0.003545	1	0.02329	0.2121	7	114	PTPRC,MAFB,DOCK2,CAMK4,CD74,IL2RG,IL7R
GO: Biological Process	GO:0051338	regulation of transferase activity		0.003552	1	0.0233	0.2122	25	810	SLAMF8,CDKN2B,RASSF2,NCF1,CCNY,GHR,PTPRC,PTPRO,FGD4,PIK3CG,C5AR1,FGR,MERTK,KIT,IL23R,PMP22,CASS4,APOE,SLC11A1,CSF1R,PYCARD,TLR4,CD74,PRKCQ,TNF
GO: Biological Process	GO:0008064	regulation of actin polymerization or depolymerization		0.00359	1	0.02352	0.2142	9	177	SLIT2,PLEK,WAS,CORO1A,PYCARD,TLR2,HCK,HCLS1,NCKAP1L
GO: Biological Process	GO:0010001	glial cell differentiation		0.003843	1	0.02515	0.229	13	321	ADORA2A,CXCR4,C1QA,FGF10,C5AR1,PMP22,DTX1,CERS6,ARSG,CSF1R,TLR2,TLR4,TNF
GO: Biological Process	GO:0001974	blood vessel remodeling		0.003855	1	0.02519	0.2294	6	87	ITGA4,ACVRL1,CCR2,FGF10,EDNRA,CTSL
GO: Biological Process	GO:0006979	response to oxidative stress		0.003919	1	0.02558	0.2329	17	478	CYP1B1,HK3,STK26,NCF1,TRPM2,DAPK1,BTK,UCP3,MMP14,ALOX5,DUOX2,NR4A3,APOE,EDNRA,MCTP1,IPCEF1,TLR4
GO: Biological Process	GO:0032970	regulation of actin filament-based process		0.003925	1	0.02558	0.2329	16	438	TRPM2,SLIT2,FGR,PLEK,GPR65,WAS,GMFG,CORO1A,CSF1R,PYCARD,TLR2,MYO1F,PRKCQ,HCK,HCLS1,NCKAP1L
GO: Biological Process	GO:0002883	regulation of hypersensitivity		0.003961	1	0.02558	0.2329	3	19	FCER1G,FCGR1A,BTK
GO: Biological Process	GO:1901741	positive regulation of myoblast fusion		0.003961	1	0.02558	0.2329	3	19	TNFSF14,CCL8,CD53
GO: Biological Process	GO:0032645	regulation of granulocyte macrophage colony-stimulating factor production		0.003961	1	0.02558	0.2329	3	19	CD84,IL23R,CD80
GO: Biological Process	GO:0031280	negative regulation of cyclase activity		0.003961	1	0.02558	0.2329	3	19	P2RY13,CCR2,EDNRB
GO: Biological Process	GO:0033631	cell-cell adhesion mediated by integrin		0.003961	1	0.02558	0.2329	3	19	ITGA4,VCAM1,FERMT3
GO: Biological Process	GO:0002230	positive regulation of defense response to virus by host		0.003974	1	0.02558	0.2329	4	38	IL23R,CGAS,PYCARD,TRIM44
GO: Biological Process	GO:0043302	positive regulation of leukocyte degranulation		0.003974	1	0.02558	0.2329	4	38	ITGB2,ADORA3,FCER1G,FGR
GO: Biological Process	GO:0090594	inflammatory response to wounding		0.003974	1	0.02558	0.2329	4	38	CCR2,ALOX5,TLR4,TNF
GO: Biological Process	GO:0071353	cellular response to interleukin-4		0.003974	1	0.02558	0.2329	4	38	DCSTAMP,MRC1,CORO1A,IL2RG
GO: Biological Process	GO:0015874	norepinephrine transport		0.003974	1	0.02558	0.2329	4	38	ADORA2A,ADORA3,SLC18A1,SLC22A3
GO: Biological Process	GO:0030832	regulation of actin filament length		0.004009	1	0.02577	0.2346	9	180	SLIT2,PLEK,WAS,CORO1A,PYCARD,TLR2,HCK,HCLS1,NCKAP1L
GO: Biological Process	GO:0043066	negative regulation of apoptotic process		0.004031	1	0.02587	0.2356	32	1133	SLC46A2,RAMP2,ZNF268,CLEC5A,DAPK1,EVI2B,BCL2A1,ADORA2A,FCER1G,MGMT,PIK3CG,FGF10,CCR5,C5AR1,MERTK,TSC22D3,CAPN3,NR4A3,APOE,EDNRA,EDNRB,CORO1A,ARRB1,CSF1R,CD74,PRKCQ,TNF,HCK,HCLS1,IL7R,NCKAP1L,ZNF304
GO: Biological Process	GO:0009308	amine metabolic process		0.0041	1	0.02629	0.2394	8	148	NAAA,CYP2D6,ITGB2,KYNU,VCAM1,KMO,EDNRA,SLC22A3
GO: Biological Process	GO:1903426	regulation of reactive oxygen species biosynthetic process		0.004208	1	0.02662	0.2423	5	62	NCF2,ALOX5,DUOXA2,HVCN1,TLR4
GO: Biological Process	GO:0002339	B cell selection		0.004209	1	0.02662	0.2423	2	6	BTK,IGHM
GO: Biological Process	GO:0002322	B cell proliferation involved in immune response		0.004209	1	0.02662	0.2423	2	6	TLR4,CD180
GO: Biological Process	GO:0014005	microglia development		0.004209	1	0.02662	0.2423	2	6	CSF1R,TLR2
GO: Biological Process	GO:0060005	vestibular reflex		0.004209	1	0.02662	0.2423	2	6	PMP22,NR4A3
GO: Biological Process	GO:0019805	quinolinate biosynthetic process		0.004209	1	0.02662	0.2423	2	6	KYNU,KMO
GO: Biological Process	GO:0097350	neutrophil clearance		0.004209	1	0.02662	0.2423	2	6	CCR2,MERTK
GO: Biological Process	GO:0034157	positive regulation of toll-like receptor 7 signaling pathway		0.004209	1	0.02662	0.2423	2	6	TASL,RSAD2
GO: Biological Process	GO:1903972	regulation of cellular response to macrophage colony-stimulating factor stimulus		0.004209	1	0.02662	0.2423	2	6	TLR2,TLR4
GO: Biological Process	GO:1903969	regulation of response to macrophage colony-stimulating factor		0.004209	1	0.02662	0.2423	2	6	TLR2,TLR4
GO: Biological Process	GO:0061757	leukocyte adhesion to arterial endothelial cell		0.004209	1	0.02662	0.2423	2	6	ALOX5,TNF
GO: Biological Process	GO:0008015	blood circulation		0.004229	1	0.02671	0.2432	21	648	RAMP2,PLVAP,CXCL10,NCF2,ITGA4,ACVRL1,ADORA2A,SLIT2,ADORA3,PTPRO,CLIC2,CXCR4,PIK3CG,ALOX5,FLI1,HTR7,APOE,EDNRA,EDNRB,TNF,ATP2A3
GO: Biological Process	GO:0071676	negative regulation of mononuclear cell migration		0.004369	1	0.02756	0.2509	4	39	SLAMF8,SLIT2,CD200R1,PADI2
GO: Biological Process	GO:0051897	positive regulation of phosphatidylinositol 3-kinase/protein kinase B signal transduction		0.004424	1	0.02787	0.2537	10	217	NCF1,ADORA3,PIK3CG,FGR,MERTK,KIT,CASS4,CSF1R,TNF,HCLS1
GO: Biological Process	GO:0007260	tyrosine phosphorylation of STAT protein		0.004554	1	0.02865	0.2609	6	90	GHR,KIT,IL23R,CSF1R,TNF,HCLS1
GO: Biological Process	GO:0010819	regulation of T cell chemotaxis		0.004601	1	0.02884	0.2626	3	20	TNFSF14,CXCL10,CCR2
GO: Biological Process	GO:0002827	positive regulation of T-helper 1 type immune response		0.004601	1	0.02884	0.2626	3	20	CCR2,IL23R,SLC11A1
GO: Biological Process	GO:0045655	regulation of monocyte differentiation		0.004601	1	0.02884	0.2626	3	20	INPP5D,DCSTAMP,CD74
GO: Biological Process	GO:0045596	negative regulation of cell differentiation		0.004874	1	0.03051	0.2778	26	875	CDKN2B,CEBPA,CXCL10,INPP5D,PGLYRP2,ACVRL1,SLIT2,C1QC,MAFB,FGF10,CCR5,GPR171,CYSLTR2,DTX1,RUNX3,S1PR3,EDNRB,ARHGAP4,CSF1R,TLR4,CD74,TNF,RFLNA,TNFAIP6,GLIS1,MBNL3
GO: Biological Process	GO:0006576	biogenic amine metabolic process		0.004917	1	0.03071	0.2796	7	121	NAAA,CYP2D6,ITGB2,KYNU,KMO,EDNRA,SLC22A3
GO: Biological Process	GO:0046209	nitric oxide metabolic process		0.004917	1	0.03071	0.2796	7	121	CYP1B1,CLEC7A,ITGB2,APOE,TLR2,TLR4,TNF
GO: Biological Process	GO:0051057	positive regulation of small GTPase mediated signal transduction		0.00507	1	0.03162	0.2879	6	92	PIK3CG,FGF10,DOCK2,GPR65,ARRB1,AUTS2
GO: Biological Process	GO:0008154	actin polymerization or depolymerization		0.005182	1	0.03228	0.2939	10	222	SLIT2,PLEK,WAS,PSTPIP2,CORO1A,PYCARD,TLR2,HCK,HCLS1,NCKAP1L
GO: Biological Process	GO:0048646	anatomical structure formation involved in morphogenesis		0.005226	1	0.03243	0.2952	39	1483	CYP1B1,PDE3B,RAMP2,TNFSF14,CXCL10,DCSTAMP,ACVRL1,EPB41L3,ITGB2,CCR2,TYROBP,SLIT2,CXCR4,PIK3CG,MAFB,FGF10,CCL8,C5AR1,SEMA4A,MMP14,ALOX5,PMP22,DOCK2,CYSLTR2,DUSP2,CAPN3,CASP1,NR4A3,EDNRA,THBS2,CSF1R,CSF3R,CLEC14A,TLR2,CD53,PRKCB,TNF,OCSTAMP,ZNF304
GO: Biological Process	GO:0006691	leukotriene metabolic process		0.005237	1	0.03243	0.2952	4	41	NCF1,ALOX5,TLR2,TLR4
GO: Biological Process	GO:1901889	negative regulation of cell junction assembly		0.005237	1	0.03243	0.2952	4	41	ACVRL1,MMP14,TLR2,TNF
GO: Biological Process	GO:0090322	regulation of superoxide metabolic process		0.005237	1	0.03243	0.2952	4	41	CLEC7A,ITGB2,TYROBP,HVCN1
GO: Biological Process	GO:0070670	response to interleukin-4		0.005237	1	0.03243	0.2952	4	41	DCSTAMP,MRC1,CORO1A,IL2RG
GO: Biological Process	GO:0032695	negative regulation of interleukin-12 production		0.0053	1	0.03265	0.2973	3	21	TLR8,CMKLR1,TLR2
GO: Biological Process	GO:0003159	morphogenesis of an endothelium		0.0053	1	0.03265	0.2973	3	21	CXCL10,ACVRL1,CXCR4
GO: Biological Process	GO:0032604	granulocyte macrophage colony-stimulating factor production		0.0053	1	0.03265	0.2973	3	21	CD84,IL23R,CD80
GO: Biological Process	GO:0061154	endothelial tube morphogenesis		0.0053	1	0.03265	0.2973	3	21	CXCL10,ACVRL1,CXCR4
GO: Biological Process	GO:0098660	inorganic ion transmembrane transport		0.005342	1	0.03284	0.299	29	1017	SLC9A9,JPH4,CXCL10,TRPM2,SLC15A3,ATP6V1G3,PTPRC,CLIC2,PIK3CG,UCP3,SLC9B2,SLC9A7,CCR5,PLCB2,TESC,MCOLN2,XCR1,TCN1,CAPN3,SLC13A3,HVCN1,SLC1A3,EDNRA,EDNRB,CORO1A,SLC11A1,SLC18A1,ATP6V0A4,ATP2A3
GO: Biological Process	GO:0032088	negative regulation of NF-kappaB transcription factor activity		0.005343	1	0.03284	0.299	6	93	CYP1B1,ACOD1,ADORA3,CMKLR1,ARRB1,PYCARD
GO: Biological Process	GO:2001057	reactive nitrogen species metabolic process		0.005374	1	0.03299	0.3003	7	123	CYP1B1,CLEC7A,ITGB2,APOE,TLR2,TLR4,TNF
GO: Biological Process	GO:0010543	regulation of platelet activation		0.005498	1	0.03371	0.3069	5	66	FCER1G,PLEK,APOE,TLR4,PRKCQ
GO: Biological Process	GO:0030041	actin filament polymerization		0.005687	1	0.03483	0.3171	9	190	SLIT2,WAS,PSTPIP2,CORO1A,PYCARD,TLR2,HCK,HCLS1,NCKAP1L
GO: Biological Process	GO:0002323	natural killer cell activation involved in immune response		0.005712	1	0.03485	0.3173	4	42	CD244,PGLYRP2,NKG7,CORO1A
GO: Biological Process	GO:0043304	regulation of mast cell degranulation		0.005712	1	0.03485	0.3173	4	42	CD84,ADORA3,FCER1G,FGR
GO: Biological Process	GO:0002438	acute inflammatory response to antigenic stimulus		0.005712	1	0.03485	0.3173	4	42	FCER1G,FCGR1A,PLA2G2D,BTK
GO: Biological Process	GO:0006898	receptor-mediated endocytosis		0.005744	1	0.03492	0.3179	13	337	RAMP2,ITGA4,ITGB2,FCER1G,FCGR1A,SLC9B2,MRC1,APOE,MSR1,ARRB1,SIGLEC1,CTSL,MARCO
GO: Biological Process	GO:0048771	tissue remodeling		0.005811	1	0.03492	0.3179	11	262	RASSF2,INPP5D,ITGA4,DCSTAMP,ACVRL1,CCR2,FGF10,MMP14,EDNRA,CSF1R,CTSL
GO: Biological Process	GO:0034699	response to luteinizing hormone		0.005827	1	0.03492	0.3179	2	7	CYP1B1,EDNRA
GO: Biological Process	GO:0006742	NADP catabolic process		0.005827	1	0.03492	0.3179	2	7	NCF1,NCF2
GO: Biological Process	GO:0070434	positive regulation of nucleotide-binding oligomerization domain containing 2 signaling pathway		0.005827	1	0.03492	0.3179	2	7	SLC15A3,TLR4
GO: Biological Process	GO:0090027	negative regulation of monocyte chemotaxis		0.005827	1	0.03492	0.3179	2	7	SLAMF8,SLIT2
GO: Biological Process	GO:0038156	interleukin-3-mediated signaling pathway		0.005827	1	0.03492	0.3179	2	7	FCER1G,CSF2RB
GO: Biological Process	GO:0002606	positive regulation of dendritic cell antigen processing and presentation		0.005827	1	0.03492	0.3179	2	7	SLC11A1,CD74
GO: Biological Process	GO:0071393	cellular response to progesterone stimulus		0.005827	1	0.03492	0.3179	2	7	CYP1B1,ACOD1
GO: Biological Process	GO:0097052	L-kynurenine metabolic process		0.005827	1	0.03492	0.3179	2	7	KYNU,KMO
GO: Biological Process	GO:0034354	'de novo' NAD biosynthetic process from tryptophan		0.005827	1	0.03492	0.3179	2	7	KYNU,KMO
GO: Biological Process	GO:0060664	epithelial cell proliferation involved in salivary gland morphogenesis		0.005827	1	0.03492	0.3179	2	7	FGF10,TNF
GO: Biological Process	GO:0002457	T cell antigen processing and presentation		0.005827	1	0.03492	0.3179	2	7	RFTN1,WAS
GO: Biological Process	GO:0046874	quinolinate metabolic process		0.005827	1	0.03492	0.3179	2	7	KYNU,KMO
GO: Biological Process	GO:0034155	regulation of toll-like receptor 7 signaling pathway		0.005827	1	0.03492	0.3179	2	7	TASL,RSAD2
GO: Biological Process	GO:0050433	regulation of catecholamine secretion		0.005859	1	0.035	0.3187	5	67	ADORA2A,ADORA3,SLC18A1,ENTPD1,PRKCB
GO: Biological Process	GO:0046425	regulation of receptor signaling pathway via JAK-STAT		0.005862	1	0.035	0.3187	7	125	CYP1B1,GHR,PTPRC,KIT,IL23R,TNF,IL7R
GO: Biological Process	GO:0051952	regulation of amine transport		0.005862	1	0.035	0.3187	7	125	ADORA2A,ADORA3,KMO,SLC18A1,ENTPD1,PRKCB,TNF
GO: Biological Process	GO:0110053	regulation of actin filament organization		0.005919	1	0.0353	0.3214	12	300	SLIT2,PLEK,GPR65,WAS,GMFG,CORO1A,PYCARD,TLR2,PRKCQ,HCK,HCLS1,NCKAP1L
GO: Biological Process	GO:0072112	podocyte differentiation		0.00606	1	0.03585	0.3264	3	22	PTPRO,EDNRA,EDNRB
GO: Biological Process	GO:0051350	negative regulation of lyase activity		0.00606	1	0.03585	0.3264	3	22	P2RY13,CCR2,EDNRB
GO: Biological Process	GO:0001821	histamine secretion		0.00606	1	0.03585	0.3264	3	22	ADORA3,BTK,EDNRA
GO: Biological Process	GO:0050665	hydrogen peroxide biosynthetic process		0.00606	1	0.03585	0.3264	3	22	NCF1,DUOXA2,DUOX2
GO: Biological Process	GO:0061318	renal filtration cell differentiation		0.00606	1	0.03585	0.3264	3	22	PTPRO,EDNRA,EDNRB
GO: Biological Process	GO:0002755	MyD88-dependent toll-like receptor signaling pathway		0.00606	1	0.03585	0.3264	3	22	BTK,TLR2,TLR4
GO: Biological Process	GO:0072311	glomerular epithelial cell differentiation		0.00606	1	0.03585	0.3264	3	22	PTPRO,EDNRA,EDNRB
GO: Biological Process	GO:0009743	response to carbohydrate		0.006072	1	0.03588	0.3267	12	301	PDE3B,NCF1,CLEC7A,NCF2,ADCY5,COLEC12,SLC9B2,VCAM1,ARRB1,LPL,PRKCB,TNF
GO: Biological Process	GO:0062149	detection of stimulus involved in sensory perception of pain		0.006214	1	0.03667	0.3339	4	43	CXCR4,HTR7,TLR4,TNF
GO: Biological Process	GO:0051937	catecholamine transport		0.006228	1	0.03671	0.3343	6	96	ADORA2A,ADORA3,SLC18A1,SLC22A3,ENTPD1,PRKCB
GO: Biological Process	GO:0001959	regulation of cytokine-mediated signaling pathway		0.006284	1	0.037	0.3369	9	193	SLIT2,PTPRC,CXCR4,CASP1,OAS1,PYCARD,CD74,PADI2,TRIM44
GO: Biological Process	GO:0045428	regulation of nitric oxide biosynthetic process		0.006545	1	0.03849	0.3505	6	97	CLEC7A,ITGB2,APOE,TLR2,TLR4,TNF
GO: Biological Process	GO:0031279	regulation of cyclase activity		0.006632	1	0.03896	0.3547	5	69	P2RY13,CCR2,ADORA3,EDNRA,EDNRB
GO: Biological Process	GO:0016032	viral process		0.006739	1	0.03953	0.3599	16	464	CLEC5A,TRIM34,CXCR4,CCR5,CCL8,MRC1,OAS1,TRIM68,APOE,RSAD2,CSF1R,CD80,CD74,TNF,SIGLEC1,CTSL
GO: Biological Process	GO:0006958	complement activation, classical pathway		0.006744	1	0.03953	0.3599	4	44	C1QA,C1QB,C1QC,IGHM
GO: Biological Process	GO:0051279	regulation of release of sequestered calcium ion into cytosol		0.006874	1	0.04005	0.3647	6	98	JPH4,CXCL10,CLIC2,CAPN3,EDNRA,CORO1A
GO: Biological Process	GO:0031649	heat generation		0.006881	1	0.04005	0.3647	3	23	CCR5,EDNRB,TNF
GO: Biological Process	GO:0060263	regulation of respiratory burst		0.006881	1	0.04005	0.3647	3	23	SLAMF8,NCF1,CLEC7A
GO: Biological Process	GO:0072010	glomerular epithelium development		0.006881	1	0.04005	0.3647	3	23	PTPRO,EDNRA,EDNRB
GO: Biological Process	GO:2000318	positive regulation of T-helper 17 type immune response		0.006881	1	0.04005	0.3647	3	23	CLEC7A,IL23R,PRKCQ
GO: Biological Process	GO:0030502	negative regulation of bone mineralization		0.006881	1	0.04005	0.3647	3	23	CCR1,SRGN,RFLNA
GO: Biological Process	GO:0001659	temperature homeostasis		0.006928	1	0.04023	0.3663	9	196	TRPM2,CCR2,CXCR4,CCR5,PLCL1,CMKLR1,EDNRB,TLR4,TNF
GO: Biological Process	GO:0039531	regulation of cytoplasmic pattern recognition receptor signaling pathway		0.006936	1	0.04023	0.3663	7	129	SLC46A2,SLC15A3,BTK,CGAS,TASL,RSAD2,TLR4
GO: Biological Process	GO:0043406	positive regulation of MAP kinase activity		0.006936	1	0.04023	0.3663	7	129	GHR,PTPRC,FGD4,PIK3CG,KIT,TLR4,TNF
GO: Biological Process	GO:0010573	vascular endothelial growth factor production		0.007045	1	0.04081	0.3716	5	70	CYP1B1,CCR2,SULF2,C5AR1,TNF
GO: Biological Process	GO:0032535	regulation of cellular component size		0.007135	1	0.04129	0.376	15	426	RAP1GAP2,SLIT2,CCR5,PLEK,VAV1,WAS,APOE,ARHGAP4,CORO1A,PYCARD,TLR2,HCK,HCLS1,IL7R,NCKAP1L
GO: Biological Process	GO:0071356	cellular response to tumor necrosis factor		0.007206	1	0.04166	0.3793	10	233	CYP1B1,PLVAP,CEBPA,DCSTAMP,ACOD1,VCAM1,CASP1,PYCARD,TNF,OCSTAMP
GO: Biological Process	GO:0030866	cortical actin cytoskeleton organization		0.007304	1	0.04217	0.384	4	45	EPB41L3,PLEK,TNF,NCKAP1L
GO: Biological Process	GO:0008037	cell recognition		0.007384	1	0.04259	0.3877	9	198	CLEC7A,CFP,COLEC12,FCGR1A,FCN2,CXCR4,DOCK2,CORO1A,CRTAM
GO: Biological Process	GO:0002820	negative regulation of adaptive immune response		0.007474	1	0.04301	0.3916	5	71	SAMSN1,PTPRC,CD80,IL7R,NCKAP1L
GO: Biological Process	GO:0043114	regulation of vascular permeability		0.007474	1	0.04301	0.3916	5	71	RAMP2,PLVAP,ADORA2A,SLIT2,APOE
GO: Biological Process	GO:1903510	mucopolysaccharide metabolic process		0.007567	1	0.04344	0.3955	6	100	ITIH3,CHST15,EDNRA,EDNRB,ITIH5,TNFAIP6
GO: Biological Process	GO:0080164	regulation of nitric oxide metabolic process		0.007567	1	0.04344	0.3955	6	100	CLEC7A,ITGB2,APOE,TLR2,TLR4,TNF
GO: Biological Process	GO:0009719	response to endogenous stimulus		0.007645	1	0.0435	0.3961	48	1960	CDKN2B,CYP1B1,PDE3B,RAMP2,TRPM2,NCF2,ITGA4,DCSTAMP,ACVRL1,ITGB2,ADCY5,ACOD1,GHR,SLIT2,SULF2,PTPRC,FCER1G,RRAGD,CXCR4,PIK3CG,UCP3,FGF10,MMP14,VCAM1,HTR7,NR4A3,TRIM68,APOE,ZDHHC17,RUNX3,SLC1A3,EDNRA,EDNRB,ZNF8,CORO1A,RGS8,LPL,TLR2,TLR4,CD68,PRKCB,PRKCQ,TNF,TNFAIP6,PADI2,TRIM44,HCLS1,OCSTAMP
GO: Biological Process	GO:0002232	leukocyte chemotaxis involved in inflammatory response		0.007681	1	0.0435	0.3961	2	8	SLAMF8,ALOX5
GO: Biological Process	GO:0034627	'de novo' NAD biosynthetic process		0.007681	1	0.0435	0.3961	2	8	KYNU,KMO
GO: Biological Process	GO:0001812	positive regulation of type I hypersensitivity		0.007681	1	0.0435	0.3961	2	8	FCER1G,BTK
GO: Biological Process	GO:0030913	paranodal junction assembly		0.007681	1	0.0435	0.3961	2	8	EPB41L3,PMP22
GO: Biological Process	GO:0043376	regulation of CD8-positive, alpha-beta T cell differentiation		0.007681	1	0.0435	0.3961	2	8	RUNX3,NCKAP1L
GO: Biological Process	GO:0061044	negative regulation of vascular wound healing		0.007681	1	0.0435	0.3961	2	8	ALOX5,TNF
GO: Biological Process	GO:0097018	renal albumin absorption		0.007681	1	0.0435	0.3961	2	8	EDNRA,EDNRB
GO: Biological Process	GO:0010886	positive regulation of cholesterol storage		0.007681	1	0.0435	0.3961	2	8	MSR1,LPL
GO: Biological Process	GO:0007231	osmosensory signaling pathway		0.007681	1	0.0435	0.3961	2	8	CASP1,PYCARD
GO: Biological Process	GO:0002576	platelet degranulation		0.007681	1	0.0435	0.3961	2	8	FCER1G,PLEK
GO: Biological Process	GO:0048514	blood vessel morphogenesis		0.007681	1	0.0435	0.3961	24	817	CYP1B1,PDE3B,RAMP2,CXCL10,ACVRL1,ITGB2,CCR2,SLIT2,CXCR4,PIK3CG,FGF10,CCL8,C5AR1,SEMA4A,MMP14,ALOX5,CYSLTR2,APOE,EDNRA,THBS2,CLEC14A,PRKCB,TNF,ZNF304
GO: Biological Process	GO:1901615	organic hydroxy compound metabolic process		0.007753	1	0.04379	0.3987	20	641	CYP1B1,CEBPA,NAAA,CYP2D6,CD244,ITGB2,ABCG4,DHRS4,PLEK,KIT,DUOXA2,PMP22,DUOX2,APOE,EDNRA,EDNRB,SLC45A2,TNF,CTSL,SLC16A10
GO: Biological Process	GO:0006662	glycerol ether metabolic process		0.007766	1	0.04379	0.3987	3	24	CHPT1,LPCAT2,PLA2G7
GO: Biological Process	GO:0046485	ether lipid metabolic process		0.007766	1	0.04379	0.3987	3	24	CHPT1,LPCAT2,PLA2G7
GO: Biological Process	GO:0061042	vascular wound healing		0.007766	1	0.04379	0.3987	3	24	CXCR4,ALOX5,TNF
GO: Biological Process	GO:1903305	regulation of regulated secretory pathway		0.007789	1	0.04387	0.3994	8	165	ITGB2,CD84,CCR2,ADORA3,FCER1G,FGR,PRKCB,NCKAP1L
GO: Biological Process	GO:0009072	aromatic amino acid metabolic process		0.007894	1	0.04441	0.4043	4	46	CYP2D6,KYNU,KMO,SLC45A2
GO: Biological Process	GO:0050678	regulation of epithelial cell proliferation		0.007914	1	0.04447	0.4049	17	514	CDKN2B,ITGA4,ACVRL1,SULF2,BTK,FGF10,C5AR1,ALOX5,GPBAR1,NR4A3,APOE,RUNX3,EDNRA,EDNRB,TNF,CTSL,ZNF304
GO: Biological Process	GO:0014074	response to purine-containing compound		0.008065	1	0.04527	0.4122	8	166	CYP1B1,TRPM2,TLR7,ADORA2A,PIK3CG,DNTT,CASP1,DUOX2
GO: Biological Process	GO:0048534	hematopoietic or lymphoid organ development		0.008149	1	0.04569	0.416	7	133	CDKN2B,SLC46A2,IKZF1,PTPRC,MAFB,FGF10,IL7R
GO: Biological Process	GO:0051339	regulation of lyase activity		0.008388	1	0.04698	0.4277	5	73	P2RY13,CCR2,ADORA3,EDNRA,EDNRB
GO: Biological Process	GO:0061024	membrane organization		0.008399	1	0.04699	0.4278	26	914	ATP8B4,CLEC7A,DCSTAMP,EPB41L3,ITGB2,COLEC12,RFTN1,FCER1G,FCGR1A,LPCAT2,CXCR4,MTX3,MAFB,ARHGAP25,BIN2,PMP2,PMP22,DOCK2,APOE,ATP10A,MSR1,CORO1A,PRKCB,CTSL,MARCO,NCKAP1L
GO: Biological Process	GO:0045638	negative regulation of myeloid cell differentiation		0.008475	1	0.04737	0.4313	7	134	INPP5D,C1QC,MAFB,GPR171,CSF1R,TLR4,TNFAIP6
GO: Biological Process	GO:0001911	negative regulation of leukocyte mediated cytotoxicity		0.008514	1	0.04742	0.4318	4	47	PTPRC,CLEC12B,IL7R,NCKAP1L
GO: Biological Process	GO:2000316	regulation of T-helper 17 type immune response		0.008514	1	0.04742	0.4318	4	47	CLEC7A,IL23R,BATF,PRKCQ
GO: Biological Process	GO:0072539	T-helper 17 cell differentiation		0.008514	1	0.04742	0.4318	4	47	SLAMF6,IL23R,BATF,LY9
GO: Biological Process	GO:0051048	negative regulation of secretion		0.008543	1	0.04753	0.4328	10	239	PDE3B,CD84,CCR2,HTR7,APOE,RSAD2,ENTPD1,CD74,TNF,NCKAP1L
GO: Biological Process	GO:0038096	Fc-gamma receptor signaling pathway involved in phagocytosis		0.008714	1	0.04832	0.44	3	25	FGR,VAV1,HCK
GO: Biological Process	GO:0002433	immune response-regulating cell surface receptor signaling pathway involved in phagocytosis		0.008714	1	0.04832	0.44	3	25	FGR,VAV1,HCK
GO: Biological Process	GO:0002524	hypersensitivity		0.008714	1	0.04832	0.44	3	25	FCER1G,FCGR1A,BTK
GO: Biological Process	GO:0050885	neuromuscular process controlling balance		0.008872	1	0.04909	0.447	5	74	JPH4,ADCY5,NR4A3,GPR88,SLC1A3
GO: Biological Process	GO:0002711	positive regulation of T cell mediated immunity		0.008872	1	0.04909	0.447	5	74	HLA-DRA,PTPRC,SASH3,IL23R,RSAD2
GO: Biological Process	GO:0010977	negative regulation of neuron projection development		0.008937	1	0.0494	0.4498	8	169	RAP1GAP2,SLIT2,PTPRO,CCR5,PMP22,FIGNL2,APOE,ARHGAP4
GO: Biological Process	GO:0002377	immunoglobulin production		0.009029	1	0.04985	0.4539	10	241	PTPRC,SASH3,BTK,BATF,CGAS,CD22,IGHM,CD37,TNF,IL7R
Pathway	MM14662	REACTOME_IMMUNE_SYSTEM	Reactome Pathways	1.058e-16	2.444e-13	1.926e-13	1.602e-12	89	1712	MASP1,ATP8B4,HK3,TNFSF14,CLEC5A,HLA-DRA,INPP5D,NCF1,TRPM2,DOK3,C5AR2,RAP1GAP2,GPR84,CFP,NCF2,PGLYRP2,SIRPB2,TLR7,ITGA4,ITGAL,ITGB2,TLR8,CD300C,GHR,TYROBP,ATP6V1G3,SLAMF6,PTPRC,FCER1G,FCGR1A,FCN2,RASGRP3,BTK,C1QA,C1QB,C1QC,BIN2,C5AR1,FGR,LY86,MNDA,ALOX5,VAV1,IL23R,DYNC1I1,VCAM1,DOCK2,MRC1,ADGRG3,ICAM2,GMFG,CASP1,PPBP,LCP2,TASL,SLA,HVCN1,CD200R1,RNASE6,SLC11A1,CSF1R,CSF2RB,CD22,CD80,PYCARD,TLR2,ATP…
Pathway	M39508	WP_TYROBP_CAUSAL_NETWORK_IN_MICROGLIA	WikiPathways	1.668e-16	3.851e-13	1.926e-13	1.602e-12	18	60	IGSF6,GIMAP2,NCF2,SAMSN1,ITGB2,CD84,TYROBP,C1QC,BIN2,PLEK,APBB1IP,RUNX3,RGS1,RNASE6,PYCARD,CD37,HCLS1,NCKAP1L
Pathway	M1036	REACTOME_INNATE_IMMUNE_SYSTEM	Reactome Pathways	9.698e-16	2.239e-12	7.464e-13	6.212e-12	68	1128	MASP1,ATP8B4,HK3,CLEC5A,NCF1,TRPM2,DOK3,C5AR2,CLEC7A,GPR84,CFP,NCF2,PGLYRP2,TLR7,ITGAL,ADA2,ITGB2,TLR8,CCR2,TYROBP,ATP6V1G3,PTPRC,FCAR,FCER1G,FCGR1A,FCN2,ADGRE3,BTK,C1QA,C1QB,C1QC,BIN2,C5AR1,FGR,LY86,MNDA,ALOX5,VAV1,DOCK2,ADGRG3,WAS,TCN1,ICAM2,CGAS,GMFG,CASP1,PPBP,LCP2,TASL,HVCN1,RNASE6,SLC11A1,PYCARD,TLR2,ATP6V0A4,TLR4,TREM1,CD53,CD68,PRKCQ,TNFAIP6,CD180,LYZ,ARHGAP45,PADI2,CTSL,HCK,NCKAP1L
Pathway	MM15966	WP_TYROBP_CAUSAL_NETWORK_IN_MICROGLIA	WikiPathways	1.825e-15	4.214e-12	1.053e-12	8.767e-12	17	58	IGSF6,NCF2,SAMSN1,ITGB2,CD84,TYROBP,C1QC,BIN2,PLEK,APBB1IP,RUNX3,RGS1,RNASE6,PYCARD,CD37,HCLS1,NCKAP1L
Pathway	MM14661	REACTOME_INNATE_IMMUNE_SYSTEM	Reactome Pathways	5.282e-15	1.22e-11	2.439e-12	2.03e-11	62	995	MASP1,ATP8B4,HK3,CLEC5A,NCF1,TRPM2,DOK3,C5AR2,GPR84,CFP,NCF2,PGLYRP2,SIRPB2,TLR7,ITGAL,ITGB2,TLR8,CD300C,TYROBP,ATP6V1G3,PTPRC,FCER1G,FCGR1A,FCN2,BTK,C1QA,C1QB,C1QC,BIN2,C5AR1,FGR,LY86,MNDA,ALOX5,VAV1,DOCK2,ADGRG3,ICAM2,GMFG,CASP1,PPBP,LCP2,TASL,HVCN1,RNASE6,SLC11A1,PYCARD,TLR2,ATP6V0A4,TLR4,TREM1,CD53,CD68,PRKCQ,TNFAIP6,CD180,LYZ,ARHGAP45,PADI2,CTSL,HCK,NCKAP1L
Pathway	M39695	WP_MICROGLIA_PATHOGEN_PHAGOCYTOSIS_PATHWAY	WikiPathways	3.551e-14	8.2e-11	1.367e-11	1.137e-10	14	40	NCF1,NCF2,ITGB2,TYROBP,FCER1G,FCGR1A,PIK3CG,C1QA,C1QB,C1QC,VAV1,TREM1,HCK,NCKAP1L
Pathway	MM15837	WP_MICROGLIA_PATHOGEN_PHAGOCYTOSIS_PATHWAY	WikiPathways	3.277e-13	7.566e-10	1.081e-10	8.995e-10	14	46	NCF1,NCF2,ITGB2,TYROBP,FCER1G,FCGR1A,PIK3CG,C1QA,C1QB,C1QC,VAV1,TREM1,HCK,NCKAP1L
Pathway	M27620	REACTOME_NEUTROPHIL_DEGRANULATION	Reactome Pathways	2.958e-11	6.829e-08	8.537e-09	7.104e-08	36	478	ATP8B4,HK3,CLEC5A,TRPM2,DOK3,GPR84,CFP,ITGAL,ADA2,ITGB2,TYROBP,PTPRC,FCAR,FCER1G,ADGRE3,BIN2,C5AR1,FGR,MNDA,ALOX5,DOCK2,ADGRG3,TCN1,GMFG,PPBP,HVCN1,SLC11A1,PYCARD,TLR2,CD53,CD68,TNFAIP6,LYZ,ARHGAP45,PADI2,NCKAP1L
Pathway	MM15943	WP_CHEMOKINE_SIGNALING_PATHWAY	WikiPathways	3.06e-10	7.067e-07	7.852e-08	6.534e-07	21	184	CXCL10,NCF1,ADCY5,CCR2,CXCR4,PIK3CG,CCL3L1,CCR1,CCR5,PLCB2,CCL8,FGR,GNG11,VAV1,DOCK2,XCR1,WAS,PPBP,ARRB1,PRKCB,HCK
Pathway	M4844	KEGG_CHEMOKINE_SIGNALING_PATHWAY	KEGG Legacy Pathways	4.575e-10	1.056e-06	1.056e-07	8.791e-07	21	188	CXCL10,NCF1,ADCY5,CCR2,CXCR4,PIK3CG,CCR1,CCR5,PLCB2,CCL8,CCL14,FGR,GNG11,VAV1,DOCK2,XCR1,WAS,PPBP,ARRB1,PRKCB,HCK
Pathway	MM15330	REACTOME_NEUTROPHIL_DEGRANULATION	Reactome Pathways	7.514e-10	1.735e-06	1.577e-07	1.313e-06	35	511	ATP8B4,HK3,CLEC5A,TRPM2,DOK3,GPR84,CFP,SIRPB2,ITGAL,ITGB2,CD300C,TYROBP,PTPRC,FCER1G,FCN2,BIN2,C5AR1,FGR,MNDA,ALOX5,DOCK2,ADGRG3,GMFG,PPBP,HVCN1,SLC11A1,PYCARD,TLR2,CD53,CD68,TNFAIP6,LYZ,ARHGAP45,PADI2,NCKAP1L
Pathway	M746	REACTOME_SIGNALING_BY_GPCR	Reactome Pathways	8.452e-10	1.952e-06	1.626e-07	1.353e-06	42	702	PDE3B,RAMP2,CXCL10,C5AR2,P2RY13,GPR84,NMUR1,ADCY5,CCR2,ADORA2A,ADORA3,FGD4,CXCR4,PIK3CG,ADGRE3,BTK,CCR1,P2RY14,CCR5,PLCB2,C5AR1,CMKLR1,GNG11,VAV1,CNR2,GPBAR1,XCR1,CYSLTR2,GPR65,HTR7,CAMK4,CCRL2,PPBP,ACKR4,RGS1,S1PR3,EDNRA,EDNRB,RGS8,ARRB1,PRKCB,PRKCQ
Pathway	MM14962	REACTOME_SIGNALING_BY_GPCR	Reactome Pathways	2.82e-09	6.51e-06	5.008e-07	4.168e-06	39	646	RAMP2,CXCL10,C5AR2,P2RY13,GPR84,NMUR1,ADCY5,ADORA2A,ADORA3,FGD4,CXCR4,PIK3CG,BTK,CCL3L1,CCR1,P2RY14,CCR5,PLCB2,CCL8,C5AR1,CMKLR1,GNG11,VAV1,CNR2,GPBAR1,XCR1,CYSLTR2,GPR65,HTR7,CCRL2,PPBP,ACKR4,RGS1,S1PR3,EDNRA,EDNRB,RGS8,ARRB1,PRKCQ
Pathway	M39400	WP_CHEMOKINE_SIGNALING	WikiPathways	1.207e-08	2.787e-05	1.991e-06	1.657e-05	18	165	CXCL10,NCF1,ADCY5,CCR2,CXCR4,PIK3CG,CCR1,PLCB2,FGR,GNG11,VAV1,DOCK2,XCR1,WAS,PPBP,ARRB1,PRKCB,HCK
Pathway	M39397	WP_GPCRS_CLASS_A_RHODOPSINLIKE	WikiPathways	3.208e-08	7.407e-05	4.75e-06	3.953e-05	22	260	C5AR2,P2RY13,NMUR1,CCR2,ADORA2A,ADORA3,CXCR4,CCR1,P2RY14,CCR5,GPR171,CMKLR1,CNR2,XCR1,CYSLTR2,GPR65,HTR7,GPR34,CCRL2,ACKR4,EDNRA,EDNRB
Pathway	M18334	REACTOME_CLASS_A_1_RHODOPSIN_LIKE_RECEPTORS	Reactome Pathways	3.291e-08	7.599e-05	4.75e-06	3.953e-05	25	330	CXCL10,C5AR2,P2RY13,NMUR1,CCR2,ADORA2A,ADORA3,CXCR4,CCR1,P2RY14,CCR5,C5AR1,CMKLR1,CNR2,GPBAR1,XCR1,CYSLTR2,GPR65,HTR7,CCRL2,PPBP,ACKR4,S1PR3,EDNRA,EDNRB
Pathway	MM14963	REACTOME_CLASS_A_1_RHODOPSIN_LIKE_RECEPTORS	Reactome Pathways	3.933e-08	9.08e-05	5.341e-06	4.445e-05	25	333	CXCL10,C5AR2,P2RY13,NMUR1,ADORA2A,ADORA3,CXCR4,CCL3L1,P2RY14,CCR5,CCL8,C5AR1,CMKLR1,CNR2,GPBAR1,XCR1,CYSLTR2,GPR65,HTR7,CCRL2,PPBP,ACKR4,S1PR3,EDNRA,EDNRB
Pathway	MM15843	WP_GPCRS_NONODORANT	WikiPathways	2.161e-07	0.0004989	2.772e-05	0.0002307	21	266	C5AR2,P2RY13,NMUR1,CCR2,ADORA2A,ADORA3,CXCR4,ADGRE3,CCR1,P2RY14,C5AR1,CNR2,GPBAR1,XCR1,CYSLTR2,GPR65,HTR7,CCRL2,S1PR3,EDNRA,EDNRB
Pathway	MM15994	WP_GPCRS_CLASS_A_RHODOPSINLIKE	WikiPathways	4.12e-07	0.0009513	4.854e-05	0.0004039	17	186	P2RY13,NMUR1,CCR2,ADORA2A,ADORA3,CXCR4,CCR1,P2RY14,CCR5,C5AR1,CMKLR1,CNR2,GPR65,HTR7,GPR34,CCRL2,EDNRB
Pathway	MM15160	REACTOME_GPCR_LIGAND_BINDING	Reactome Pathways	4.257e-07	0.000983	4.854e-05	0.0004039	27	430	RAMP2,CXCL10,C5AR2,P2RY13,NMUR1,ADORA2A,ADORA3,CXCR4,CCL3L1,P2RY14,CCR5,CCL8,C5AR1,CMKLR1,GNG11,CNR2,GPBAR1,XCR1,CYSLTR2,GPR65,HTR7,CCRL2,PPBP,ACKR4,S1PR3,EDNRA,EDNRB
Pathway	M48344	WP_CYTOKINECYTOKINE_RECEPTOR_INTERACTION	WikiPathways	4.414e-07	0.001019	4.854e-05	0.0004039	20	254	TNFSF14,CXCL10,ACVRL1,GHR,CCR2,CXCR4,CCR1,CCR5,CCL8,CCL14,IL23R,XCR1,PPBP,ACKR4,CSF1R,CSF2RB,CSF3R,TNF,IL2RG,IL7R
Pathway	M507	REACTOME_GPCR_LIGAND_BINDING	Reactome Pathways	5.508e-07	0.001272	5.596e-05	0.0004657	28	463	RAMP2,CXCL10,C5AR2,P2RY13,NMUR1,CCR2,ADORA2A,ADORA3,CXCR4,ADGRE3,CCR1,P2RY14,CCR5,C5AR1,CMKLR1,GNG11,CNR2,GPBAR1,XCR1,CYSLTR2,GPR65,HTR7,CCRL2,PPBP,ACKR4,S1PR3,EDNRA,EDNRB
Pathway	M8240	REACTOME_IMMUNOREGULATORY_INTERACTIONS_BETWEEN_A_LYMPHOID_AND_A_NON_LYMPHOID_CELL	Reactome Pathways	5.574e-07	0.001287	5.596e-05	0.0004657	17	190	ITGA4,ITGAL,ITGB2,CD300C,TYROBP,COLEC12,SLAMF6,FCGR1A,NCR1,VCAM1,ICAM2,CD200R1,CD22,CRTAM,TREM1,SIGLEC1,SLAMF7
Pathway	M46461	WP_CELL_INTERACTIONS_OF_THE_PANCREATIC_CANCER_MICROENVIRONMENT	WikiPathways	8.009e-07	0.001849	7.521e-05	0.0006259	7	26	CXCL10,HLA-DRA,CCR2,CXCR4,CCR5,CSF1R,CD80
Pathway	M9809	KEGG_CYTOKINE_CYTOKINE_RECEPTOR_INTERACTION	KEGG Legacy Pathways	8.143e-07	0.00188	7.521e-05	0.0006259	20	264	TNFSF14,CXCL10,ACVRL1,GHR,CCR2,CXCR4,CCR1,CCR5,CCL8,CCL14,KIT,IL23R,XCR1,PPBP,CSF1R,CSF2RB,CSF3R,TNF,IL2RG,IL7R
Pathway	MM15969	WP_MACROPHAGE_MARKERS	WikiPathways	9.276e-07	0.002142	8.238e-05	0.0006856	5	10	CD52,CD163,CD68,CD74,LYZ
Pathway	MM14781	REACTOME_IMMUNOREGULATORY_INTERACTIONS_BETWEEN_A_LYMPHOID_AND_A_NON_LYMPHOID_CELL	Reactome Pathways	9.693e-07	0.002238	8.289e-05	0.0006898	14	135	ITGA4,ITGAL,ITGB2,CD300C,TYROBP,SLAMF6,VCAM1,ICAM2,CD200R1,CD22,CRTAM,TREM1,SIGLEC1,SLAMF7
Pathway	M1058	REACTOME_ADAPTIVE_IMMUNE_SYSTEM	Reactome Pathways	1.934e-06	0.004465	0.0001595	0.001327	39	828	HLA-DRA,INPP5D,NCF1,RAP1GAP2,NCF2,ITGA4,ITGAL,ITGB2,CD300C,TYROBP,COLEC12,SLAMF6,PTPRC,FCGR1A,RASGRP3,BTK,NCR1,VAV1,DYNC1I1,VCAM1,MRC1,WAS,ICAM2,LCP2,CD200R1,CD22,CD80,IGHM,TLR2,TLR4,CRTAM,TREM1,PRKCB,CD74,PRKCQ,SIGLEC1,SLAMF7,CTSL,PDCD1LG2
Pathway	M6856	KEGG_HEMATOPOIETIC_CELL_LINEAGE	KEGG Legacy Pathways	2.038e-06	0.004705	0.0001623	0.00135	11	87	HLA-DRA,ITGA4,FCGR1A,KIT,DNTT,CSF1R,CSF3R,CD22,CD37,TNF,IL7R
Pathway	M42535	WP_COMPLEMENT_SYSTEM_IN_NEURONAL_DEVELOPMENT_AND_PLASTICITY	WikiPathways	2.305e-06	0.005323	0.0001774	0.001477	12	106	MASP1,C5AR2,CFP,ITGB2,COLEC12,FCN2,C1QA,C1QB,C1QC,C5AR1,MERTK,ATP10A
Pathway	M3126	KEGG_LEISHMANIA_INFECTION	KEGG Legacy Pathways	2.504e-06	0.005783	0.0001865	0.001552	10	72	HLA-DRA,NCF1,NCF2,ITGA4,ITGB2,FCGR1A,TLR2,TLR4,PRKCB,TNF
Pathway	M625	REACTOME_CHEMOKINE_RECEPTORS_BIND_CHEMOKINES	Reactome Pathways	2.684e-06	0.006198	0.0001937	0.001612	9	57	CXCL10,CCR2,CXCR4,CCR1,CCR5,XCR1,CCRL2,PPBP,ACKR4
Pathway	MM14978	REACTOME_CHEMOKINE_RECEPTORS_BIND_CHEMOKINES	Reactome Pathways	3.119e-06	0.007202	0.0002182	0.001816	9	58	CXCL10,CXCR4,CCL3L1,CCR5,CCL8,XCR1,CCRL2,PPBP,ACKR4
Pathway	M45517	WP_EXTRAFOLLICULAR_AND_FOLLICULAR_B_CELL_ACTIVATION_BY_SARSCOV2	WikiPathways	3.233e-06	0.007465	0.0002196	0.001827	10	74	TLR7,ITGB2,PTPRC,CXCR4,IRF8,CD22,CD80,TLR4,TNF,SLAMF7
Pathway	MM14472	REACTOME_HEMOSTASIS	Reactome Pathways	3.931e-06	0.009077	0.0002593	0.002158	30	571	CD244,DOCK11,INPP5D,SIRPB2,ITGA4,ITGAL,ITGB2,F13A1,ITIH3,CD84,FCER1G,PIK3CG,FGR,MERTK,PLEK,GNG11,VAV1,APBB1IP,FERMT3,DOCK2,DOCK10,PPBP,LCP2,ARRB1,SRGN,TREM1,PRKCB,CD74,PRKCQ,ATP2A3
Pathway	M39581	WP_COMPLEMENT_SYSTEM	WikiPathways	5.425e-06	0.01253	0.000348	0.002896	11	96	MASP1,VSIG4,C5AR2,CFP,ITGB2,F13A1,FCN2,C5AR1,WAS,ICAM2,TLR2
Pathway	M210	PID_IL8_CXCR2_PATHWAY	PID Pathways	5.668e-06	0.01309	0.0003537	0.002944	7	34	PIK3CG,PLCB2,FGR,DOCK2,ARRB1,PRKCB,HCK
Pathway	M1473	BIOCARTA_BLYMPHOCYTE_PATHWAY	BioCarta Pathways	6.875e-06	0.01587	0.000407	0.003387	5	14	HLA-DRA,ITGAL,ITGB2,PTPRC,CD80
Pathway	M1469	BIOCARTA_LYM_PATHWAY	BioCarta Pathways	6.875e-06	0.01587	0.000407	0.003387	5	14	ITGA4,ITGAL,ITGB2,VCAM1,ICAM2
Pathway	MM15930	WP_IL5_SIGNALING_PATHWAY	WikiPathways	1.201e-05	0.02772	0.000693	0.005767	9	68	ITGB2,PIK3CG,BTK,ALOX5,VAV1,CSF2RB,PRKCB,HCK,HCLS1
Pathway	MM15947	WP_KIT_RECEPTOR_SIGNALING_PATHWAY	WikiPathways	1.717e-05	0.03964	0.0009669	0.008046	9	71	INPP5D,PIK3CG,BTK,FGR,KIT,VAV1,CSF2RB,PRKCB,HCK
Pathway	M39733	WP_CELLS_AND_MOLECULES_INVOLVED_IN_LOCAL_ACUTE_INFLAMMATORY_RESPONSE	WikiPathways	2.017e-05	0.04658	0.001083	0.009015	5	17	ITGA4,ITGAL,ITGB2,VCAM1,TNF
Pathway	M3952	BIOCARTA_LAIR_PATHWAY	BioCarta Pathways	2.017e-05	0.04658	0.001083	0.009015	5	17	ITGA4,ITGAL,ITGB2,VCAM1,TNF
Pathway	M252	PID_IL8_CXCR1_PATHWAY	PID Pathways	2.119e-05	0.04893	0.001109	0.009229	6	28	PIK3CG,PLCB2,FGR,ARRB1,PRKCB,HCK
Pathway	MM14540	REACTOME_ADAPTIVE_IMMUNE_SYSTEM	Reactome Pathways	2.161e-05	0.0499	0.001109	0.009229	33	719	HLA-DRA,INPP5D,NCF1,RAP1GAP2,NCF2,ITGA4,ITGAL,ITGB2,CD300C,TYROBP,SLAMF6,PTPRC,FCGR1A,RASGRP3,BTK,VAV1,DYNC1I1,VCAM1,MRC1,ICAM2,LCP2,CD200R1,CD22,CD80,CRTAM,TREM1,PRKCB,CD74,PRKCQ,SIGLEC1,SLAMF7,CTSL,PDCD1LG2
Pathway	M39708	WP_MACROPHAGE_MARKERS	WikiPathways	2.238e-05	0.05168	0.001123	0.009349	4	9	CD163,CD68,CD74,LYZ
Pathway	M39629	WP_GPCRS_OTHER	WikiPathways	2.556e-05	0.05902	0.001256	0.01045	10	93	C5AR2,P2RY13,GPR84,ADORA2A,ADORA3,ADGRE3,CCR5,HTR7,GPR88,EDNRA
Pathway	M5669	KEGG_NATURAL_KILLER_CELL_MEDIATED_CYTOTOXICITY	KEGG Legacy Pathways	3.259e-05	0.07526	0.001559	0.01297	12	137	CD244,ITGAL,ITGB2,TYROBP,FCER1G,PIK3CG,NCR1,VAV1,ICAM2,LCP2,PRKCB,TNF
Pathway	M2164	KEGG_LEUKOCYTE_TRANSENDOTHELIAL_MIGRATION	KEGG Legacy Pathways	3.331e-05	0.07692	0.001559	0.01297	11	116	NCF1,NCF2,ITGA4,ITGAL,ITGB2,CXCR4,PIK3CG,VAV1,VCAM1,RHOH,PRKCB
Pathway	M16121	KEGG_FC_GAMMA_R_MEDIATED_PHAGOCYTOSIS	KEGG Legacy Pathways	3.376e-05	0.07795	0.001559	0.01297	10	96	INPP5D,NCF1,PTPRC,FCGR1A,PIK3CG,VAV1,DOCK2,WAS,PRKCB,HCK
Pathway	M27221	REACTOME_SCAVENGING_BY_CLASS_A_RECEPTORS	Reactome Pathways	3.662e-05	0.08455	0.001629	0.01356	5	19	MASP1,COLEC12,APOE,MSR1,MARCO
Pathway	MM1354	BIOCARTA_BLYMPHOCYTE_PATHWAY	BioCarta Pathways	3.668e-05	0.0847	0.001629	0.01356	4	10	ITGAL,ITGB2,PTPRC,CD80
Pathway	M600	REACTOME_G_ALPHA_I_SIGNALLING_EVENTS	Reactome Pathways	3.842e-05	0.08872	0.001674	0.01393	19	314	CXCL10,P2RY13,NMUR1,ADCY5,CCR2,ADORA3,CXCR4,CCR1,P2RY14,CCR5,PLCB2,C5AR1,GNG11,CNR2,CAMK4,PPBP,RGS1,S1PR3,RGS8
Pathway	M11816	KEGG_FC_EPSILON_RI_SIGNALING_PATHWAY	KEGG Legacy Pathways	4.095e-05	0.09456	0.001751	0.01457	9	79	INPP5D,FCER1G,PLA2G2D,PIK3CG,BTK,VAV1,LCP2,PRKCB,TNF
Pathway	M8395	REACTOME_HEMOSTASIS	Reactome Pathways	4.304e-05	0.09937	0.001807	0.01504	31	679	CD244,DOCK11,INPP5D,ITGA4,ITGAL,ITGB2,F13A1,ITIH3,CD84,FCER1G,PIK3CG,FGR,MERTK,PLEK,GNG11,VAV1,APBB1IP,FERMT3,DOCK2,DOCK10,PPBP,LCP2,ARRB1,SRGN,IGHM,GYPC,TREM1,PRKCB,CD74,PRKCQ,ATP2A3
Pathway	M48333	WP_LUNG_PATHOLOGY_OF_COVID19	WikiPathways	4.798e-05	0.1108	0.001949	0.01622	5	20	CXCL10,TLR7,TLR8,CGAS,TNF
Pathway	M124	PID_CXCR4_PATHWAY	PID Pathways	4.811e-05	0.1111	0.001949	0.01622	10	100	HLA-DRA,ITGA4,PTPRC,CXCR4,PIK3CG,PLCB2,FGR,VAV1,RGS1,HCK
Pathway	M34	PID_TCR_PATHWAY	PID Pathways	5.615e-05	0.1297	0.002194	0.01826	8	64	HLA-DRA,PTPRC,VAV1,WAS,LCP2,CD80,PRKCB,PRKCQ
Pathway	MM14926	REACTOME_SCAVENGING_BY_CLASS_A_RECEPTORS	Reactome Pathways	5.669e-05	0.1309	0.002194	0.01826	4	11	MASP1,APOE,MSR1,MARCO
Pathway	M42532	WP_PROSTAGLANDIN_SIGNALING	WikiPathways	5.702e-05	0.1317	0.002194	0.01826	6	33	CXCL10,CCR2,PIK3CG,CASP1,PYCARD,TNF
Pathway	M39776	WP_ACUTE_VIRAL_MYOCARDITIS	WikiPathways	7.338e-05	0.1694	0.002749	0.02287	9	85	ITGAL,ITGB2,CXCR4,CCR5,CASP1,CD80,PYCARD,TLR4,TNF
Pathway	M12289	REACTOME_PEPTIDE_LIGAND_BINDING_RECEPTORS	Reactome Pathways	7.5e-05	0.1732	0.002749	0.02287	14	197	CXCL10,C5AR2,NMUR1,CCR2,CXCR4,CCR1,CCR5,C5AR1,XCR1,CCRL2,PPBP,ACKR4,EDNRA,EDNRB
Pathway	MM14970	REACTOME_PEPTIDE_LIGAND_BINDING_RECEPTORS	Reactome Pathways	7.5e-05	0.1732	0.002749	0.02287	14	197	CXCL10,C5AR2,NMUR1,CXCR4,CCL3L1,CCR5,CCL8,C5AR1,XCR1,CCRL2,PPBP,ACKR4,EDNRA,EDNRB
Pathway	M39502	WP_COMPLEMENT_ACTIVATION	WikiPathways	7.873e-05	0.1818	0.00284	0.02364	5	22	MASP1,CFP,C1QA,C1QB,C1QC
Pathway	M26923	REACTOME_ROS_AND_RNS_PRODUCTION_IN_PHAGOCYTES	Reactome Pathways	9.509e-05	0.2196	0.003378	0.02811	6	36	NCF1,NCF2,ATP6V1G3,HVCN1,SLC11A1,ATP6V0A4
Pathway	M16476	KEGG_CELL_ADHESION_MOLECULES_CAMS	KEGG Legacy Pathways	0.0001166	0.2692	0.004078	0.03394	11	133	HLA-DRA,ITGA4,ITGAL,ITGB2,PTPRC,VCAM1,ICAM2,CD22,CD80,SIGLEC1,PDCD1LG2
Pathway	MM14519	REACTOME_ROS_AND_RNS_PRODUCTION_IN_PHAGOCYTES	Reactome Pathways	0.0001301	0.3004	0.004463	0.03714	6	38	NCF1,NCF2,ATP6V1G3,HVCN1,SLC11A1,ATP6V0A4
Pathway	M1060	REACTOME_CYTOKINE_SIGNALING_IN_IMMUNE_SYSTEM	Reactome Pathways	0.0001314	0.3035	0.004463	0.03714	33	789	TNFSF14,CXCL10,HLA-DRA,INPP5D,TRIM34,ITGB2,F13A1,GHR,CCR2,FCGR1A,CCR1,CCR5,ALOX5,VAV1,IL23R,VCAM1,BATF,IRF8,CASP1,OAS1,TRIM68,SLA,RSAD2,CSF1R,CSF2RB,CSF3R,CD80,GAB3,TNF,IL2RG,HCK,IL7R,MX2
Pathway	MM15057	REACTOME_G_ALPHA_I_SIGNALLING_EVENTS	Reactome Pathways	0.0001383	0.3194	0.00463	0.03853	17	289	CXCL10,P2RY13,NMUR1,ADCY5,ADORA3,CXCR4,CCR1,P2RY14,CCR5,PLCB2,C5AR1,GNG11,CNR2,PPBP,RGS1,S1PR3,RGS8
Pathway	M41809	REACTOME_RAC1_GTPASE_CYCLE	Reactome Pathways	0.0001432	0.3305	0.004722	0.0393	13	184	DOCK11,NCF1,NCF2,ARHGAP30,ARHGAP31,ARHGAP25,VAV1,DOCK2,WAS,DOCK10,ARHGAP4,ARHGAP45,NCKAP1L
Pathway	MM15047	REACTOME_OTHER_SEMAPHORIN_INTERACTIONS	Reactome Pathways	0.0001636	0.3777	0.005274	0.04389	4	14	TYROBP,PTPRC,SEMA4A,PLXNC1
Pathway	M99	PID_TXA2PATHWAY	PID Pathways	0.0001644	0.3797	0.005274	0.04389	7	56	PIK3CG,PLCB2,FGR,VCAM1,PRKCB,PRKCQ,HCK
Pathway	M39568	WP_NONGENOMIC_ACTIONS_OF_125_DIHYDROXYVITAMIN_D3	WikiPathways	0.0001752	0.4046	0.005438	0.04526	8	75	TLR8,PLCB2,RSAD2,TLR2,TLR4,PRKCB,PRKCQ,TNF
Pathway	M47783	KEGG_MEDICUS_PATHOGEN_SARS_COV_2_S_TO_CLASSICAL_PATHWAY_OF_COMPLEMENT_CASCADE	KEGG Medicus Pathways	0.0001766	0.4079	0.005438	0.04526	3	6	C1QA,C1QB,C1QC
Pathway	M27817	REACTOME_RUNX3_REGULATES_IMMUNE_RESPONSE_AND_CELL_MIGRATION	Reactome Pathways	0.0001766	0.4079	0.005438	0.04526	3	6	ITGA4,ITGAL,RUNX3
Pathway	M39323	WP_B_CELL_RECEPTOR_SIGNALING	WikiPathways	0.0002044	0.4719	0.00621	0.05168	9	97	INPP5D,PTPRC,PIK3CG,RASGRP3,BTK,VAV1,CD22,PRKCB,HCLS1
Pathway	M5467	BIOCARTA_GRANULOCYTES_PATHWAY	BioCarta Pathways	0.0002194	0.5065	0.006578	0.05474	4	15	ITGAL,ITGB2,ICAM2,TNF
Pathway	M29836	REACTOME_LEISHMANIA_INFECTION	Reactome Pathways	0.0002293	0.5295	0.006741	0.0561	14	219	ADCY5,CD163,FCGR1A,BTK,FGR,GNG11,VAV1,CYSLTR2,WAS,CASP1,PYCARD,ENTPD1,HCK,NCKAP1L
Pathway	M39824	WP_REGULATORY_CIRCUITS_OF_STAT3_SIGNALING	WikiPathways	0.0002306	0.5325	0.006741	0.0561	8	78	GHR,PTPRC,DUSP2,CSF2RB,CSF3R,PRKCB,IL2RG,IL7R
Pathway	MM15050	REACTOME_NUCLEOTIDE_LIKE_PURINERGIC_RECEPTORS	Reactome Pathways	0.0002877	0.6642	0.0082	0.06824	4	16	P2RY13,ADORA2A,ADORA3,P2RY14
Pathway	M6786	REACTOME_NUCLEOTIDE_LIKE_PURINERGIC_RECEPTORS	Reactome Pathways	0.0002877	0.6642	0.0082	0.06824	4	16	P2RY13,ADORA2A,ADORA3,P2RY14
Pathway	M39633	WP_NANOMATERIALINDUCED_INFLAMMASOME_ACTIVATION	WikiPathways	0.0003043	0.7026	0.008569	0.07131	3	7	CASP1,PYCARD,TLR4
Pathway	MM15599	REACTOME_RAC1_GTPASE_CYCLE	Reactome Pathways	0.000338	0.7804	0.009325	0.0776	12	175	DOCK11,NCF1,NCF2,ARHGAP30,ARHGAP31,ARHGAP25,VAV1,DOCK2,DOCK10,ARHGAP4,ARHGAP45,NCKAP1L
Pathway	M27605	REACTOME_INTERLEUKIN_10_SIGNALING	Reactome Pathways	0.0003392	0.7833	0.009325	0.0776	6	45	CXCL10,CCR2,CCR1,CCR5,CD80,TNF
Pathway	M8	PID_ENDOTHELIN_PATHWAY	PID Pathways	0.000346	0.799	0.0094	0.07822	7	63	ADCY5,PLCB2,CYSLTR2,EDNRA,EDNRB,PRKCB,PRKCQ
Pathway	MM15454	REACTOME_PLATELET_ACTIVATION_SIGNALING_AND_AGGREGATION	Reactome Pathways	0.0003692	0.8525	0.009598	0.07988	15	257	F13A1,ITIH3,FCER1G,PIK3CG,PLEK,GNG11,VAV1,APBB1IP,FERMT3,PPBP,LCP2,ARRB1,SRGN,PRKCB,PRKCQ
Pathway	M39807	WP_PLATELETMEDIATED_INTERACTIONS_WITH_VASCULAR_AND_CIRCULATING_CELLS	WikiPathways	0.00037	0.8542	0.009598	0.07988	4	17	TLR7,VCAM1,TLR2,TLR4
Pathway	MM15944	WP_COMPLEMENT_ACTIVATION_CLASSICAL_PATHWAY	WikiPathways	0.00037	0.8542	0.009598	0.07988	4	17	MASP1,C1QA,C1QB,C1QC
Pathway	M39443	WP_AMPLIFICATION_AND_EXPANSION_OF_ONCOGENIC_PATHWAYS_AS_METASTATIC_TRAITS	WikiPathways	0.00037	0.8542	0.009598	0.07988	4	17	CXCR4,PIK3CG,VCAM1,CYTIP
Pathway	MM14653	REACTOME_COMPLEMENT_CASCADE	Reactome Pathways	0.0003846	0.888	0.009867	0.08211	8	84	MASP1,C5AR2,CFP,FCN2,C1QA,C1QB,C1QC,C5AR1
Pathway	M1077	REACTOME_PLATELET_ACTIVATION_SIGNALING_AND_AGGREGATION	Reactome Pathways	0.0004346	1	0.01103	0.09177	15	261	F13A1,ITIH3,FCER1G,PIK3CG,PLEK,GNG11,VAV1,APBB1IP,FERMT3,PPBP,LCP2,ARRB1,SRGN,PRKCB,PRKCQ
Pathway	M39478	WP_MYD88_DISTINCT_INPUTOUTPUT_PATHWAY	WikiPathways	0.0004678	1	0.01166	0.09703	4	18	TLR7,TLR8,TLR2,TLR4
Pathway	M47872	KEGG_MEDICUS_REFERENCE_CLASSICAL_PATHWAY_OF_COMPLEMENT_CASCADE_C4_C2_TO_C3_CONVERTASE_FORMATION	KEGG Medicus Pathways	0.0004793	1	0.01166	0.09703	3	8	C1QA,C1QB,C1QC
Pathway	MM15825	WP_APOE_AND_MIR146_IN_INFLAMMATION_AND_ATHEROSCLEROSIS	WikiPathways	0.0004793	1	0.01166	0.09703	3	8	APOE,TLR2,TLR4
Pathway	M39786	WP_INTERACTIONS_BETWEEN_IMMUNE_CELLS_AND_MICRORNAS_IN_TUMOR_MICROENVIRONMENT	WikiPathways	0.0004848	1	0.01166	0.09703	6	48	CXCL10,TLR7,TLR8,CD80,TLR4,IL2RG
Pathway	MM15897	WP_FIBRIN_COMPLEMENT_RECEPTOR_3_SIGNALING_PATHWAY	WikiPathways	0.0004848	1	0.01166	0.09703	6	48	CXCL10,ITGB2,TYROBP,FCER1G,TLR4,TNF
Pathway	MM1492	BIOCARTA_NKT_PATHWAY	BioCarta Pathways	0.0005067	1	0.01206	0.1004	5	32	CCR2,CXCR4,CCL3L1,CCR1,CCR5
Pathway	MM14812	REACTOME_CELL_SURFACE_INTERACTIONS_AT_THE_VASCULAR_WALL	Reactome Pathways	0.0005224	1	0.01231	0.1024	11	158	CD244,INPP5D,SIRPB2,ITGA4,ITGAL,ITGB2,CD84,FCER1G,MERTK,TREM1,CD74
Pathway	M39701	WP_LTF_DANGER_SIGNAL_RESPONSE_PATHWAY	WikiPathways	0.0005828	1	0.01346	0.112	4	19	TLR2,TLR4,TREM1,TNF
Pathway	M10959	REACTOME_OTHER_SEMAPHORIN_INTERACTIONS	Reactome Pathways	0.0005828	1	0.01346	0.112	4	19	TYROBP,PTPRC,SEMA4A,PLXNC1
Pathway	MM15959	WP_GPCRS_PEPTIDE	WikiPathways	0.0006615	1	0.01512	0.1258	7	70	CCR2,CXCR4,CCR1,CCR5,C5AR1,EDNRA,EDNRB
Pathway	M22029	BIOCARTA_PLC_PATHWAY	BioCarta Pathways	0.0007077	1	0.01542	0.1283	3	9	PIK3CG,VAV1,PRKCB
Pathway	M22008	BIOCARTA_LYMPHOCYTE_PATHWAY	BioCarta Pathways	0.0007077	1	0.01542	0.1283	3	9	ITGA4,ITGAL,ITGB2
Pathway	MM1534	BIOCARTA_LYMPHOCYTE_PATHWAY	BioCarta Pathways	0.0007077	1	0.01542	0.1283	3	9	ITGA4,ITGAL,ITGB2
Pathway	M39550	WP_APOE_AND_MIR146_IN_INFLAMMATION_AND_ATHEROSCLEROSIS	WikiPathways	0.0007077	1	0.01542	0.1283	3	9	APOE,TLR2,TLR4
Pathway	MM1551	BIOCARTA_PLC_PATHWAY	BioCarta Pathways	0.0007077	1	0.01542	0.1283	3	9	PIK3CG,VAV1,PRKCB
Pathway	M917	BIOCARTA_COMP_PATHWAY	BioCarta Pathways	0.0007165	1	0.01546	0.1287	4	20	MASP1,C1QA,C1QB,C1QC
Pathway	MM15598	REACTOME_CDC42_GTPASE_CYCLE	Reactome Pathways	0.0008194	1	0.01752	0.1458	8	94	STARD8,DOCK11,ARHGAP30,FGD4,ARHGAP31,DOCK10,ARHGAP4,ARHGAP45
Pathway	M88	PID_CD8_TCR_PATHWAY	PID Pathways	0.0008306	1	0.01759	0.1464	6	53	PTPRC,VAV1,LCP2,CD80,PRKCB,PRKCQ
Pathway	M16312	REACTOME_CELL_SURFACE_INTERACTIONS_AT_THE_VASCULAR_WALL	Reactome Pathways	0.0008498	1	0.01784	0.1485	12	194	CD244,INPP5D,ITGA4,ITGAL,ITGB2,CD84,FCER1G,MERTK,IGHM,GYPC,TREM1,CD74
Pathway	MM14871	REACTOME_DAP12_INTERACTIONS	Reactome Pathways	0.0009181	1	0.01893	0.1575	6	54	CLEC5A,SIRPB2,TYROBP,BTK,LCP2,TREM1
Pathway	MM14655	REACTOME_INITIAL_TRIGGERING_OF_COMPLEMENT	Reactome Pathways	0.0009181	1	0.01893	0.1575	6	54	MASP1,CFP,FCN2,C1QA,C1QB,C1QC
Pathway	M39696	WP_PEPTIDE_GPCRS	WikiPathways	0.001002	1	0.02021	0.1682	7	75	CCR2,CXCR4,CCR1,CCR5,C5AR1,EDNRA,EDNRB
Pathway	M5436	KEGG_B_CELL_RECEPTOR_SIGNALING_PATHWAY	KEGG Legacy Pathways	0.001002	1	0.02021	0.1682	7	75	INPP5D,PIK3CG,RASGRP3,BTK,VAV1,CD22,PRKCB
Pathway	M45513	WP_GENETIC_CAUSES_OF_PORTOSINUSOIDAL_VASCULAR_DISEASE	WikiPathways	0.001007	1	0.02021	0.1682	5	37	NCF1,NCF2,TLR8,ARHGAP31,BTK
Pathway	M874	REACTOME_SIGNALING_BY_INTERLEUKINS	Reactome Pathways	0.001084	1	0.02158	0.1796	21	473	CXCL10,INPP5D,ITGB2,F13A1,CCR2,CCR1,CCR5,ALOX5,VAV1,IL23R,VCAM1,BATF,CASP1,CSF1R,CSF2RB,CSF3R,CD80,TNF,IL2RG,HCK,IL7R
Pathway	M48313	WP_POSTCOVID_NEUROINFLAMMATION	WikiPathways	0.001246	1	0.02459	0.2046	4	23	TLR7,TLR8,TLR4,TNF
Pathway	MM1397	BIOCARTA_FCER1_PATHWAY	BioCarta Pathways	0.001285	1	0.02472	0.2057	5	39	FCER1G,PIK3CG,BTK,VAV1,PRKCB
Pathway	M1908	BIOCARTA_FCER1_PATHWAY	BioCarta Pathways	0.001285	1	0.02472	0.2057	5	39	FCER1G,PIK3CG,BTK,VAV1,PRKCB
Pathway	M39905	WP_KISSPEPTINKISSPEPTIN_RECEPTOR_SYSTEM_IN_THE_OVARY	WikiPathways	0.001285	1	0.02472	0.2057	5	39	PIK3CG,PLCB2,ARRB1,PRKCB,PRKCQ
Pathway	M48109	WP_IDO_METABOLIC_PATHWAY	WikiPathways	0.001347	1	0.02529	0.2105	3	11	KYNU,KMO,TNF
Pathway	M4956	BIOCARTA_MONOCYTE_PATHWAY	BioCarta Pathways	0.001347	1	0.02529	0.2105	3	11	ITGA4,ITGAL,ITGB2
Pathway	MM1436	BIOCARTA_MONOCYTE_PATHWAY	BioCarta Pathways	0.001347	1	0.02529	0.2105	3	11	ITGA4,ITGAL,ITGB2
Pathway	M3261	KEGG_TOLL_LIKE_RECEPTOR_SIGNALING_PATHWAY	KEGG Legacy Pathways	0.001397	1	0.02602	0.2165	8	102	CXCL10,TLR7,TLR8,PIK3CG,CD80,TLR2,TLR4,TNF
Pathway	M39340	WP_OXIDATIVE_DAMAGE_RESPONSE	WikiPathways	0.001443	1	0.02666	0.2219	5	40	C1QA,C1QB,C1QC,C5AR1,TNF
Pathway	M40055	WP_KYNURENINE_PATHWAY_AND_LINKS_TO_CELL_SENESCENCE	WikiPathways	0.001471	1	0.02695	0.2243	4	24	KYNU,KMO,TLR4,TNF
Pathway	M39434	WP_TOLLLIKE_RECEPTOR_SIGNALING	WikiPathways	0.001488	1	0.02705	0.2251	8	103	CXCL10,TLR7,TLR8,PIK3CG,CD80,TLR2,TLR4,TNF
Pathway	M7	PID_FCER1_PATHWAY	PID Pathways	0.001602	1	0.0289	0.2405	6	60	FCER1G,BTK,VAV1,LCP2,PRKCB,HCLS1
Pathway	MM15162	REACTOME_INTERLEUKIN_3_INTERLEUKIN_5_AND_GM_CSF_SIGNALING	Reactome Pathways	0.001616	1	0.02892	0.2407	5	41	INPP5D,VAV1,CSF2RB,IL2RG,HCK
Pathway	M6427	BIOCARTA_THELPER_PATHWAY	BioCarta Pathways	0.001769	1	0.03047	0.2536	3	12	ITGAL,ITGB2,PTPRC
Pathway	MM1506	BIOCARTA_THELPER_PATHWAY	BioCarta Pathways	0.001769	1	0.03047	0.2536	3	12	ITGAL,ITGB2,PTPRC
Pathway	MM1505	BIOCARTA_TCYTOTOXIC_PATHWAY	BioCarta Pathways	0.001769	1	0.03047	0.2536	3	12	ITGAL,ITGB2,PTPRC
Pathway	M47628	KEGG_MEDICUS_REFERENCE_TSH_DUOX2_TG_SIGNALING_PATHWAY	KEGG Medicus Pathways	0.001769	1	0.03047	0.2536	3	12	PLCB2,DUOX2,PRKCB
Pathway	M13247	BIOCARTA_TCYTOTOXIC_PATHWAY	BioCarta Pathways	0.001769	1	0.03047	0.2536	3	12	ITGAL,ITGB2,PTPRC
Pathway	M518	REACTOME_ANTIGEN_PROCESSING_CROSS_PRESENTATION	Reactome Pathways	0.001788	1	0.03058	0.2545	8	106	NCF1,NCF2,FCGR1A,BTK,MRC1,TLR2,TLR4,CTSL
Pathway	MM15945	WP_OXIDATIVE_DAMAGE_RESPONSE	WikiPathways	0.001803	1	0.03061	0.2547	5	42	C1QA,C1QB,C1QC,C5AR1,TNF
Pathway	M4904	REACTOME_G_ALPHA_S_SIGNALLING_EVENTS	Reactome Pathways	0.00182	1	0.03068	0.2553	10	157	PDE3B,RAMP2,GPR84,ADCY5,ADORA2A,GNG11,GPBAR1,CYSLTR2,HTR7,ARRB1
Pathway	M47557	KEGG_MEDICUS_REFERENCE_CCR5_GNB_G_PLCB_G_PKC_SIGNALING_PATHWAY	KEGG Medicus Pathways	0.002002	1	0.03308	0.2753	4	26	CCR5,PLCB2,GNG11,PRKCB
Pathway	M39744	WP_FIBRIN_COMPLEMENT_RECEPTOR_3_SIGNALING	WikiPathways	0.002006	1	0.03308	0.2753	5	43	CXCL10,ITGB2,TYROBP,TLR4,TNF
Pathway	M45516	WP_INFLAMMATORY_BOWEL_DISEASE_SIGNALING	WikiPathways	0.002006	1	0.03308	0.2753	5	43	IL23R,TLR2,TLR4,TNF,IL2RG
Pathway	M39366	WP_HEMATOPOIETIC_STEM_CELL_DIFFERENTIATION	WikiPathways	0.002063	1	0.03378	0.2811	6	63	IKZF1,CXCR4,VAV1,FLI1,RHOH,NCKAP1L
Pathway	M593	REACTOME_TRAFFICKING_AND_PROCESSING_OF_ENDOSOMAL_TLR	Reactome Pathways	0.002264	1	0.03655	0.3042	3	13	TLR7,TLR8,CTSL
Pathway	MM14659	REACTOME_TRAFFICKING_AND_PROCESSING_OF_ENDOSOMAL_TLR	Reactome Pathways	0.002264	1	0.03655	0.3042	3	13	TLR7,TLR8,CTSL
Pathway	M42569	WP_NETWORK_MAP_OF_SARSCOV2_SIGNALING	WikiPathways	0.002295	1	0.0368	0.3062	12	218	CXCL10,HLA-DRA,TRPM2,CFP,ITIH3,CD163,CCR5,CCL8,CAMK4,PRKCQ,TNF,CTSL
Pathway	MM15600	REACTOME_RAC2_GTPASE_CYCLE	Reactome Pathways	0.002381	1	0.03783	0.3148	7	87	NCF1,NCF2,VAV1,DOCK2,DOCK10,ARMCX3,NCKAP1L
Pathway	M27609	REACTOME_INTERLEUKIN_4_AND_INTERLEUKIN_13_SIGNALING	Reactome Pathways	0.002392	1	0.03783	0.3148	8	111	ITGB2,F13A1,ALOX5,IL23R,VCAM1,BATF,TNF,IL2RG
Pathway	M41810	REACTOME_RAC2_GTPASE_CYCLE	Reactome Pathways	0.002542	1	0.03965	0.33	7	88	NCF1,NCF2,VAV1,DOCK2,DOCK10,ARMCX3,NCKAP1L
Pathway	M42580	WP_TCELL_ACTIVATION_SARSCOV2	WikiPathways	0.002542	1	0.03965	0.33	7	88	HLA-DRA,PTPRC,IL23R,LCP2,CD80,PRKCQ,TNF
Pathway	M27151	REACTOME_DAP12_INTERACTIONS	Reactome Pathways	0.002713	1	0.04177	0.3476	5	46	CLEC5A,TYROBP,BTK,LCP2,TREM1
Pathway	M8626	SIG_BCR_SIGNALING_PATHWAY	Canonical Pathways	0.002713	1	0.04177	0.3476	5	46	INPP5D,PTPRC,BTK,VAV1,CD22
Pathway	M19752	REACTOME_COMPLEMENT_CASCADE	Reactome Pathways	0.002982	1	0.0453	0.3769	8	115	MASP1,C5AR2,CFP,FCN2,C1QA,C1QB,C1QC,C5AR1
Pathway	M9387	KEGG_VASCULAR_SMOOTH_MUSCLE_CONTRACTION	KEGG Legacy Pathways	0.002982	1	0.0453	0.3769	8	115	RAMP2,ADCY5,ADORA2A,PLA2G2D,PLCB2,EDNRA,PRKCB,PRKCQ
Pathway	M39797	WP_SELECTIVE_EXPRESSION_OF_CHEMOKINE_RECEPTORS_DURING_TCELL_POLARIZATION	WikiPathways	0.003027	1	0.04538	0.3776	4	29	CCR2,CXCR4,CCR1,CCR5
Pathway	M169	PID_INTEGRIN2_PATHWAY	PID Pathways	0.003027	1	0.04538	0.3776	4	29	ITGAL,ITGB2,VCAM1,ICAM2
Pathway	M7494	REACTOME_TOLL_LIKE_RECEPTOR_CASCADES	Reactome Pathways	0.003252	1	0.0482	0.4011	10	170	TLR7,ITGB2,TLR8,BTK,LY86,TASL,TLR2,TLR4,CD180,CTSL
Pathway	M914	REACTOME_INTERLEUKIN_3_INTERLEUKIN_5_AND_GM_CSF_SIGNALING	Reactome Pathways	0.003276	1	0.0482	0.4011	5	48	INPP5D,VAV1,CSF2RB,IL2RG,HCK
Pathway	M16894	KEGG_COMPLEMENT_AND_COAGULATION_CASCADES	KEGG Legacy Pathways	0.003277	1	0.0482	0.4011	6	69	MASP1,F13A1,C1QA,C1QB,C1QC,C5AR1
Transcription Factor Binding Site	RGAGGAARY_V$PU1_Q6	RGAGGAARY_V$PU1_Q6	TFBS	1.322e-11	1.127e-08	1.127e-08	8.261e-08	26	400	PLVAP,TNFSF14,DOCK11,EVI2B,SAMSN1,ACVRL1,ITGAL,TYROBP,ADORA3,PTPRCAP,PIK3CG,RASGRP3,SLC9B2,PLCB2,BIN2,VAV1,ICAM2,CAPN3,LCP2,CALHM2,KRT23,PLXNC1,CD37,TLR4,TNF,CYTH4
Transcription Factor Binding Site	V$ELF1_Q6	V$ELF1_Q6	TFBS	4.341e-10	3.703e-07	1.339e-07	9.807e-07	17	191	SLC9A9,SAMSN1,TYROBP,FCER1G,RASGRP3,SLC9B2,C1QA,PLCB2,SCIMP,VAV1,WAS,CAPN3,IPCEF1,CD37,TLR4,ATP2A3,IL7R
Transcription Factor Binding Site	V$PU1_Q6	V$PU1_Q6	TFBS	4.708e-10	4.016e-07	1.339e-07	9.807e-07	17	192	EVI2B,NCF2,ACVRL1,ADORA3,PTPRCAP,FCGR1A,PIK3CG,SLC9B2,PLCB2,VAV1,ADGRG3,ICAM2,LCP2,CALHM2,CD37,TLR4,ATP2A3
Transcription Factor Binding Site	RYTTCCTG_V$ETS2_B	RYTTCCTG_V$ETS2_B	TFBS	2.411e-08	2.057e-05	5.142e-06	3.767e-05	33	866	SLC9A9,RAMP2,NCF2,ITGAL,TYROBP,PTPRC,PTPRCAP,FCER1G,PIK3CG,RASGRP3,BTK,CCR1,PLCB2,CMKLR1,FGR,GNG11,VAV1,FERMT3,ADGRG3,GPR65,WAS,NR4A3,RUNX3,KRT23,ARHGAP4,RHOH,THBS2,CSF3R,LSP1,ATP2A3,MARCO,HCLS1,IL7R
Transcription Factor Binding Site	M30054	MAML1_TARGET_GENES	MSigDB	1.402e-07	0.0001196	2.392e-05	0.0001753	18	315	BCL2A1,ZNF831,ITGAL,RASGRP3,ARHGAP25,PLEK,LY86,DTX1,DUSP2,ICAM2,IRF8,RUNX3,ARHGAP4,RNASE6,CD37,CD53,LSP1,ARHGAP45
Transcription Factor Binding Site	V$COREBINDINGFACTOR_Q6	V$COREBINDINGFACTOR_Q6	TFBS	7.855e-07	0.00067	0.0001081	0.000792	14	216	PDE3B,RAMP2,RASSF2,EVI2A,EPB41L3,FCER1G,CCR1,FLI1,BATF,NR4A3,RGS1,CYTIP,LY9,IL7R
Transcription Factor Binding Site	V$IRF_Q6	V$IRF_Q6	TFBS	8.871e-07	0.0007567	0.0001081	0.000792	13	187	CXCL10,NCF1,TLR7,SLC15A3,ADORA3,PTPRO,CXCR4,LY86,KYNU,FLI1,PLXNC1,CD80,LSP1
Transcription Factor Binding Site	M30200	TERF1_TARGET_GENES	MSigDB	7.02e-06	0.005988	0.0007486	0.005484	15	297	EVI2A,EVI2B,TRIM34,RASGRP3,PLEK,AOAH,TASL,RGS1,MILR1,CYTIP,SLC11A1,CD22,CD80,CD74,NCKAP1L
Transcription Factor Binding Site	V$AML1_Q6	V$AML1_Q6	TFBS	9.578e-06	0.00817	0.000817	0.005986	12	198	PDE3B,SLC15A3,FCER1G,FGD4,SEMA4A,MMP14,FLI1,BATF,RGS1,PLXNC1,ENTPD1,LY9
Transcription Factor Binding Site	V$AML1_01	V$AML1_01	TFBS	9.578e-06	0.00817	0.000817	0.005986	12	198	PDE3B,SLC15A3,FCER1G,FGD4,SEMA4A,MMP14,FLI1,BATF,RGS1,PLXNC1,ENTPD1,LY9
Transcription Factor Binding Site	M30386	ZNF768_TARGET_GENES	MSigDB	1.086e-05	0.009263	0.0008421	0.00617	37	1354	SLAMF8,MASP1,CD244,ARL11,CLEC7A,NCF2,SIRPB2,ZNF227,ITGA4,SAMSN1,PARVG,TYROBP,ABCG4,RFTN1,PTPRC,PTPRCAP,ZC3H12D,CCR5,TESC,LY86,APBB1IP,GMFG,DOCK10,SLC13A3,APOE,SLA,MILR1,CD200R1,ARHGAP4,MCTP1,CSF3R,PLXNC1,TLR4,CD180,ARHGAP45,CYTH4,NCKAP1L
Transcription Factor Binding Site	V$AML_Q6	V$AML_Q6	TFBS	1.497e-05	0.01277	0.001064	0.007798	12	207	RAMP2,EVI2A,EPB41L3,CCR1,SEMA4A,FLI1,BATF,DUSP2,SLA,RGS1,CYTIP,IL7R
Transcription Factor Binding Site	TGGAAA_V$NFAT_Q4_01	TGGAAA_V$NFAT_Q4_01	TFBS	1.673e-05	0.01427	0.001098	0.008044	39	1491	KLF8,PDE3B,MAN1A1,CYP2D6,RASSF2,CXCL10,ITIH3,COLEC12,FCER1G,PTPRO,FGD4,SMPDL3A,RASGRP3,SLC9A7,FGF10,PLCL1,MMP14,KYNU,IL23R,DNTT,PMP22,AMBN,FLI1,HTR7,NR4A3,ACKR4,SLA,RGS1,EDNRA,CALHM2,IPCEF1,GYPC,LPL,AUTS2,CD68,CD74,TNF,IL2RG,IL7R
Transcription Factor Binding Site	RACCACAR_V$AML_Q6	RACCACAR_V$AML_Q6	TFBS	6.256e-05	0.05336	0.003812	0.02793	11	203	RASSF2,EVI2A,FCER1G,CCR1,FLI1,WAS,BATF,RGS1,CYTIP,PLXNC1,IL7R
Transcription Factor Binding Site	M30364	ZNF597_TARGET_GENES	MSigDB	7.39e-05	0.06303	0.004202	0.03079	26	885	PALD1,CYP1B1,JPH4,TNFSF14,NCF2,IKZF1,ITGA4,ITGAL,ZNF773,ARHGAP31,CCR1,PLEK,LY86,IL23R,DOCK2,DUSP2,TASL,RGS1,RHOH,GYPC,CD37,LSP1,TNF,LY9,ARHGAP45,IL7R
Transcription Factor Binding Site	V$IRF1_Q6	V$IRF1_Q6	TFBS	0.0001181	0.1007	0.005926	0.04341	11	218	TYROBP,ADORA3,LY86,KYNU,FLI1,GPR65,PLXNC1,CD37,CD53,PRKCB,LSP1
Transcription Factor Binding Site	V$CEBP_01	V$CEBP_01	TFBS	0.0001181	0.1007	0.005926	0.04341	11	218	PDE3B,CYP2D6,EVI2A,DAPK1,SAMSN1,PLEK,FLI1,DUSP2,EDNRA,PLXNC1,TNF
Transcription Factor Binding Site	V$PEA3_Q6	V$PEA3_Q6	TFBS	0.0001777	0.1515	0.008419	0.06168	10	191	NCF2,CD84,PTPRC,BIN2,VCAM1,FERMT3,FLI1,RUNX3,CALHM2,CD53
Transcription Factor Binding Site	V$ETS_Q4	V$ETS_Q4	TFBS	0.0002281	0.1946	0.01024	0.07503	10	197	SLC9A9,DOCK11,PLCB2,VAV1,VCAM1,GMFG,LCP2,ARHGAP4,CORO1A,HCLS1
Transcription Factor Binding Site	M40758	MEF2C_TARGET_GENES	MSigDB	0.000271	0.2312	0.01156	0.08469	23	802	CEBPA,CLEC7A,CMPK2,DAPK1,NMUR1,SIRPB2,ITGAL,PTPRC,PTPRO,RASGRP3,FGR,MNDA,IL23R,CNR2,FERMT3,FLI1,NIBAN1,TSC22D3,ICAM2,C19orf38,RGS1,IPCEF1,LY9
Transcription Factor Binding Site	V$ISRE_01	V$ISRE_01	TFBS	0.0006834	0.5829	0.02776	0.2034	9	187	CXCL10,TLR7,CXCR4,LY86,KYNU,GPR65,SLA,PLXNC1,LSP1
ToppCell Atlas	9a6c5b7c8e88cf7a261f8e052df1709d2c0a91f0	PCW_05-06-Hematologic_Myeloid-Hem_Myeloid_monocytic|PCW_05-06 / Celltypes from embryonic and fetal-stage human lung	A topographic atlas defines developmental origins of cell heterogeneity in the human embryonic lung	4.339e-115	1.328e-110	1.113e-110	1.214e-109	79	193	ATP8B4,HLA-DRA,INPP5D,NCF1,TRPM2,VSIG4,SUSD3,CLEC7A,P2RY13,GPR84,EVI2B,NCF2,IKZF1,TLR7,SAMSN1,PARVG,ITGAL,ITGB2,F13A1,CD163,CD300C,CD84,CCR2,TYROBP,PTPRC,FCER1G,FCGR1A,SASH3,PIK3CG,BTK,C1QA,C1QB,C1QC,CCL3L1,CCR1,NKG7,BIN2,CMKLR1,PLEK,LY86,MNDA,KYNU,VAV1,APBB1IP,TMEM236,FERMT3,DOCK2,MRC1,GPBAR1,GPR65,WAS,GPR34,AOAH,CASP1,MPEG1,LCP2,TASL,SLA,RGS1,MILR1,CD200R1,CYTIP,CORO1A,RNASE6,CSF1R,MCTP1,RASAL3…
ToppCell Atlas	260649f5c4aeaa9cbf5ed5ae5e9f293d75bb0457	PCW_07-8,5-Hematologic_Myeloid|PCW_07-8,5 / Celltypes from embryonic and fetal-stage human lung	A topographic atlas defines developmental origins of cell heterogeneity in the human embryonic lung	7.275e-115	2.226e-110	1.113e-110	1.214e-109	79	194	NPL,IGSF6,ATP8B4,CEBPA,ARL11,INPP5D,TRPM2,VSIG4,SUSD3,CLEC7A,P2RY13,EVI2B,NCF2,IKZF1,ARHGAP30,SIRPB2,TLR7,SAMSN1,SLC15A3,PARVG,ITGAL,ITGB2,F13A1,CD163,CD84,TYROBP,PTPRC,FCER1G,FCGR1A,SASH3,PIK3CG,BTK,C1QA,C1QB,C1QC,CCR1,BIN2,CMKLR1,PLEK,LY86,MNDA,KYNU,VAV1,APBB1IP,TMEM236,FERMT3,DOCK2,MRC1,GPBAR1,GPR65,WAS,GPR34,AOAH,MPEG1,OAS1,LCP2,TASL,SLA,MILR1,CD200R1,CORO1A,RNASE6,CSF1R,MCTP1,RASAL3,CSF2RB,S…
ToppCell Atlas	b2aee2f67da373a10b0c25e7797e30e3811543a8	PCW_05-06-Hematologic_Myeloid|PCW_05-06 / Celltypes from embryonic and fetal-stage human lung	A topographic atlas defines developmental origins of cell heterogeneity in the human embryonic lung	2.023e-114	6.19e-110	2.063e-110	2.25e-109	79	196	IGSF6,ATP8B4,HLA-DRA,INPP5D,TRPM2,VSIG4,SUSD3,CLEC7A,P2RY13,GPR84,EVI2B,NCF2,IKZF1,TLR7,SAMSN1,PARVG,ITGAL,ITGB2,F13A1,CD163,CD300C,CD84,CCR2,TYROBP,PTPRC,FCER1G,FCGR1A,SASH3,PIK3CG,BTK,C1QA,C1QB,C1QC,CCL3L1,CCR1,NKG7,BIN2,CMKLR1,PLEK,LY86,MNDA,KYNU,VAV1,APBB1IP,FERMT3,DOCK2,MRC1,GPBAR1,GPR65,WAS,GPR34,AOAH,CASP1,MPEG1,OAS1,LCP2,TASL,SLA,RGS1,MILR1,CD200R1,CYTIP,CORO1A,RNASE6,CSF1R,MCTP1,RASAL3,S…
ToppCell Atlas	e5625feb21915d4545cfad2659745ef180efcb1f	PCW_07-8,5-Hematologic_Myeloid-Hem_Myeloid_monocytic-im_immature_monocyte2_(4)|PCW_07-8,5 / Celltypes from embryonic and fetal-stage human lung	A topographic atlas defines developmental origins of cell heterogeneity in the human embryonic lung	1e-113	3.06e-109	7.651e-110	8.344e-109	78	190	IGSF6,ATP8B4,HLA-DRA,INPP5D,TRPM2,VSIG4,SUSD3,CLEC7A,GPR84,EVI2B,NCF2,IKZF1,TLR7,BCL2A1,SAMSN1,SLC15A3,PARVG,ITGAL,ITGB2,F13A1,CD163,CD300C,CD84,TYROBP,PTPRC,FCER1G,FCGR1A,SASH3,PIK3CG,BTK,C1QA,C1QB,C1QC,CCR1,BIN2,C5AR1,CMKLR1,PLEK,LY86,MNDA,KYNU,VAV1,APBB1IP,FERMT3,DOCK2,PLA2G7,MRC1,GPBAR1,GPR65,WAS,GPR34,AOAH,MPEG1,OAS1,LCP2,TASL,SLA,MILR1,CD200R1,CORO1A,RNASE6,CSF1R,MCTP1,SRGN,CD37,CD53,CD68,T…
ToppCell Atlas	fad22d5cf62016cad979e6943e357106d8d2a4b4	PCW_07-8,5-Hematologic_Myeloid-Hem_Myeloid_monocytic-im_immature_monocyte1_(10)|PCW_07-8,5 / Celltypes from embryonic and fetal-stage human lung	A topographic atlas defines developmental origins of cell heterogeneity in the human embryonic lung	7.795e-113	2.385e-108	4.77e-109	5.202e-108	78	194	NPL,IGSF6,ATP8B4,CEBPA,HLA-DRA,INPP5D,TRPM2,VSIG4,SUSD3,CLEC7A,P2RY13,EVI2B,NCF2,IKZF1,ARHGAP30,SIRPB2,TLR7,SAMSN1,PARVG,ITGAL,ITGB2,F13A1,CD163,CD84,TYROBP,PTPRC,FCER1G,FCGR1A,SASH3,PIK3CG,BTK,C1QA,C1QB,C1QC,CCR1,BIN2,CMKLR1,PLEK,LY86,MNDA,KYNU,VAV1,APBB1IP,FERMT3,PLA2G7,MRC1,GPBAR1,GPR65,WAS,GPR34,AOAH,MPEG1,OAS1,LCP2,TASL,SLA,MILR1,CD200R1,CYTIP,CORO1A,RNASE6,CSF1R,MCTP1,RASAL3,SRGN,CD37,CD53,…
ToppCell Atlas	1c30eebbe16a331039a9063b93774b5daf518b6e	Bronchial_Biopsy-Immune|Bronchial_Biopsy / Tissue, Lineage and Cell class of Lung Cells from 10X	A Cellular Census of Human Lungs (Vieira Braga et al)	5.749e-112	1.759e-107	2.931e-108	3.197e-107	78	198	SLAMF8,CD52,IGSF6,RASSF2,NCF1,VSIG4,CLEC7A,P2RY13,GPR84,EVI2A,EVI2B,IKZF1,BCL2A1,ITGA4,SAMSN1,PARVG,ITGB2,CD163,CD300C,CD84,TYROBP,PTPRC,FCER1G,FCGR1A,SASH3,CXCR4,BTK,C1QA,C1QB,C1QC,CCR1,BIN2,FGR,PLEK,LY86,MNDA,ALOX5,SDS,APBB1IP,FERMT3,DOCK2,PLA2G7,MRC1,TNFAIP8L2,GPR65,WAS,AOAH,GMFG,IRF8,DOCK10,MPEG1,CCRL2,CALHM6,LCP2,TASL,SLA,RGS1,CYTIP,MSR1,CORO1A,RNASE6,CSF1R,CSF3R,PLXNC1,SRGN,CD37,ENTPD1,MYO1…
ToppCell Atlas	081b7bc07b6e5685e8a91b9ae6c1141623723700	PCW_07-8,5-Hematologic_Myeloid-Hem_Myeloid_monocytic-im_myeloid_progenitor2_(3)|PCW_07-8,5 / Celltypes from embryonic and fetal-stage human lung	A topographic atlas defines developmental origins of cell heterogeneity in the human embryonic lung	1.083e-111	3.312e-107	4.732e-108	5.16e-107	77	190	NPL,IGSF6,ATP8B4,CEBPA,ARL11,INPP5D,TRPM2,VSIG4,C5AR2,CLEC7A,P2RY13,NCF2,IKZF1,ARHGAP30,SIRPB2,TLR7,SAMSN1,SLC15A3,PARVG,ITGAL,ITGB2,F13A1,CD163,CD84,TYROBP,PTPRC,FCER1G,FCGR1A,SASH3,PIK3CG,BTK,C1QA,C1QB,C1QC,CCR1,BIN2,CMKLR1,PLEK,LY86,MNDA,KYNU,VAV1,APBB1IP,TMEM236,FERMT3,DOCK2,MRC1,GPBAR1,GPR65,WAS,GPR34,AOAH,MPEG1,OAS1,LCP2,TASL,SLA,MILR1,CD200R1,CORO1A,RNASE6,CSF1R,RASAL3,CSF2RB,SRGN,CD37,CD5…
ToppCell Atlas	518cc3baeb7cf2ad068692cbe85fd75be67f1872	PCW_07-8,5-Hematologic_Myeloid-Hem_Myeloid_monocytic|PCW_07-8,5 / Celltypes from embryonic and fetal-stage human lung	A topographic atlas defines developmental origins of cell heterogeneity in the human embryonic lung	1.338e-110	4.093e-106	5.117e-107	5.58e-106	77	195	NPL,IGSF6,ATP8B4,CEBPA,HLA-DRA,INPP5D,TRPM2,VSIG4,SUSD3,CLEC7A,P2RY13,EVI2B,NCF2,IKZF1,ARHGAP30,SIRPB2,TLR7,SAMSN1,SLC15A3,PARVG,ITGAL,ITGB2,F13A1,CD163,CD84,TYROBP,PTPRC,FCER1G,FCGR1A,SASH3,PIK3CG,BTK,C1QA,C1QB,C1QC,CCR1,BIN2,CMKLR1,PLEK,LY86,MNDA,KYNU,VAV1,APBB1IP,TMEM236,FERMT3,DOCK2,MRC1,GPBAR1,GPR65,WAS,GPR34,AOAH,MPEG1,OAS1,LCP2,TASL,SLA,MILR1,CD200R1,CORO1A,RNASE6,CSF1R,MCTP1,RASAL3,SRGN,C…
ToppCell Atlas	23314bed02edadccdc5da4fa153142a25e4a440e	5'-GW_trimst-1,5-SmallIntestine-Hematopoietic|GW_trimst-1,5 / Celltypes from developing, pediatric, Crohn's, & adult GI tract	Cells of the human intestinal tract mapped across space and time	5.809e-110	1.777e-105	1.975e-106	2.154e-105	77	198	NPL,CD52,IGSF6,HLA-DRA,INPP5D,NCF1,VSIG4,CLEC7A,P2RY13,EVI2A,EVI2B,CFP,NCF2,IKZF1,ARHGAP30,SAMSN1,PARVG,ITGAL,ITGB2,F13A1,CD163,TYROBP,PTPRC,PTPRCAP,FCER1G,SASH3,BTK,C1QA,C1QB,C1QC,CCR1,NKG7,BIN2,PLEK,SCIMP,LY86,MNDA,VAV1,APBB1IP,FERMT3,DOCK2,MRC1,TNFAIP8L2,WAS,GPR34,AOAH,GMFG,MPEG1,CALHM6,RUNX3,LCP2,TASL,SLA,MILR1,CYTIP,ARHGAP4,RHOH,CORO1A,RNASE6,CSF1R,CSF3R,SRGN,PYCARD,CD37,MYO1F,CD53,CD68,PRKC…
ToppCell Atlas	c9ed06ae7a8f5a88578c8269d762d8739ae79c7f	11,5-Distal-Immune|Distal / Age, Tissue, Lineage and Cell class	Human Fetal Lung in Development	1.522e-109	4.655e-105	4.655e-106	5.077e-105	77	200	CD52,IGSF6,HLA-DRA,NCF1,SUSD3,CLEC7A,P2RY13,EVI2A,EVI2B,CFP,NCF2,IKZF1,ARHGAP30,SAMSN1,PARVG,ITGAL,ITGB2,F13A1,CD163,CD300C,CCR2,TYROBP,PTPRC,PTPRCAP,FCER1G,FCGR1A,SASH3,BTK,C1QC,NKG7,BIN2,FGR,PLEK,SCIMP,LY86,MNDA,KYNU,ALOX5,VAV1,APBB1IP,FERMT3,DOCK2,MRC1,GPBAR1,TNFAIP8L2,GPR65,WAS,GPR34,BATF,AOAH,GMFG,MPEG1,CALHM6,LCP2,TASL,SLA,RGS1,CORO1A,RNASE6,CSF1R,RASAL3,SRGN,CD37,MYO1F,CD53,CD68,CD74,LSP1,…
ToppCell Atlas	7e7383093efaadceadd4d1f900c2d39cd690102e	PCW_07-8,5-Hematologic_Myeloid-Hem_Myeloid_monocytic-im_proliferating_myeloid_(8)|PCW_07-8,5 / Celltypes from embryonic and fetal-stage human lung	A topographic atlas defines developmental origins of cell heterogeneity in the human embryonic lung	3.101e-109	9.488e-105	7.907e-106	8.623e-105	76	192	IGSF6,ATP8B4,ARL11,HLA-DRA,INPP5D,TRPM2,VSIG4,SUSD3,CLEC7A,P2RY13,EVI2B,NCF2,IKZF1,ARHGAP30,SIRPB2,TLR7,SAMSN1,PARVG,ITGAL,ITGB2,F13A1,CD163,CD84,TYROBP,PTPRC,FCER1G,FCGR1A,SASH3,PIK3CG,BTK,C1QA,C1QB,C1QC,CCR1,CCR5,BIN2,CMKLR1,PLEK,LY86,MNDA,KYNU,VAV1,APBB1IP,TMEM236,FERMT3,DOCK2,MRC1,GPBAR1,GPR65,WAS,GPR34,AOAH,MPEG1,LCP2,TASL,SLA,RGS1,MILR1,CD200R1,CORO1A,RNASE6,CSF1R,RASAL3,SRGN,TLR2,CD53,CD68…
ToppCell Atlas	4e3deefd30adb7bf1eba294610eed3d077aa9418	PCW_07-8,5-Hematologic_Myeloid-Hem_Myeloid_macrophage-im_immature_macrophage1_(2)|PCW_07-8,5 / Celltypes from embryonic and fetal-stage human lung	A topographic atlas defines developmental origins of cell heterogeneity in the human embryonic lung	3.101e-109	9.488e-105	7.907e-106	8.623e-105	76	192	NPL,IGSF6,ATP8B4,CEBPA,ARL11,INPP5D,TRPM2,VSIG4,CLEC7A,EVI2B,NCF2,IKZF1,ARHGAP30,SIRPB2,TLR7,SAMSN1,SLC15A3,PARVG,ITGAL,ITGB2,F13A1,CD163,CD84,TYROBP,PTPRC,FCER1G,FCGR1A,SASH3,PIK3CG,BTK,C1QA,C1QB,C1QC,CCR1,BIN2,CMKLR1,PLEK,LY86,MNDA,KYNU,VAV1,APBB1IP,TMEM236,FERMT3,DOCK2,MRC1,GPBAR1,WAS,GPR34,AOAH,MPEG1,OAS1,LCP2,TASL,SLA,MILR1,CD200R1,CORO1A,RNASE6,CSF1R,MCTP1,CSF2RB,SRGN,CD37,CD53,GAB3,CD68,SI…
ToppCell Atlas	2684fa361baaa9dc7a18a39ed11c0759e78e4418	PCW_05-06-Hematologic_Myeloid-Hem_Myeloid_macrophage-im_immature_macrophage1_(2)|PCW_05-06 / Celltypes from embryonic and fetal-stage human lung	A topographic atlas defines developmental origins of cell heterogeneity in the human embryonic lung	5.084e-109	1.555e-104	1.196e-105	1.305e-104	76	193	NPL,IGSF6,ATP8B4,INPP5D,TRPM2,VSIG4,SUSD3,CLEC7A,P2RY13,GPR84,NCF2,IKZF1,TLR7,SAMSN1,SLC15A3,PARVG,ITGAL,ITGB2,F13A1,CD163,CD84,TYROBP,PTPRC,FCER1G,FCGR1A,SASH3,PIK3CG,BTK,C1QA,C1QB,C1QC,CCL3L1,CCR1,BIN2,CMKLR1,PLEK,LY86,MNDA,KYNU,VAV1,APBB1IP,FERMT3,DOCK2,MRC1,GPBAR1,GPR65,WAS,GPR34,AOAH,CASP1,MPEG1,OAS1,LCP2,TASL,SLA,RGS1,MILR1,CD200R1,CYTIP,CORO1A,RNASE6,CSF1R,MCTP1,RASAL3,SRGN,CD37,CD53,CD68,…
ToppCell Atlas	ce8215d503cad3a9bc7d5d2be4adb57408015593	renal_medulla_nuclei-Renal_AKI_(acute_kidney_injury)-Immune|Renal_AKI_(acute_kidney_injury) / Celltypes from Cells and Nuclei per compartment and clinical group	Integrated Single-nucleus and Single-cell RNA-seq of the Adult Human Kidney	1.352e-108	4.138e-104	2.955e-105	3.223e-104	76	195	SLC9A9,ATP8B4,INPP5D,NCF1,TRPM2,VSIG4,CLEC7A,NCF2,IKZF1,ARHGAP30,SIRPB2,TLR7,ITGA4,SAMSN1,PARVG,ITGAL,ADA2,ITGB2,F13A1,CD163,CD84,TYROBP,TMEM156,COLEC12,PTPRC,C1QA,C1QB,C1QC,CCR1,ARHGAP25,PLCB2,BIN2,CMKLR1,PLEK,LY86,MNDA,KYNU,ALOX5,VAV1,APBB1IP,DOCK2,MRC1,FLI1,HTR7,GPR34,AOAH,DOCK10,MPEG1,LCP2,TASL,SLA,SLC1A3,MILR1,CD200R1,RHOH,CORO1A,RNASE6,CSF1R,RASAL3,CSF3R,TLR2,MYO1F,CD53,GAB3,CD68,PRKCB,LSP1…
ToppCell Atlas	f73573b5d9c735f2a2c718472b7d12b10f2a3718	11,5-Airway-Immune-Hematopoietic,_Macrophage|Airway / Age, Tissue, Lineage and Cell class	Human Fetal Lung in Development	2.195e-108	6.716e-104	4.477e-105	4.883e-104	76	196	IGSF6,CEBPA,HK3,HLA-DRA,NCF1,VSIG4,SUSD3,CLEC7A,P2RY13,EVI2A,EVI2B,CFP,NCF2,IKZF1,ARHGAP30,TLR7,SAMSN1,PARVG,ITGAL,ITGB2,F13A1,CD163,CD300C,CCR2,TYROBP,PTPRC,FCER1G,FCGR1A,SASH3,BTK,C1QA,C1QB,C1QC,FGR,PLEK,SCIMP,LY86,MNDA,KYNU,ALOX5,VAV1,APBB1IP,FERMT3,DOCK2,MRC1,GPBAR1,TNFAIP8L2,GPR65,WAS,GPR34,AOAH,GMFG,MPEG1,CALHM6,TASL,SLA,MILR1,CD200R1,CORO1A,RNASE6,CSF1R,SRGN,CD37,MYO1F,CD53,CD68,CD74,LSP1,…
ToppCell Atlas	fb69a7f4b6caf0a5c4dd69aaadd0c2685608feab	3'-GW_trimst-1-LargeIntestine-Hematopoietic-Myeloid|GW_trimst-1 / Celltypes from developing, pediatric, Crohn's, & adult GI tract	Cells of the human intestinal tract mapped across space and time	3.551e-108	1.087e-103	6.791e-105	7.406e-104	76	197	NPL,IGSF6,HLA-DRA,INPP5D,NCF1,VSIG4,CLEC7A,P2RY13,EVI2A,EVI2B,CFP,NCF2,IKZF1,ARHGAP30,SAMSN1,PARVG,ITGAL,ITGB2,F13A1,CD163,CD300C,CD84,TYROBP,ADORA3,PTPRC,FCER1G,FCGR1A,BTK,C1QA,C1QB,C1QC,CCR1,BIN2,C5AR1,CMKLR1,FGR,PLEK,LY86,MNDA,APBB1IP,FERMT3,DOCK2,MRC1,TNFAIP8L2,GPR65,WAS,GPR34,AOAH,GMFG,CASP1,MPEG1,CALHM6,LCP2,TASL,MILR1,CD200R1,CORO1A,RNASE6,CSF1R,CSF3R,SRGN,PYCARD,CD37,TLR4,MYO1F,CD53,CD68,…
ToppCell Atlas	be038619157aeaa7a57ebd66392de940df4f8127	3'-GW_trimst-1-SmallIntestine-Hematopoietic-Myeloid|GW_trimst-1 / Celltypes from developing, pediatric, Crohn's, & adult GI tract	Cells of the human intestinal tract mapped across space and time	5.727e-108	1.752e-103	1.031e-104	1.124e-103	76	198	NPL,IGSF6,HLA-DRA,INPP5D,NCF1,VSIG4,CLEC7A,P2RY13,EVI2A,EVI2B,CFP,NCF2,IKZF1,ARHGAP30,SAMSN1,PARVG,ITGB2,F13A1,CD163,CD84,TYROBP,PTPRC,FCER1G,FCGR1A,SASH3,BTK,C1QA,C1QB,C1QC,CCR1,BIN2,C5AR1,CMKLR1,PLEK,SCIMP,LY86,MNDA,VAV1,APBB1IP,FERMT3,DOCK2,MRC1,TNFAIP8L2,GPR65,WAS,GPR34,AOAH,GMFG,CASP1,MPEG1,CALHM6,RUNX3,LCP2,TASL,MILR1,CD200R1,CORO1A,RNASE6,CSF1R,CSF3R,SRGN,PYCARD,CD37,TLR4,MYO1F,CD53,CD68,P…
ToppCell Atlas	148e09e27e4a563bdd1fbe9a593cd938885cbb1b	wk_08-11-Hematologic-Myeloid|wk_08-11 / Celltypes from embryonic and fetal-stage human lung	Human embryonic and fetal stage lung cell atlas	1.476e-107	4.515e-103	2.509e-104	2.736e-103	76	200	NPL,IGSF6,HLA-DRA,INPP5D,NCF1,TRPM2,VSIG4,SUSD3,CLEC7A,P2RY13,EVI2A,EVI2B,NCF2,IKZF1,ARHGAP30,TLR7,SAMSN1,PARVG,ITGB2,F13A1,CD163,CD84,TYROBP,PTPRC,FCER1G,FCGR1A,SASH3,BTK,C1QA,C1QB,C1QC,CCR1,PLEK,SCIMP,LY86,MNDA,KYNU,VAV1,APBB1IP,FERMT3,DOCK2,MRC1,GPBAR1,TNFAIP8L2,WAS,GPR34,AOAH,GMFG,IRF8,MPEG1,OAS1,CALHM6,LCP2,TASL,MILR1,CD200R1,ARHGAP4,CORO1A,RNASE6,CSF1R,SRGN,PYCARD,CD37,TLR4,MYO1F,CD53,CD68,…
ToppCell Atlas	bce138f067b8962ecef1ddec6511a3f142d81d78	PCW_07-8,5-Hematologic_Myeloid-Hem_Myeloid_macrophage|PCW_07-8,5 / Celltypes from embryonic and fetal-stage human lung	A topographic atlas defines developmental origins of cell heterogeneity in the human embryonic lung	1.923e-107	5.884e-103	3.097e-104	3.377e-103	75	191	NPL,IGSF6,ATP8B4,CEBPA,ARL11,INPP5D,TRPM2,VSIG4,CLEC7A,EVI2B,NCF2,IKZF1,ARHGAP30,TLR7,SAMSN1,SLC15A3,PARVG,ITGAL,ITGB2,F13A1,CD163,CD84,TYROBP,PTPRC,FCER1G,FCGR1A,SASH3,PIK3CG,BTK,C1QA,C1QB,C1QC,CCR1,BIN2,CMKLR1,PLEK,LY86,MNDA,KYNU,VAV1,APBB1IP,TMEM236,FERMT3,DOCK2,PLA2G7,MRC1,GPBAR1,WAS,GPR34,AOAH,MPEG1,OAS1,LCP2,TASL,SLA,MILR1,CD200R1,CORO1A,RNASE6,CSF1R,MCTP1,CSF2RB,SRGN,CD37,CD53,GAB3,CD68,SI…
ToppCell Atlas	cb4ea1bc1427230070e9696baeda7de241c354b1	PCW_05-06-Hematologic_Myeloid-Hem_Myeloid_monocytic-im_immature_monocyte2_(4)|PCW_05-06 / Celltypes from embryonic and fetal-stage human lung	A topographic atlas defines developmental origins of cell heterogeneity in the human embryonic lung	1.646e-106	5.036e-102	2.518e-103	2.746e-102	74	186	SLAMF8,CD52,ATP8B4,HK3,HLA-DRA,VSIG4,CLEC7A,P2RY13,GPR84,EVI2B,NCF2,IKZF1,ARHGAP30,SIRPB2,TLR7,SAMSN1,PARVG,ITGAL,ITGB2,F13A1,CD163,CD300C,CD84,CCR2,TYROBP,PTPRC,FCAR,FCER1G,FCGR1A,PIK3CG,BTK,C1QA,C1QB,C1QC,CCL3L1,CCR1,NKG7,BIN2,C5AR1,CMKLR1,FGR,PLEK,LY86,MNDA,KYNU,VAV1,APBB1IP,GPR65,WAS,CASP1,MPEG1,LCP2,TASL,RGS1,MILR1,CD200R1,CYTIP,RNASE6,CSF1R,CSF2RB,SRGN,CD37,CD53,CD68,TNF,SIGLEC1,LY9,CD180,L…
ToppCell Atlas	79c8ab15e73f727c5e110ab9eab3ccb5edf9f714	5'-GW_trimst-1,5-SmallIntestine-Hematopoietic-Myeloid|GW_trimst-1,5 / Celltypes from developing, pediatric, Crohn's, & adult GI tract	Cells of the human intestinal tract mapped across space and time	5.509e-106	1.685e-101	7.328e-103	7.992e-102	75	198	NPL,IGSF6,HLA-DRA,INPP5D,NCF1,VSIG4,CLEC7A,P2RY13,EVI2B,CFP,NCF2,IKZF1,BCL2A1,SAMSN1,PARVG,ITGB2,F13A1,CD163,CD84,TYROBP,ADORA3,PTPRC,FCER1G,FCGR1A,BTK,C1QA,C1QB,C1QC,CCR1,MAFB,BIN2,CMKLR1,PLEK,SCIMP,LY86,MNDA,VAV1,APBB1IP,FERMT3,DOCK2,MRC1,TNFAIP8L2,WAS,GPR34,AOAH,GMFG,MPEG1,CALHM6,LCP2,TASL,MILR1,CD200R1,MSR1,ARHGAP4,CORO1A,RNASE6,CSF1R,CSF3R,SRGN,PYCARD,CD37,TLR4,MYO1F,CD53,CD68,PRKCB,CD74,LSP…
ToppCell Atlas	b226f97c034831d75258214bed9edbad15a501b2	3'-GW_trimst-1-SmallIntestine-Hematopoietic|GW_trimst-1 / Celltypes from developing, pediatric, Crohn's, & adult GI tract	Cells of the human intestinal tract mapped across space and time	5.509e-106	1.685e-101	7.328e-103	7.992e-102	75	198	NPL,CD52,IGSF6,HLA-DRA,INPP5D,NCF1,VSIG4,CLEC7A,P2RY13,EVI2A,EVI2B,CFP,NCF2,IKZF1,ARHGAP30,SAMSN1,PARVG,ITGB2,F13A1,CD163,CD84,TYROBP,PTPRC,FCER1G,SASH3,BTK,C1QA,C1QB,C1QC,CCR1,NKG7,BIN2,TESC,C5AR1,PLEK,SCIMP,LY86,MNDA,VAV1,APBB1IP,FERMT3,DOCK2,MRC1,TNFAIP8L2,GPR65,WAS,GPR34,AOAH,GMFG,CASP1,MPEG1,CALHM6,RUNX3,LCP2,TASL,SLA,RGS1,CORO1A,RNASE6,CSF1R,SRGN,PYCARD,CD37,MYO1F,CD53,CD68,PRKCB,CD74,LSP1,…
ToppCell Atlas	1d242fbe4ae3628103f6b6f910a7641bb1b75266	PCW_07-8,5-Hematologic_Myeloid-Hem_Myeloid_dendritic|PCW_07-8,5 / Celltypes from embryonic and fetal-stage human lung	A topographic atlas defines developmental origins of cell heterogeneity in the human embryonic lung	5.509e-106	1.685e-101	7.328e-103	7.992e-102	75	198	SLAMF8,IGSF6,ATP8B4,CEBPA,HLA-DRA,INPP5D,TRPM2,VSIG4,CLEC7A,P2RY13,GPR84,EVI2B,NCF2,IKZF1,ARHGAP30,SAMSN1,PARVG,ITGAL,ITGB2,F13A1,CD163,CD300C,CD84,CCR2,TYROBP,PTPRC,FCER1G,FCGR1A,SASH3,PIK3CG,BTK,C1QA,C1QB,C1QC,CCR1,BIN2,CMKLR1,PLEK,LY86,MNDA,KYNU,VAV1,APBB1IP,MRC1,GPBAR1,GPR65,WAS,GPR34,AOAH,MPEG1,LCP2,TASL,SLA,RGS1,MILR1,CD200R1,CYTIP,CORO1A,RNASE6,CSF1R,RASAL3,CSF2RB,SRGN,TREM1,CD53,CD68,CD74…
ToppCell Atlas	a438c64a893d43f781ede42e1c7b615b74dc76ef	PCW_05-06-Hematologic_Myeloid-Hem_Myeloid_macrophage|PCW_05-06 / Celltypes from embryonic and fetal-stage human lung	A topographic atlas defines developmental origins of cell heterogeneity in the human embryonic lung	7.244e-106	2.216e-101	9.235e-103	1.007e-101	74	189	NPL,IGSF6,ATP8B4,INPP5D,TRPM2,VSIG4,CLEC7A,P2RY13,EVI2B,NCF2,IKZF1,TLR7,SAMSN1,SLC15A3,PARVG,ITGAL,ITGB2,F13A1,CD163,CD84,TYROBP,PTPRC,FCER1G,FCGR1A,SASH3,PIK3CG,BTK,C1QA,C1QB,C1QC,CCL3L1,CCR1,BIN2,CMKLR1,PLEK,LY86,MNDA,KYNU,VAV1,APBB1IP,FERMT3,DOCK2,MRC1,GPBAR1,GPR65,WAS,GPR34,AOAH,CASP1,MPEG1,OAS1,LCP2,TASL,RGS1,MILR1,CD200R1,CYTIP,CORO1A,RNASE6,CSF1R,MCTP1,RASAL3,SRGN,CD37,CD53,CD68,SIGLEC1,CD…
ToppCell Atlas	367d300da3925e0a329271b5f19483a37265a878	PCW_05-06-Hematologic_Myeloid-Hem_Myeloid_monocytic-im_immature_monocyte1_(10)|PCW_05-06 / Celltypes from embryonic and fetal-stage human lung	A topographic atlas defines developmental origins of cell heterogeneity in the human embryonic lung	1.913e-105	5.852e-101	2.341e-102	2.553e-101	74	191	ATP8B4,HK3,TNFSF14,HLA-DRA,INPP5D,NCF1,TRPM2,VSIG4,CLEC7A,P2RY13,GPR84,EVI2B,NCF2,IKZF1,SIRPB2,TLR7,SAMSN1,PARVG,ITGAL,ITGB2,F13A1,CD163,CD84,CCR2,TYROBP,PTPRC,FCER1G,FCGR1A,SASH3,PIK3CG,BTK,C1QA,C1QB,C1QC,CCL3L1,CCR1,NKG7,BIN2,PLEK,LY86,MNDA,KYNU,VAV1,APBB1IP,MRC1,GPBAR1,GPR65,WAS,GPR34,AOAH,CASP1,MPEG1,OAS1,LCP2,TASL,RGS1,MILR1,CD200R1,CYTIP,RNASE6,CSF1R,MCTP1,SRGN,CD37,CD53,CD68,LSP1,SLAMF7,LY…
ToppCell Atlas	4d51eb992670bce164eea29b540877b4d567953c	facs-Pancreas-Endocrine-3m-Hematologic|Pancreas / Large_Intestine_Pancreas_Liver - method, tissue, subtissue, age, lineage, cell ontology and free annotation	Mouse Aging Atlas- Tabula Muris Senis	3.441e-105	1.053e-100	3.76e-102	4.1e-101	71	165	CD52,IGSF6,CD244,CLEC5A,INPP5D,NCF1,DOK3,C5AR2,CLEC7A,P2RY13,EVI2A,NCF2,IKZF1,ARHGAP30,SLC15A3,PARVG,ITGB2,CD84,CCR2,TYROBP,PTPRC,FCER1G,LPCAT2,PTPRO,SASH3,C1QB,C1QC,CCR1,ARHGAP25,CCR5,PLCB2,C5AR1,PLEK,SCIMP,LY86,VAV1,APBB1IP,FERMT3,DOCK2,PLA2G7,TNFAIP8L2,GPR65,WAS,GPR34,DUSP2,GMFG,IRF8,MPEG1,RUNX3,LCP2,SLA,RGS1,CYTIP,CORO1A,RNASE6,SLC11A1,CSF1R,CSF2RB,MYO1F,CD53,CD68,CD74,LSP1,TNF,SLAMF7,CD180,A…
ToppCell Atlas	2e9e703c3f89784a47ed40f799d2aa86eba6cc9a	facs-Pancreas-Endocrine-3m-Hematologic-leukocyte|Pancreas / Large_Intestine_Pancreas_Liver - method, tissue, subtissue, age, lineage, cell ontology and free annotation	Mouse Aging Atlas- Tabula Muris Senis	3.441e-105	1.053e-100	3.76e-102	4.1e-101	71	165	CD52,IGSF6,CD244,CLEC5A,INPP5D,NCF1,DOK3,C5AR2,CLEC7A,P2RY13,EVI2A,NCF2,IKZF1,ARHGAP30,SLC15A3,PARVG,ITGB2,CD84,CCR2,TYROBP,PTPRC,FCER1G,LPCAT2,PTPRO,SASH3,C1QB,C1QC,CCR1,ARHGAP25,CCR5,PLCB2,C5AR1,PLEK,SCIMP,LY86,VAV1,APBB1IP,FERMT3,DOCK2,PLA2G7,TNFAIP8L2,GPR65,WAS,GPR34,DUSP2,GMFG,IRF8,MPEG1,RUNX3,LCP2,SLA,RGS1,CYTIP,CORO1A,RNASE6,SLC11A1,CSF1R,CSF2RB,MYO1F,CD53,CD68,CD74,LSP1,TNF,SLAMF7,CD180,A…
ToppCell Atlas	8715ea74d02e9b7cd05fa1b4896b353078544678	facs-Pancreas-Endocrine-3m-Hematologic-nan|Pancreas / Large_Intestine_Pancreas_Liver - method, tissue, subtissue, age, lineage, cell ontology and free annotation	Mouse Aging Atlas- Tabula Muris Senis	3.441e-105	1.053e-100	3.76e-102	4.1e-101	71	165	CD52,IGSF6,CD244,CLEC5A,INPP5D,NCF1,DOK3,C5AR2,CLEC7A,P2RY13,EVI2A,NCF2,IKZF1,ARHGAP30,SLC15A3,PARVG,ITGB2,CD84,CCR2,TYROBP,PTPRC,FCER1G,LPCAT2,PTPRO,SASH3,C1QB,C1QC,CCR1,ARHGAP25,CCR5,PLCB2,C5AR1,PLEK,SCIMP,LY86,VAV1,APBB1IP,FERMT3,DOCK2,PLA2G7,TNFAIP8L2,GPR65,WAS,GPR34,DUSP2,GMFG,IRF8,MPEG1,RUNX3,LCP2,SLA,RGS1,CYTIP,CORO1A,RNASE6,SLC11A1,CSF1R,CSF2RB,MYO1F,CD53,CD68,CD74,LSP1,TNF,SLAMF7,CD180,A…
ToppCell Atlas	dd61854de202c805100bad58f1ce08c3bd04bb58	11,5-Distal-Immune-Hematopoietic,_Macrophage|Distal / Age, Tissue, Lineage and Cell class	Human Fetal Lung in Development	8.176e-104	2.501e-99	8.626e-101	9.407e-100	74	199	CD52,IGSF6,HLA-DRA,NCF1,VSIG4,SUSD3,CLEC7A,P2RY13,EVI2A,EVI2B,CFP,NCF2,IKZF1,ARHGAP30,SAMSN1,PARVG,ITGAL,ITGB2,F13A1,CD163,CD300C,CCR2,TYROBP,PTPRC,FCER1G,FCGR1A,BTK,C1QA,C1QB,C1QC,BIN2,FGR,PLEK,SCIMP,LY86,MNDA,KYNU,ALOX5,VAV1,APBB1IP,FERMT3,DOCK2,MRC1,GPBAR1,TNFAIP8L2,GPR65,WAS,GPR34,BATF,AOAH,GMFG,MPEG1,CALHM6,TASL,SLA,RGS1,CORO1A,RNASE6,CSF1R,SRGN,CD37,MYO1F,CD53,CD68,CD74,LSP1,CD180,LYZ,ARHGA…
ToppCell Atlas	f4d11d06be46f13adbf36d94bc2bdcd14d0bfa75	PCW_05-06-Hematologic_Myeloid-Hem_Myeloid_monocytic-im_myeloid_progenitor2_(3)|PCW_05-06 / Celltypes from embryonic and fetal-stage human lung	A topographic atlas defines developmental origins of cell heterogeneity in the human embryonic lung	4.279e-102	1.309e-97	4.364e-99	4.759e-98	72	188	ATP8B4,ARL11,HLA-DRA,INPP5D,TRPM2,VSIG4,SUSD3,CLEC7A,P2RY13,GPR84,EVI2B,NCF2,IKZF1,TLR7,SAMSN1,PARVG,ITGB2,F13A1,CD163,CD300C,CD84,TYROBP,PTPRC,FCER1G,FCGR1A,PIK3CG,BTK,C1QA,C1QB,C1QC,CCR1,NKG7,BIN2,CMKLR1,PLEK,LY86,MNDA,KYNU,VAV1,APBB1IP,TMEM236,FERMT3,DOCK2,MRC1,GPBAR1,GPR65,WAS,GPR34,CASP1,MPEG1,LCP2,TASL,SLA,MILR1,CD200R1,CORO1A,RNASE6,CSF1R,MCTP1,RASAL3,CSF2RB,SRGN,CD53,CD68,SIGLEC1,CD180,LY…
ToppCell Atlas	76d60ac7ac5d1eaf530f0c741d9c48e0bd58396b	Thalamus-Hematopoietic|Thalamus / BrainAtlas - Mouse McCarroll V32	Mouse Adult Brain Overview (690k cells, 9 regions, 565 cell clusters)	7.446e-101	2.278e-96	7.349e-98	8.015e-97	69	166	CD52,IGSF6,HK3,ARL11,CLEC5A,NCF1,C5AR2,SUSD3,P2RY13,IKZF1,ARHGAP30,TLR7,SAMSN1,PARVG,ITGB2,F13A1,CD163,CD84,TYROBP,PTPRC,FCER1G,SASH3,PIK3CG,BTK,C1QA,C1QB,C1QC,BIN2,C5AR1,LY86,VAV1,FERMT3,DOCK2,MRC1,TNFAIP8L2,GPR65,WAS,GPR34,GMFG,IRF8,CASP1,MPEG1,LCP2,TASL,SLA,HVCN1,MILR1,CD200R1,MSR1,ARHGAP4,RHOH,SLC11A1,CSF1R,CSF2RB,CSF3R,IGHM,CD37,TLR2,MYO1F,CD53,CD68,CD74,SIGLEC1,CD180,ARHGAP45,HCK,HCLS1,CYTH…
ToppCell Atlas	09df40ff9b493170861b3f6e57a942a834655b5c	renal_medulla_nuclei-Renal_AKI_(acute_kidney_injury)-Immune-Myeloid|Renal_AKI_(acute_kidney_injury) / Celltypes from Cells and Nuclei per compartment and clinical group	Integrated Single-nucleus and Single-cell RNA-seq of the Adult Human Kidney	1.099e-100	3.363e-96	1.019e-97	1.111e-96	72	195	SLC9A9,ATP8B4,ARL11,INPP5D,NCF1,TRPM2,VSIG4,CLEC7A,NCF2,IKZF1,ARHGAP30,SIRPB2,TLR7,ITGA4,SAMSN1,PARVG,ITGAL,ADA2,ITGB2,F13A1,CD163,CD84,TYROBP,COLEC12,PTPRC,FCER1G,C1QA,C1QB,C1QC,CCR1,ARHGAP25,PLCB2,BIN2,CMKLR1,PLEK,LY86,MNDA,KYNU,ALOX5,VAV1,APBB1IP,DOCK2,MRC1,FLI1,HTR7,AOAH,DOCK10,MPEG1,LCP2,SLA,SLC1A3,MILR1,CD200R1,MSR1,RNASE6,CSF1R,CSF3R,TLR2,ENTPD1,MYO1F,CD53,GAB3,CD68,PRKCB,CD74,SIGLEC1,LYZ,…
ToppCell Atlas	c14d730dd5c94247bc09711eaa5a53bd5a5957be	3'-GW_trimst-1-LargeIntestine-Hematopoietic-Myeloid-LYVE1+_Macrophage|GW_trimst-1 / Celltypes from developing, pediatric, Crohn's, & adult GI tract	Cells of the human intestinal tract mapped across space and time	1.099e-100	3.363e-96	1.019e-97	1.111e-96	72	195	NPL,GIMAP4,IGSF6,ATP8B4,MAN1A1,HLA-DRA,INPP5D,TRPM2,VSIG4,CLEC7A,P2RY13,EVI2A,NCF2,IKZF1,ARHGAP30,TLR7,SAMSN1,PARVG,ITGAL,ITGB2,F13A1,CD163,CD84,TYROBP,ADORA3,PTPRC,FCER1G,FCGR1A,C1QA,C1QB,C1QC,CCR1,MAFB,C5AR1,CMKLR1,PLEK,LY86,VAV1,FERMT3,DOCK2,MRC1,TNFAIP8L2,WAS,GPR34,BATF,AOAH,GMFG,CASP1,MPEG1,CALHM6,LCP2,TASL,MILR1,CD200R1,MSR1,ARHGAP4,CORO1A,RNASE6,CSF1R,SRGN,PYCARD,TLR4,CD53,CD68,PRKCB,CD74,…
ToppCell Atlas	23e22dfb9f9aec17b83574295f889e75f46ded50	3'-Adult-LargeIntestine-Hematopoietic-Myeloid|Adult / Celltypes from developing, pediatric, Crohn's, & adult GI tract	Cells of the human intestinal tract mapped across space and time	1.726e-100	5.281e-96	1.509e-97	1.646e-96	72	196	NPL,SLAMF8,CD52,IGSF6,HK3,HLA-DRA,VSIG4,CLEC7A,P2RY13,EVI2A,EVI2B,CFP,NCF2,BCL2A1,SAMSN1,PARVG,ITGB2,F13A1,CD163,CD300C,TYROBP,ADORA3,PTPRC,FCER1G,FCGR1A,BTK,C1QA,C1QB,C1QC,CCR1,MAFB,C5AR1,FGR,PLEK,SCIMP,LY86,MNDA,KYNU,ALOX5,FERMT3,DOCK2,MRC1,TNFAIP8L2,GPR65,WAS,GPR34,BATF,GMFG,C19orf38,MPEG1,CALHM6,SLA,RGS1,MSR1,CORO1A,RNASE6,CSF1R,CSF3R,SRGN,CD37,TLR2,MYO1F,TREM1,CD53,CD68,CD74,SIGLEC1,LYZ,MARC…
ToppCell Atlas	5dbe38aef369811d981c0109829563ac66dcc684	3'-GW_trimst-1-LargeIntestine-Hematopoietic|GW_trimst-1 / Celltypes from developing, pediatric, Crohn's, & adult GI tract	Cells of the human intestinal tract mapped across space and time	1.726e-100	5.281e-96	1.509e-97	1.646e-96	72	196	NPL,CD52,IGSF6,HLA-DRA,INPP5D,NCF1,VSIG4,CLEC7A,P2RY13,EVI2A,EVI2B,CFP,NCF2,IKZF1,ARHGAP30,SAMSN1,PARVG,ITGB2,F13A1,CD163,CD84,TYROBP,PTPRC,FCER1G,FCGR1A,SASH3,BTK,C1QA,C1QB,C1QC,CCR1,NKG7,BIN2,TESC,C5AR1,FGR,PLEK,LY86,MNDA,APBB1IP,FERMT3,DOCK2,MRC1,TNFAIP8L2,GPR65,WAS,GPR34,AOAH,GMFG,MPEG1,CALHM6,LCP2,TASL,CD200R1,CORO1A,RNASE6,CSF1R,SRGN,IGHM,CD37,TLR4,MYO1F,CD53,PRKCB,CD74,LSP1,CD180,LYZ,HCK,H…
ToppCell Atlas	23be50d81f4404a609dea821e1a66d221c0e0615	PCW_07-8,5-Hematologic_Myeloid-Hem_Myeloid_monocytic-im_myeloid_progenitor3_(13)|PCW_07-8,5 / Celltypes from embryonic and fetal-stage human lung	A topographic atlas defines developmental origins of cell heterogeneity in the human embryonic lung	2.532e-100	7.747e-96	2.152e-97	2.347e-96	71	187	SLAMF8,IGSF6,ATP8B4,CEBPA,HLA-DRA,INPP5D,TRPM2,VSIG4,SUSD3,CLEC7A,P2RY13,EVI2B,NCF2,IKZF1,ARHGAP30,SIRPB2,TLR7,SAMSN1,PARVG,ITGAL,ITGB2,TLR8,F13A1,CD163,CD84,ACOD1,TYROBP,PTPRC,FCER1G,FCGR1A,SASH3,PIK3CG,BTK,C1QA,C1QB,C1QC,CCR1,CCR5,CMKLR1,PLEK,LY86,MNDA,KYNU,VAV1,APBB1IP,TMEM236,MRC1,GPBAR1,GPR65,WAS,GPR34,AOAH,MPEG1,OAS1,LCP2,TASL,SLA,MILR1,CD200R1,RNASE6,CSF1R,SRGN,CD53,CD68,CD74,CD180,ARHGAP4…
ToppCell Atlas	8fc15c8b78fdd1a578e34325011bc5a87a8aab31	PCW_07-8,5-Hematologic_Myeloid-Hem_Myeloid_dendritic-im_migrating_dendritic_(5)|PCW_07-8,5 / Celltypes from embryonic and fetal-stage human lung	A topographic atlas defines developmental origins of cell heterogeneity in the human embryonic lung	4.043e-100	1.237e-95	3.343e-97	3.646e-96	71	188	SLAMF8,IGSF6,ATP8B4,HLA-DRA,INPP5D,TRPM2,VSIG4,CLEC7A,P2RY13,GPR84,EVI2B,IKZF1,ARHGAP30,TLR7,SAMSN1,PARVG,ITGB2,F13A1,CD163,CD84,TYROBP,PTPRC,FCER1G,FCGR1A,PIK3CG,BTK,C1QA,C1QB,C1QC,CCR1,BIN2,C5AR1,CMKLR1,PLEK,LY86,MNDA,KYNU,VAV1,APBB1IP,TMEM236,PLA2G7,MRC1,GPR65,WAS,GPR34,AOAH,MPEG1,LCP2,TASL,SLA,RGS1,MILR1,CD200R1,CYTIP,RHOH,RNASE6,CSF1R,MCTP1,RASAL3,CSF2RB,SRGN,TREM1,CD53,CD68,CD74,CD180,LYZ,H…
ToppCell Atlas	96883ad8e189a46ed5b7eaafc0543e53682d26ed	renal_cortex_nuclei-Renal_AKI_(acute_kidney_injury)-Immune-Myeloid|Renal_AKI_(acute_kidney_injury) / Celltypes from Cells and Nuclei per compartment and clinical group	Integrated Single-nucleus and Single-cell RNA-seq of the Adult Human Kidney	4.221e-100	1.291e-95	3.398e-97	3.706e-96	72	198	SLC9A9,ATP8B4,HLA-DRA,INPP5D,NCF1,TRPM2,VSIG4,CLEC7A,P2RY13,NCF2,IKZF1,ARHGAP30,SIRPB2,ITGA4,SAMSN1,PARVG,ADA2,ITGB2,F13A1,CD163,CD84,TYROBP,COLEC12,PTPRC,FCER1G,C1QA,C1QB,C1QC,P2RY14,ARHGAP25,PLCB2,CMKLR1,FGR,PLEK,LY86,MNDA,KYNU,ALOX5,VAV1,APBB1IP,DOCK2,MRC1,FLI1,NIBAN1,HTR7,GPR34,AOAH,DOCK10,MPEG1,LCP2,SLA,SLC1A3,MILR1,ARRB1,SLC11A1,CSF1R,MCTP1,CSF3R,PLXNC1,SRGN,TLR2,ENTPD1,MYO1F,CD53,GAB3,PRKC…
ToppCell Atlas	2969515fa33d911e4eb55634fa2846f68a9f7896	11,5-Airway-Immune|Airway / Age, Tissue, Lineage and Cell class	Human Fetal Lung in Development	1.02e-99	3.122e-95	8.004e-97	8.729e-96	72	200	CD52,IGSF6,HLA-DRA,INPP5D,NCF1,SUSD3,CLEC7A,P2RY13,EVI2A,EVI2B,CFP,NCF2,IKZF1,ARHGAP30,PARVG,ITGAL,ITGB2,F13A1,CD163,CD300C,CCR2,TYROBP,PTPRC,PTPRCAP,FCER1G,FCGR1A,SASH3,BTK,C1QA,C1QB,C1QC,NKG7,BIN2,FGR,PLEK,LY86,MNDA,ALOX5,VAV1,APBB1IP,FERMT3,DOCK2,TNFAIP8L2,GPR65,WAS,GPR34,AOAH,GMFG,MPEG1,TASL,SLA,RGS1,ARHGAP4,CORO1A,RNASE6,CSF1R,RASAL3,SRGN,CD37,MYO1F,CD53,CD68,CD74,LSP1,CD180,LYZ,ARHGAP45,IL2…
ToppCell Atlas	644c8a8af6a378fced4c70dec9a0de906f8d6e69	droplet-Pancreas-Endocrine-18m-Hematologic-leukocyte|Pancreas / Large_Intestine_Pancreas_Liver - method, tissue, subtissue, age, lineage, cell ontology and free annotation	Mouse Aging Atlas- Tabula Muris Senis	1.651e-99	5.051e-95	1.203e-96	1.312e-95	68	163	CD52,IGSF6,HK3,ARL11,CLEC5A,INPP5D,C5AR2,CLEC7A,EVI2A,NCF2,IKZF1,ARHGAP30,SAMSN1,SLC15A3,PARVG,ITGAL,ITGB2,CD84,TYROBP,PTPRC,FCER1G,LPCAT2,CXCR4,BTK,C1QB,C1QC,CCR1,CCR5,C5AR1,PLEK,SCIMP,LY86,MNDA,VAV1,APBB1IP,FERMT3,PLA2G7,TNFAIP8L2,GPR65,DUSP2,CAPN3,GMFG,IRF8,CASP1,MPEG1,RUNX3,LCP2,SLA,HVCN1,RGS1,RHOH,CORO1A,RNASE6,SLC11A1,CSF1R,CSF3R,SRGN,MYO1F,CD53,CD68,CD74,TNF,SLAMF7,ARHGAP45,HCK,HCLS1,CYTH4…
ToppCell Atlas	8b0f8a2d5b38f3bbff265211a7607acc85fa38b0	droplet-Pancreas-Endocrine-18m-Hematologic|Pancreas / Large_Intestine_Pancreas_Liver - method, tissue, subtissue, age, lineage, cell ontology and free annotation	Mouse Aging Atlas- Tabula Muris Senis	1.651e-99	5.051e-95	1.203e-96	1.312e-95	68	163	CD52,IGSF6,HK3,ARL11,CLEC5A,INPP5D,C5AR2,CLEC7A,EVI2A,NCF2,IKZF1,ARHGAP30,SAMSN1,SLC15A3,PARVG,ITGAL,ITGB2,CD84,TYROBP,PTPRC,FCER1G,LPCAT2,CXCR4,BTK,C1QB,C1QC,CCR1,CCR5,C5AR1,PLEK,SCIMP,LY86,MNDA,VAV1,APBB1IP,FERMT3,PLA2G7,TNFAIP8L2,GPR65,DUSP2,CAPN3,GMFG,IRF8,CASP1,MPEG1,RUNX3,LCP2,SLA,HVCN1,RGS1,RHOH,CORO1A,RNASE6,SLC11A1,CSF1R,CSF3R,SRGN,MYO1F,CD53,CD68,CD74,TNF,SLAMF7,ARHGAP45,HCK,HCLS1,CYTH4…
ToppCell Atlas	aaff80d254131d1f1230bb12b6f43bc061ab5ab3	droplet-Pancreas-Endocrine-18m-Hematologic-leukocyte|Pancreas / Large_Intestine_Pancreas_Liver - method, tissue, subtissue, age, lineage, cell ontology and free annotation	Mouse Aging Atlas- Tabula Muris Senis	1.651e-99	5.051e-95	1.203e-96	1.312e-95	68	163	CD52,IGSF6,HK3,ARL11,CLEC5A,INPP5D,C5AR2,CLEC7A,EVI2A,NCF2,IKZF1,ARHGAP30,SAMSN1,SLC15A3,PARVG,ITGAL,ITGB2,CD84,TYROBP,PTPRC,FCER1G,LPCAT2,CXCR4,BTK,C1QB,C1QC,CCR1,CCR5,C5AR1,PLEK,SCIMP,LY86,MNDA,VAV1,APBB1IP,FERMT3,PLA2G7,TNFAIP8L2,GPR65,DUSP2,CAPN3,GMFG,IRF8,CASP1,MPEG1,RUNX3,LCP2,SLA,HVCN1,RGS1,RHOH,CORO1A,RNASE6,SLC11A1,CSF1R,CSF3R,SRGN,MYO1F,CD53,CD68,CD74,TNF,SLAMF7,ARHGAP45,HCK,HCLS1,CYTH4…
ToppCell Atlas	c9e3fefa8d68d0e2b954f85ce37813185ff98d84	PCW_07-8,5-Hematologic_ErythroMegGranulo-Hem_Granulocytic-im_neutrophils_(9)|PCW_07-8,5 / Celltypes from embryonic and fetal-stage human lung	A topographic atlas defines developmental origins of cell heterogeneity in the human embryonic lung	4.001e-99	1.224e-94	2.847e-96	3.104e-95	71	193	ATP8B4,ARL11,HLA-DRA,INPP5D,TRPM2,VSIG4,C5AR2,CLEC7A,EVI2B,NCF2,IKZF1,ARHGAP30,SIRPB2,TLR7,SAMSN1,PARVG,ITGAL,ITGB2,F13A1,CD163,CD84,CCR2,TYROBP,PTPRC,FCER1G,FCGR1A,SASH3,PIK3CG,BTK,C1QA,C1QB,C1QC,CCR1,BIN2,PLEK,LY86,MNDA,KYNU,VAV1,APBB1IP,TMEM236,DOCK2,MRC1,GPR65,WAS,GPR34,AOAH,MPEG1,LCP2,TASL,SLA,MILR1,CD200R1,CORO1A,RNASE6,CSF1R,SRGN,TLR2,MYO1F,CD53,CD68,TNF,SIGLEC1,CD180,LYZ,ARHGAP45,MARCO,HC…
ToppCell Atlas	85c5d07189eb7bb413f708a3ca40de08af3cb106	PCW_07-8,5-Hematologic_ErythroMegGranulo-Hem_Granulocytic|PCW_07-8,5 / Celltypes from embryonic and fetal-stage human lung	A topographic atlas defines developmental origins of cell heterogeneity in the human embryonic lung	6.27e-99	1.918e-94	4.263e-96	4.649e-95	71	194	ATP8B4,TNFSF14,ARL11,HLA-DRA,INPP5D,TRPM2,VSIG4,C5AR2,CLEC7A,EVI2B,NCF2,IKZF1,ARHGAP30,SIRPB2,TLR7,SAMSN1,PARVG,ITGAL,ITGB2,F13A1,CD163,CD84,CCR2,TYROBP,PTPRC,FCER1G,FCGR1A,SASH3,PIK3CG,BTK,C1QA,C1QB,C1QC,CCR1,NKG7,BIN2,PLEK,LY86,MNDA,KYNU,VAV1,APBB1IP,TMEM236,DOCK2,MRC1,GPR65,WAS,GPR34,AOAH,MPEG1,LCP2,TASL,SLA,MILR1,CD200R1,CORO1A,RNASE6,CSF1R,SRGN,MYO1F,CD53,CD68,TNF,SIGLEC1,CD180,LYZ,MARCO,HCK…
ToppCell Atlas	b4401777b03773ddc04bf13236c9528027f928b7	PCW_05-06-Hematologic_Myeloid-Hem_Myeloid_monocytic-im_proliferating_myeloid_(8)|PCW_05-06 / Celltypes from embryonic and fetal-stage human lung	A topographic atlas defines developmental origins of cell heterogeneity in the human embryonic lung	6.27e-99	1.918e-94	4.263e-96	4.649e-95	71	194	ATP8B4,HLA-DRA,INPP5D,TRPM2,VSIG4,CLEC7A,P2RY13,EVI2B,NCF2,IKZF1,TLR7,SAMSN1,PARVG,ITGAL,ITGB2,CD163,CCR2,TYROBP,TMEM156,PTPRC,FCER1G,FCGR1A,PIK3CG,BTK,C1QA,C1QB,C1QC,CCL3L1,CCR1,NKG7,CCR5,BIN2,CMKLR1,PLEK,LY86,MNDA,KYNU,VAV1,APBB1IP,TMEM236,DOCK2,MRC1,GPR65,WAS,GPR34,BATF,AOAH,CASP1,MPEG1,LCP2,SLA,RGS1,MILR1,CD200R1,CYTIP,CORO1A,RNASE6,CSF1R,MCTP1,RASAL3,SRGN,CD53,CD68,LSP1,CD180,LYZ,ARHGAP45,HC…
ToppCell Atlas	705aa5442c61d5fdc0aafb2ad40b8c9d2dc566c6	15-Airway-Immune-Hematopoietic,_Macrophage|Airway / Age, Tissue, Lineage and Cell class	Human Fetal Lung in Development	9.797e-99	2.997e-94	6.516e-96	7.106e-95	71	195	SLAMF8,IGSF6,ARL11,CLEC5A,HLA-DRA,INPP5D,NCF1,TRPM2,VSIG4,CLEC7A,P2RY13,GPR84,EVI2A,EVI2B,CFP,NCF2,IKZF1,TLR7,BCL2A1,PARVG,ITGB2,CD163,CD300C,CD84,TYROBP,ADORA3,PTPRC,FCER1G,FCGR1A,C1QA,C1QB,C1QC,CCL3L1,CCR1,PLEK,LY86,MNDA,ALOX5,DOCK2,MRC1,TNFAIP8L2,WAS,GPR34,AOAH,GMFG,IRF8,MPEG1,CALHM6,TASL,RGS1,MSR1,ARHGAP4,CORO1A,RNASE6,CSF1R,CSF3R,SRGN,CD37,MYO1F,CD53,CD68,CD74,LSP1,TNF,CD180,LYZ,ARHGAP45,HCK…
ToppCell Atlas	437e2f84b64d99928aedbab7366ff0ec91e74038	PSB-critical-LOC-Myeloid|LOC / Location, Severity, dps_group, Lineage and Cell class of Upper airway (combined)	Upper Airway and Bronchi Atlas of COVID-19 Patients	3.673e-98	1.124e-93	2.391e-95	2.608e-94	71	198	SLAMF8,CYP1B1,IGSF6,RASSF2,CXCL10,CLEC5A,NCF1,VSIG4,CLEC7A,GPR84,EVI2B,BCL2A1,SAMSN1,EPB41L3,ITGB2,CD163,CD84,TYROBP,PTPRC,FCER1G,FCGR1A,BTK,C1QA,C1QB,C1QC,CCR1,MAFB,CCL8,CMKLR1,FGR,PLEK,LY86,MNDA,ALOX5,SDS,FERMT3,PMP22,DOCK2,PLA2G7,WAS,GPR34,GMFG,IRF8,MPEG1,CCRL2,CALHM6,APOE,LCP2,SLA,SLC1A3,MSR1,CORO1A,RNASE6,SLC11A1,CSF1R,CSF2RB,CSF3R,PLXNC1,SRGN,CD37,TREM1,CD53,CD68,PRKCB,TNFAIP6,LYZ,CTSL,MARC…
ToppCell Atlas	ad7ae5106141669b353800fece833b3cd5bdccee	Tracheal-NucSeq-Immune_Myeloid|NucSeq / Cell types per location group and 10X technology with lineage, and cell group designations	A spatial multi-omics atlas of the human lung reveals a novel immune cell survival niche	8.741e-98	2.674e-93	5.349e-95	5.833e-94	71	200	NPL,PALD1,ATP8B4,DOCK11,RASSF2,HLA-DRA,INPP5D,NCF1,TRPM2,VSIG4,CLEC7A,NCF2,IKZF1,SIRPB2,SAMSN1,EPB41L3,PARVG,F13A1,CD163,CD84,TYROBP,PTPRC,FCER1G,BTK,C1QA,C1QB,C1QC,P2RY14,PLCB2,CMKLR1,FGR,MERTK,PLEK,LY86,MNDA,ALOX5,VAV1,APBB1IP,DOCK2,MRC1,FLI1,GPR65,HTR7,AOAH,IRF8,DOCK10,MPEG1,LCP2,SLA,SLC1A3,RGS1,CD200R1,MSR1,SLC11A1,GIMAP8,CSF1R,MCTP1,CSF3R,SRGN,TLR2,MYO1F,CD53,GAB3,PRKCB,CD74,SIGLEC1,MARCO,HC…
ToppCell Atlas	1438b84096de9b4abe9e6213caa07f6bdff67358	Tracheal-10x5prime-Immune_Myeloid-Macrophage_other|10x5prime / Cell types per location group and 10X technology with lineage, and cell group designations	A spatial multi-omics atlas of the human lung reveals a novel immune cell survival niche	8.741e-98	2.674e-93	5.349e-95	5.833e-94	71	200	SLAMF8,IGSF6,CLEC5A,HLA-DRA,TRPM2,DOK3,VSIG4,CLEC7A,GPR84,NCF2,TLR7,BCL2A1,SAMSN1,PARVG,ITGB2,F13A1,CD163,CD300C,CD84,TYROBP,ADORA3,PTPRC,FCER1G,FCGR1A,BTK,C1QA,C1QB,C1QC,CCR1,PLCB2,C5AR1,FGR,MERTK,PLEK,LY86,MNDA,ALOX5,SDS,FERMT3,DOCK2,PLA2G7,MRC1,TNFAIP8L2,WAS,GPR34,IRF8,MPEG1,CCRL2,APOE,LCP2,TASL,SLA,RGS1,MSR1,ARHGAP4,CORO1A,RNASE6,SLC11A1,CSF1R,CSF3R,SRGN,TLR2,MYO1F,CD53,CD68,HCK,HCLS1,CYTH4,S…
ToppCell Atlas	cc3cdfc4636d8892500ce60518c5ccc100b9e5df	Tracheal-10x3prime_v2-Immune_Myeloid|10x3prime_v2 / Cell types per location group and 10X technology with lineage, and cell group designations	A spatial multi-omics atlas of the human lung reveals a novel immune cell survival niche	8.741e-98	2.674e-93	5.349e-95	5.833e-94	71	200	NPL,SLAMF8,IGSF6,NCF1,DOK3,VSIG4,CLEC7A,EVI2A,EVI2B,CFP,NCF2,BCL2A1,SAMSN1,PARVG,ITGB2,TLR8,CD163,CD300C,CD84,TYROBP,ADORA3,PTPRC,FCER1G,FCGR1A,BTK,C1QA,C1QB,C1QC,CCR1,C5AR1,FGR,PLEK,SCIMP,LY86,MNDA,KYNU,ALOX5,SDS,FERMT3,DOCK2,PLA2G7,MRC1,TNFAIP8L2,WAS,GPR34,AOAH,GMFG,IRF8,C19orf38,MPEG1,APOE,SLA,SLC1A3,MSR1,RNASE6,SLC11A1,CSF1R,CSF3R,SRGN,CD37,TLR2,MYO1F,TREM1,CD53,CD68,SIGLEC1,LYZ,MARCO,HCK,HCL…

## Sheet: Upregulated in 3D4-21 vs PAM
Enriched functiona term, transriptional regulators and co-regulated cell types among top DEGs upregulated in 3D4/21 compared to PAM
Category	ID	Name	Source	p-value	q-value Bonferroni	q-value FDR B&H	q-value FDR B&Y	Hit Count in Query List	Hit Count in Genome	Hit in Query List
GO: Molecular Function	GO:0001216	DNA-binding transcription activator activity		6.673e-06	0.005732	0.003401	0.02494	29	566	HNF4A,TWIST1,HOXA5,HOXA9,HOXA10,HOXB3,HOXB5,GRHL1,HOXB7,SALL2,HOXD4,HOXD8,PITX1,POU2F3,EBF4,FOXJ1,WT1,OSR2,BARX2,SIX1,MSX1,TP63,MYT1,IRF6,BNC1,OTX1,ELF3,PAX5,TP73
GO: Molecular Function	GO:0000981	DNA-binding transcription factor activity, RNA polymerase II-specific		1.482e-05	0.01273	0.003401	0.02494	53	1412	PDE3A,IRX5,MNX1,BCL11A,HNF4A,TWIST1,HOXA5,HOXA9,HOXA10,HOXB3,HOXB4,HOXB5,HOXB6,GRHL1,HOXB7,HOXB8,HOXB9,HOXC9,SALL2,SALL1,HOXD4,HOXD8,HOXD9,PITX1,POU2F3,EBF4,FOXJ1,WT1,OSR2,POU3F3,BARX2,SIM1,SIX1,MSX1,TP63,DMRTA1,TSHZ2,MYT1,IRF6,MYEF2,DLX1,TBX2,HNF1B,NR2F1,NR2F2,OTX1,OVOL1,ZFHX4,ELF3,PAX2,PAX5,EMX2,TP73
GO: Molecular Function	GO:0001228	DNA-binding transcription activator activity, RNA polymerase II-specific		1.508e-05	0.01295	0.003401	0.02494	28	560	HNF4A,TWIST1,HOXA5,HOXA9,HOXA10,HOXB3,HOXB5,GRHL1,HOXB7,SALL2,HOXD4,HOXD8,PITX1,POU2F3,EBF4,FOXJ1,WT1,OSR2,BARX2,SIX1,MSX1,TP63,MYT1,IRF6,OTX1,ELF3,PAX5,TP73
GO: Molecular Function	GO:0022843	voltage-gated monoatomic cation channel activity		1.584e-05	0.01361	0.003401	0.02494	13	152	TSPOAP1,KCNK12,CACHD1,KCNT2,KCNK5,CACNA2D3,KCNC3,KCNJ5,KCNJ16,KCNMA1,GRIN2A,KCNH3,CACNG6
GO: Molecular Function	GO:0003700	DNA-binding transcription factor activity		2.023e-05	0.01738	0.003476	0.02549	55	1502	PDE3A,IRX5,MNX1,BCL11A,HNF4A,TWIST1,HOXA5,HOXA9,HOXA10,HOXB3,HOXB4,HOXB5,HOXB6,GRHL1,HOXB7,HOXB8,HOXB9,HOXC9,SALL2,SALL1,HOXD4,HOXD8,HOXD9,PITX1,POU2F3,EBF4,FOXJ1,WT1,OSR2,POU3F3,BARX2,SIM1,SIX1,MSX1,TP63,DMRTA1,TSHZ2,MYT1,IRF6,STOX1,MYEF2,BNC1,DLX1,TBX2,HNF1B,NR2F1,NR2F2,OTX1,OVOL1,ZFHX4,ELF3,PAX2,PAX5,EMX2,TP73
GO: Molecular Function	GO:0046873	metal ion transmembrane transporter activity		0.0001024	0.08794	0.01241	0.09102	23	465	TSPOAP1,NALF1,SCN5A,TRPM8,KCNK12,CACHD1,SHROOM2,SLC8A3,SLC9A2,KCNT2,SLC34A1,KCNK5,CACNA2D3,KCNC3,KCNJ5,KCNJ16,KCNMA1,SLC23A1,TUSC3,GRIN2A,KCNH3,CACNG6,NIPAL2
GO: Molecular Function	GO:0005244	voltage-gated monoatomic ion channel activity		0.0001035	0.08893	0.01241	0.09102	13	182	TSPOAP1,KCNK12,CACHD1,KCNT2,KCNK5,CACNA2D3,KCNC3,KCNJ5,KCNJ16,KCNMA1,GRIN2A,KCNH3,CACNG6
GO: Molecular Function	GO:0022832	voltage-gated channel activity		0.0001156	0.09929	0.01241	0.09102	13	184	TSPOAP1,KCNK12,CACHD1,KCNT2,KCNK5,CACNA2D3,KCNC3,KCNJ5,KCNJ16,KCNMA1,GRIN2A,KCNH3,CACNG6
GO: Molecular Function	GO:0000977	RNA polymerase II transcription regulatory region sequence-specific DNA binding		0.0001343	0.1154	0.01282	0.09402	51	1459	IRX5,BCL11A,HNF4A,TWIST1,HOXA5,HOXA9,HOXA10,HOXB3,HOXB4,HOXB5,HOXB6,GRHL1,HOXB7,HOXB8,HOXB9,HOXC9,SALL2,SALL1,HOXD4,HOXD8,HOXD9,PITX1,POU2F3,EBF4,FOXJ1,WT1,OSR2,POU3F3,BARX2,SIM1,SIX1,MSX1,TP63,DMRTA1,MYT1,IRF6,STOX1,MYEF2,DLX1,TBX2,HNF1B,NR2F1,NR2F2,OTX1,OVOL1,ZFHX4,ELF3,PAX2,PAX5,EMX2,TP73
GO: Molecular Function	GO:0000987	cis-regulatory region sequence-specific DNA binding		0.0002583	0.2219	0.02021	0.1482	45	1271	IRX5,BCL11A,HNF4A,TWIST1,HOXA5,HOXA9,HOXA10,HOXB3,HOXB4,HOXB5,HOXB6,GRHL1,HOXB7,HOXB9,HOXC9,SALL2,SALL1,HOXD4,HOXD9,PITX1,POU2F3,EBF4,FOXJ1,WT1,POU3F3,SIX1,MSX1,TP63,DMRTA1,MYT1,IRF6,MYEF2,DLX1,TBX2,HNF1B,NR2F1,NR2F2,OTX1,OVOL1,ZFHX4,ELF3,PAX2,PAX5,EMX2,TP73
GO: Molecular Function	GO:0043395	heparan sulfate proteoglycan binding		0.0002817	0.2419	0.02021	0.1482	5	29	FST,CHRD,PTPRS,FBLN7,GREM1
GO: Molecular Function	GO:0005261	monoatomic cation channel activity		0.0002823	0.2425	0.02021	0.1482	18	343	TSPOAP1,NALF1,SCN5A,TRPM8,KCNK12,CACHD1,SHROOM2,KCNT2,KCNK5,CACNA2D3,KCNC3,KCNJ5,KCNJ16,KCNMA1,TMEM63C,GRIN2A,KCNH3,CACNG6
GO: Molecular Function	GO:0000978	RNA polymerase II cis-regulatory region sequence-specific DNA binding		0.0003098	0.2661	0.02047	0.1501	44	1244	IRX5,BCL11A,HNF4A,TWIST1,HOXA5,HOXA9,HOXA10,HOXB3,HOXB4,HOXB5,HOXB6,GRHL1,HOXB7,HOXB9,HOXC9,SALL2,SALL1,HOXD4,HOXD9,PITX1,POU2F3,EBF4,FOXJ1,WT1,POU3F3,SIX1,TP63,DMRTA1,MYT1,IRF6,MYEF2,DLX1,TBX2,HNF1B,NR2F1,NR2F2,OTX1,OVOL1,ZFHX4,ELF3,PAX2,PAX5,EMX2,TP73
GO: Molecular Function	GO:1901681	sulfur compound binding		0.0004001	0.3437	0.02189	0.1606	17	323	HNF4A,PGF,LIPG,FGF12,MMP7,FST,SOAT2,ADAMTS1,RTN4RL1,ADAMTSL5,CHRD,NCAM1,PTPRS,CCN3,FBLN7,GSTA1,GREM1
GO: Molecular Function	GO:0005509	calcium ion binding		0.0004064	0.3491	0.02189	0.1606	30	749	CLGN,S100A2,S100A3,S100A4,S100A5,FAT2,MGP,MMP13,LTBP4,PADI1,VIL1,FKBP10,ANXA13,BCAN,PPEF1,DCHS2,SYT12,PCDH17,RHBDL3,VWA2,ADGRL3,NPNT,FBLN7,DSC3,PCDHAC2,SYT7,MEGF6,LTBP1,PCDH1,CDH6
GO: Molecular Function	GO:0033842	N-acetyl-beta-glucosaminyl-glycoprotein 4-beta-N-acetylgalactosaminyltransferase activity		0.0004206	0.3613	0.02189	0.1606	2	2	B4GALNT3,B4GALNT4
GO: Molecular Function	GO:0031995	insulin-like growth factor II binding		0.0004457	0.3828	0.02189	0.1606	3	8	IGFBP2,IGFBP3,IGFBP6
GO: Molecular Function	GO:0005539	glycosaminoglycan binding		0.0004588	0.3941	0.02189	0.1606	15	268	PGF,LIPG,FGF12,MMP7,LTBP4,ADAMTS1,RTN4RL1,PODXL2,BCAN,ADAMTSL5,CHRD,NCAM1,PTPRS,CCN3,FBLN7
GO: Molecular Function	GO:0005003	ephrin receptor activity		0.0005316	0.4566	0.02267	0.1663	4	19	NTRK1,EFNA4,EPHA1,EPHA4
GO: Molecular Function	GO:1990837	sequence-specific double-stranded DNA binding		0.0005803	0.4985	0.02267	0.1663	53	1631	IRX5,MNX1,BCL11A,HNF4A,TWIST1,HOXA5,HOXA9,HOXA10,HOXB3,HOXB4,HOXB5,HOXB6,GRHL1,HOXB7,HOXB8,HOXB9,HOXC9,SALL2,SALL1,HOXD4,HOXD8,HOXD9,PITX1,POU2F3,EBF4,FOXJ1,WT1,OSR2,POU3F3,BARX2,SIM1,SIX1,MSX1,TP63,DMRTA1,MYT1,IRF6,STOX1,MYEF2,BNC1,DLX1,TBX2,HNF1B,NR2F1,NR2F2,OTX1,OVOL1,ZFHX4,ELF3,PAX2,PAX5,EMX2,TP73
GO: Molecular Function	GO:0022836	gated channel activity		0.0005847	0.5023	0.02267	0.1663	17	334	TSPOAP1,NALF1,TRPM8,KCNK12,CACHD1,SHROOM2,KCNT2,KCNK5,CACNA2D3,KCNC3,KCNJ5,KCNJ16,KCNMA1,TMEM63C,GRIN2A,KCNH3,CACNG6
GO: Molecular Function	GO:0043394	proteoglycan binding		0.0005959	0.5119	0.02267	0.1663	6	51	FST,TNC,CHRD,PTPRS,FBLN7,GREM1
GO: Molecular Function	GO:0019904	protein domain specific binding		0.0006071	0.5215	0.02267	0.1663	33	875	DLGAP1,PDE2A,CTTNBP2,WIPF3,CARD10,HNF4A,TWIST1,SCN5A,ABCC2,PLXNB3,MPP2,SORBS2,ICA1,PPP1R9A,WT1,POU3F3,SHROOM2,SLC34A1,TP63,CARD11,RIMS2,NOXA1,NCAM1,DNAJC6,STMN3,DLG2,DTNA,SH2D2A,GRIP1,TH,ROBO1,PAX2,EPHA4
GO: Molecular Function	GO:0008201	heparin binding		0.0006393	0.5491	0.02288	0.1678	12	192	PGF,LIPG,FGF12,MMP7,ADAMTS1,RTN4RL1,ADAMTSL5,CHRD,NCAM1,PTPRS,CCN3,FBLN7
GO: Molecular Function	GO:0000976	transcription cis-regulatory region binding		0.0006955	0.5975	0.0239	0.1753	51	1565	IRX5,BCL11A,HNF4A,TWIST1,HOXA5,HOXA9,HOXA10,HOXB3,HOXB4,HOXB5,HOXB6,GRHL1,HOXB7,HOXB8,HOXB9,HOXC9,SALL2,SALL1,HOXD4,HOXD8,HOXD9,PITX1,POU2F3,EBF4,FOXJ1,WT1,OSR2,POU3F3,BARX2,SIM1,SIX1,MSX1,TP63,DMRTA1,MYT1,IRF6,STOX1,MYEF2,DLX1,TBX2,HNF1B,NR2F1,NR2F2,OTX1,OVOL1,ZFHX4,ELF3,PAX2,PAX5,EMX2,TP73
GO: Molecular Function	GO:0001067	transcription regulatory region nucleic acid binding		0.0007469	0.6416	0.02468	0.181	51	1570	IRX5,BCL11A,HNF4A,TWIST1,HOXA5,HOXA9,HOXA10,HOXB3,HOXB4,HOXB5,HOXB6,GRHL1,HOXB7,HOXB8,HOXB9,HOXC9,SALL2,SALL1,HOXD4,HOXD8,HOXD9,PITX1,POU2F3,EBF4,FOXJ1,WT1,OSR2,POU3F3,BARX2,SIM1,SIX1,MSX1,TP63,DMRTA1,MYT1,IRF6,STOX1,MYEF2,DLX1,TBX2,HNF1B,NR2F1,NR2F2,OTX1,OVOL1,ZFHX4,ELF3,PAX2,PAX5,EMX2,TP73
GO: Molecular Function	GO:0001968	fibronectin binding		0.001023	0.8789	0.03255	0.2387	5	38	MMP13,TNC,IGFBP3,IGFBP6,EPHA1
GO: Molecular Function	GO:0140103	catalytic activity, acting on a glycoprotein		0.001138	0.9777	0.03475	0.2549	4	23	GCNT4,MGAT4C,B4GALNT3,B4GALNT4
GO: Molecular Function	GO:0005249	voltage-gated potassium channel activity		0.001205	1	0.03475	0.2549	8	102	KCNK12,KCNT2,KCNK5,KCNC3,KCNJ5,KCNJ16,KCNMA1,KCNH3
GO: Molecular Function	GO:0042015	interleukin-20 binding		0.001245	1	0.03475	0.2549	2	3	IL20RA,IL22RA1
GO: Molecular Function	GO:0098919	structural constituent of postsynaptic density		0.001254	1	0.03475	0.2549	3	11	DLGAP1,MPP2,DLG2
GO: Molecular Function	GO:0019838	growth factor binding		0.001467	1	0.03937	0.2887	10	156	SCN5A,FGFR3,LTBP4,COL6A1,IGFBP2,IGFBP3,IGFBP6,PTPRZ1,NTRK1,LTBP1
GO: Molecular Function	GO:0043565	sequence-specific DNA binding		0.001585	1	0.04125	0.3025	54	1746	IRX5,MNX1,BCL11A,HNF4A,TWIST1,HOXA5,HOXA9,HOXA10,HOXB3,HOXB4,HOXB5,HOXB6,GRHL1,HOXB7,HOXB8,HOXB9,HOXC9,SALL2,SALL1,HOXD4,HOXD8,HOXD9,PITX1,POU2F3,PIF1,EBF4,FOXJ1,WT1,OSR2,POU3F3,BARX2,SIM1,SIX1,MSX1,TP63,DMRTA1,MYT1,IRF6,STOX1,MYEF2,BNC1,DLX1,TBX2,HNF1B,NR2F1,NR2F2,OTX1,OVOL1,ZFHX4,ELF3,PAX2,PAX5,EMX2,TP73
GO: Molecular Function	GO:0019199	transmembrane receptor protein kinase activity		0.001824	1	0.04609	0.338	7	85	FGFR3,LTBP4,NTRK1,EFNA4,LTBP1,EPHA1,EPHA4
GO: Molecular Function	GO:0031994	insulin-like growth factor I binding		0.002109	1	0.04895	0.359	3	13	IGFBP2,IGFBP3,IGFBP6
GO: Molecular Function	GO:0098879	structural constituent of postsynaptic specialization		0.002109	1	0.04895	0.359	3	13	DLGAP1,MPP2,DLG2
GO: Molecular Function	GO:0016717	oxidoreductase activity, acting on paired donors, with oxidation of a pair of donors resulting in the reduction of molecular oxygen to two molecules of water		0.002109	1	0.04895	0.359	3	13	FADS2,DEGS2,FADS6
GO: Biological Process	GO:0009887	animal organ morphogenesis		1.741e-15	8.413e-12	8.413e-12	7.622e-11	70	1269	IRX5,GCNT4,PGF,DSCAML1,TWIST1,HOXA5,FZD6,HOXA9,HOXB3,HOXB4,HOXB5,HOXB6,HOXB7,HOXB8,HOXB9,SERPINB5,HOXC9,SALL1,MGP,HOXD4,HOXD8,HOXD9,WNT16,SCN5A,TMEM59L,FGFR3,ALDH1A1,MMP13,FST,COL6A1,ADAMTS1,TNC,MTHFD1L,WNT7A,WNT7B,WT1,OSR2,ID4,BARX2,SIX1,SHROOM2,SPAG6,AREG,MSX1,SLC34A1,TP63,DNAH11,STOX1,PTHLH,ADAMTS9,NECTIN1,DLX1,CDON,NPNT,TBX2,HNF1B,KIF26B,RBP4,USH1C,SAPCD2,TH,OTX1,ASXL3,ROBO1,ELF3,PAX2,PAX5,GR…
GO: Biological Process	GO:0060429	epithelium development		8.646e-15	4.178e-11	2.089e-11	1.893e-10	75	1469	PDE2A,MAP1B,MNX1,TMPRSS11F,PGF,TWIST1,HOXA5,FZD6,HOXB4,HOXB5,GRHL1,HOXB7,SERPINB5,SALL2,SALL1,MGP,UPK1B,WNT16,TMEM59L,FGFR3,ALDH1A1,FST,POU2F3,FOXJ1,COL6A1,TNC,MTHFD1L,FA2H,WNT7A,WNT7B,WT1,ID4,POU3F3,CLDN3,BARX2,SIM1,SIX1,SPAG6,PPL,AREG,MSX1,SLC9A2,TP63,CHRD,SEMA3E,TJP3,CYP1A1,IRF6,STOX1,PTHLH,IVL,PTPRS,KCNMA1,SFN,NPNT,TBX2,SPINK5,NPHP1,HNF1B,KIF26B,NTRK1,RIPK4,USH1C,SAPCD2,NR2F2,OVOL1,ROBO1,ALOX…
GO: Biological Process	GO:0007389	pattern specification process		4.143e-14	2.002e-10	5.036e-11	4.563e-10	41	526	PCSK5,MNX1,DSCAML1,HOXA5,HOXA9,HOXA10,HOXB3,HOXB4,HOXB5,HOXB6,HOXB7,HOXB8,HOXB9,HOXC9,HOXD4,HOXD8,HOXD9,MID1,FST,BICC1,FOXJ1,WNT7A,WT1,SIX1,MSX1,TP63,CHRD,DNAH11,CYP26A1,DLX1,CDON,TBX2,HNF1B,DYNC2H1,NR2F1,NR2F2,OTX1,ROBO1,PAX2,GREM1,EMX2
GO: Biological Process	GO:0003002	regionalization		4.169e-14	2.014e-10	5.036e-11	4.563e-10	39	478	PCSK5,MNX1,DSCAML1,HOXA5,HOXA9,HOXA10,HOXB3,HOXB4,HOXB5,HOXB6,HOXB7,HOXB8,HOXB9,HOXC9,HOXD4,HOXD8,HOXD9,BICC1,FOXJ1,WNT7A,WT1,SIX1,MSX1,TP63,CHRD,DNAH11,CYP26A1,DLX1,CDON,TBX2,HNF1B,DYNC2H1,NR2F1,NR2F2,OTX1,ROBO1,PAX2,GREM1,EMX2
GO: Biological Process	GO:0048706	embryonic skeletal system development		1.294e-13	6.251e-10	1.25e-10	1.133e-09	22	148	PCSK5,IRX5,DSCAML1,TWIST1,HOXA5,HOXA9,HOXB3,HOXB4,HOXB5,HOXB6,HOXB7,HOXB8,HOXB9,HOXC9,HOXD4,HOXD9,MTHFD1L,OSR2,SIX1,DLX1,RBP4,PAX5
GO: Biological Process	GO:0048704	embryonic skeletal system morphogenesis		3.232e-13	1.561e-09	2.602e-10	2.358e-09	19	109	IRX5,DSCAML1,TWIST1,HOXA5,HOXA9,HOXB3,HOXB4,HOXB5,HOXB6,HOXB7,HOXB8,HOXB9,HOXC9,HOXD4,HOXD9,MTHFD1L,OSR2,SIX1,PAX5
GO: Biological Process	GO:0001501	skeletal system development		4.008e-13	1.937e-09	2.767e-10	2.507e-09	43	615	PCSK5,IRX5,DSCAML1,TWIST1,HOXA5,HOXA9,HOXA10,HOXB3,HOXB4,HOXB5,HOXB6,HOXB7,HOXB8,HOXB9,HOXC9,MGP,HOXD4,HOXD8,HOXD9,PITX1,FGFR3,MMP13,FST,COL6A1,ADAMTS4,MTHFD1L,WNT7A,WNT7B,OSR2,BCAN,BARX2,SIX1,MSX1,TP63,CHRD,PRKG2,PTHLH,DLX1,CCN3,RBP4,LOX,PAX5,GREM1
GO: Biological Process	GO:0048705	skeletal system morphogenesis		1.128e-12	5.45e-09	6.191e-10	5.609e-09	28	277	IRX5,DSCAML1,TWIST1,HOXA5,HOXA9,HOXB3,HOXB4,HOXB5,HOXB6,HOXB7,HOXB8,HOXB9,HOXC9,MGP,HOXD4,HOXD8,HOXD9,FGFR3,MMP13,MTHFD1L,WNT7A,OSR2,BARX2,SIX1,MSX1,PTHLH,PAX5,GREM1
GO: Biological Process	GO:0072001	renal system development		1.153e-12	5.572e-09	6.191e-10	5.609e-09	33	386	PCSK5,GCNT4,PGF,RHPN1,HOXB7,SALL1,CYS1,TMEM59L,BICC1,ADAMTS1,WNT7B,WT1,OSR2,POU3F3,SIM1,SIX1,SLC34A1,DCHS2,CYP26A1,GFRA1,NPNT,HNF1B,DYNC2H1,KIF26B,RBP4,OVOL1,ROBO1,PAX2,GREM1,EMX2,TACSTD2,TP73,EPHA4
GO: Biological Process	GO:0048562	embryonic organ morphogenesis		2.451e-12	1.185e-08	1.185e-09	1.073e-08	31	351	IRX5,DSCAML1,TWIST1,HOXA5,FZD6,HOXA9,HOXB3,HOXB4,HOXB5,HOXB6,HOXB7,HOXB8,HOXB9,HOXC9,HOXD4,HOXD9,WNT16,ALDH1A1,MTHFD1L,OSR2,SIX1,MSX1,STOX1,TBX2,HNF1B,RBP4,USH1C,TH,OTX1,PAX2,PAX5
GO: Biological Process	GO:0048568	embryonic organ development		6.355e-12	3.071e-08	2.792e-09	2.529e-08	39	561	PCSK5,IRX5,DSCAML1,TWIST1,HOXA5,FZD6,HOXA9,HOXB3,HOXB4,HOXB5,HOXB6,HOXB7,HOXB8,HOXB9,HOXC9,SALL1,HOXD4,HOXD9,WNT16,ALDH1A1,MTHFD1L,WNT7B,OSR2,SIX1,MSX1,PRICKLE2,CHRD,NES,STOX1,FBXW8,TBX2,HNF1B,RBP4,USH1C,NR2F2,TH,OTX1,PAX2,PAX5
GO: Biological Process	GO:0001822	kidney development		1.108e-11	5.355e-08	4.463e-09	4.043e-08	31	372	PCSK5,GCNT4,PGF,RHPN1,HOXB7,SALL1,CYS1,TMEM59L,BICC1,ADAMTS1,WNT7B,WT1,OSR2,POU3F3,SIM1,SIX1,SLC34A1,DCHS2,CYP26A1,GFRA1,NPNT,HNF1B,DYNC2H1,KIF26B,OVOL1,ROBO1,PAX2,GREM1,TACSTD2,TP73,EPHA4
GO: Biological Process	GO:0048598	embryonic morphogenesis		1.414e-11	6.833e-08	5.256e-09	4.762e-08	44	713	IRX5,HNF4A,DSCAML1,TWIST1,HOXA5,FZD6,HOXA9,HOXA10,HOXB3,HOXB4,HOXB5,HOXB6,HOXB7,HOXB8,HOXB9,HOXC9,SALL1,HOXD4,HOXD9,WNT16,PITX1,ALDH1A1,MTHFD1L,WNT7A,WNT7B,OSR2,APOA1,SIX1,CRABP2,MSX1,TP63,CHRD,STOX1,CDON,TBX2,HNF1B,DYNC2H1,RBP4,USH1C,TH,OTX1,PAX2,PAX5,GREM1
GO: Biological Process	GO:0002009	morphogenesis of an epithelium		1.208e-10	5.837e-07	4.169e-08	3.777e-07	39	619	PGF,TWIST1,HOXA5,FZD6,HOXB4,HOXB7,SERPINB5,SALL1,MGP,WNT16,TMEM59L,FGFR3,ALDH1A1,FST,TNC,MTHFD1L,WNT7A,WNT7B,WT1,ID4,SIX1,SPAG6,AREG,TP63,SEMA3E,STOX1,PTHLH,NPNT,TBX2,NPHP1,HNF1B,KIF26B,RIPK4,SAPCD2,ROBO1,PAX2,GREM1,TACSTD2,EPHA4
GO: Biological Process	GO:0009952	anterior/posterior pattern specification		6.301e-10	3.045e-06	2.03e-07	1.839e-06	23	247	PCSK5,HOXA5,HOXA9,HOXA10,HOXB3,HOXB4,HOXB5,HOXB6,HOXB7,HOXB8,HOXB9,HOXC9,HOXD4,HOXD8,HOXD9,WT1,MSX1,CYP26A1,CDON,HNF1B,NR2F2,OTX1,EMX2
GO: Biological Process	GO:0048729	tissue morphogenesis		8.391e-10	4.055e-06	2.534e-07	2.296e-06	42	750	GCNT4,PGF,TWIST1,HOXA5,FZD6,HOXB4,HOXB7,SERPINB5,SALL1,MGP,WNT16,TMEM59L,FGFR3,ALDH1A1,FST,TNC,MTHFD1L,WNT7A,WNT7B,WT1,ID4,SIX1,SPAG6,AREG,MSX1,TP63,CHRD,SEMA3E,STOX1,PTHLH,NPNT,TBX2,NPHP1,HNF1B,KIF26B,RIPK4,SAPCD2,ROBO1,PAX2,GREM1,TACSTD2,EPHA4
GO: Biological Process	GO:0009790	embryo development		2.517e-09	1.216e-05	6.888e-07	6.241e-06	62	1437	PCSK5,IRX5,MNX1,HNF4A,DSCAML1,TWIST1,HOXA5,FZD6,HOXA9,HOXA10,HOXB3,HOXB4,HOXB5,HOXB6,HOXB7,HOXB8,HOXB9,HOXC9,SALL2,SALL1,HOXD4,HOXD8,HOXD9,WNT16,PITX1,ALDH1A1,FKBP10,MTHFD1L,WNT7A,WNT7B,WT1,OSR2,APOA1,SIX1,CRABP2,MSX1,ARHGDIG,TP63,PRICKLE2,CHRD,NES,STOX1,NEK2,FBXW8,STMN3,DLG2,DLX1,CDON,TBX2,HNF1B,DSC3,DYNC2H1,RBP4,USH1C,NR2F2,TH,OTX1,ETNK2,ELF3,PAX2,PAX5,GREM1
GO: Biological Process	GO:0007417	central nervous system development		2.566e-09	1.24e-05	6.888e-07	6.241e-06	55	1197	MNX1,RTN1,DSCAML1,SHC3,FZD6,HOXB3,HOXB8,SALL1,SEMA6D,DRAXIN,SCN5A,PITX1,FGFR3,FOXJ1,FA2H,WNT7A,WNT7B,ID4,RTN4RL1,POU3F3,BCAN,CLDN3,SIX1,SHROOM2,SPAG6,MSX1,SLC8A3,CHRD,MDGA1,SEMA3E,NES,SLC6A17,CYP26A1,NCAM1,BRINP1,GFAP,PTPRS,PTPRZ1,DLX1,SLC23A1,CDON,SPINK5,HNF1B,DYNC2H1,GRIN2A,NR2F1,NR2F2,TH,OTX1,ROBO1,PAX2,PAX5,EMX2,TP73,EPHA4
GO: Biological Process	GO:0030855	epithelial cell differentiation		7.299e-09	3.527e-05	1.856e-06	1.682e-05	44	870	PDE2A,MAP1B,HOXA5,HOXB5,GRHL1,SALL1,UPK1B,WNT16,FGFR3,FST,POU2F3,FOXJ1,COL6A1,FA2H,WNT7A,WNT7B,WT1,CLDN3,SIX1,SPAG6,PPL,MSX1,SLC9A2,TP63,CHRD,TJP3,CYP1A1,IRF6,PTHLH,IVL,PTPRS,KCNMA1,SFN,SPINK5,HNF1B,NTRK1,USH1C,NR2F2,OVOL1,PAX2,MARVELD2,GREM1,PCK1,TP73
GO: Biological Process	GO:0034330	cell junction organization		9.371e-09	4.528e-05	2.264e-06	2.051e-05	47	974	CTTNBP2,MAP1B,HNF4A,RHPN1,GRHL1,SORBS2,TNC,WNT7A,WNT7B,PPP1R9A,CNKSR2,BCAN,CLDN3,SIX1,SHROOM2,SLC8A3,PRICKLE2,CHRD,INAVA,RIMS2,MDGA1,PDZRN3,CACNA2D3,SEMA3E,TJP3,LHFPL4,SPTB,THSD1,PCDH17,PTPRS,NECTIN1,DLG2,ADGRF1,ADGRL3,NPHP1,NTRK1,IGSF11,GRIN2A,CLDN2,ELAVL2,ROBO1,ALOXE3,GRIP2,MARVELD2,GREM1,CDH6,EPHA4
GO: Biological Process	GO:0060322	head development		1.288e-08	6.226e-05	2.965e-06	2.686e-05	45	919	RTN1,DSCAML1,FZD6,HOXB3,SALL1,SEMA6D,DRAXIN,SCN5A,PITX1,FGFR3,FOXJ1,WNT7A,WNT7B,OSR2,ID4,RTN4RL1,POU3F3,BCAN,SIX1,SHROOM2,SPAG6,MSX1,CHRD,MDGA1,SEMA3E,NES,SLC6A17,NCAM1,BRINP1,PTPRS,DLX1,SLC23A1,CDON,HNF1B,DYNC2H1,GRIN2A,NR2F1,NR2F2,TH,OTX1,ROBO1,PAX2,PAX5,EMX2,TP73
GO: Biological Process	GO:0007420	brain development		1.477e-08	7.139e-05	3.245e-06	2.94e-05	43	859	RTN1,DSCAML1,FZD6,HOXB3,SALL1,SEMA6D,DRAXIN,SCN5A,PITX1,FGFR3,FOXJ1,WNT7A,WNT7B,ID4,RTN4RL1,POU3F3,BCAN,SHROOM2,SPAG6,MSX1,CHRD,MDGA1,SEMA3E,NES,SLC6A17,NCAM1,BRINP1,PTPRS,DLX1,SLC23A1,CDON,HNF1B,DYNC2H1,GRIN2A,NR2F1,NR2F2,TH,OTX1,ROBO1,PAX2,PAX5,EMX2,TP73
GO: Biological Process	GO:0060675	ureteric bud morphogenesis		1.833e-08	8.855e-05	3.85e-06	3.488e-05	12	74	PGF,HOXB7,SALL1,TMEM59L,WT1,SIX1,NPNT,HNF1B,KIF26B,PAX2,GREM1,TACSTD2
GO: Biological Process	GO:0048699	generation of neurons		2.383e-08	0.0001152	4.798e-06	4.347e-05	71	1858	IRX5,MAP1B,MNX1,BCL11A,RTN1,DSCAML1,TWIST1,TUBB3,SALL1,SEMA6D,HOXD9,DRAXIN,WNT16,FGFR3,PLXNB3,DCDC2,ADAMTS1,TNC,WNT7A,WNT7B,PPP1R9A,ID4,RTN4RL1,APOA1,BCAN,SIX1,CRABP2,SPAG6,AREG,FUT9,PRICKLE2,CHRD,RIMS2,MDGA1,SEMA3E,DOK5,NCAM1,PLPPR5,BRINP1,GFAP,GFRA1,FBXW8,PTPRS,PTPRZ1,STMN3,NTM,NECTIN1,KCNMA1,DLG2,DLX1,ADGRF1,ADGRL3,CDON,SPINK5,NPHP1,DYNC2H1,NTRK1,PCDHAC2,USH1C,NR2F1,NR2F2,GRIP1,TH,EFNA4,ROBO1,…
GO: Biological Process	GO:0072080	nephron tubule development		2.971e-08	0.0001436	5.742e-06	5.203e-05	14	110	PGF,HOXB7,SALL1,TMEM59L,WNT7B,WT1,POU3F3,SIX1,NPNT,HNF1B,KIF26B,PAX2,GREM1,TACSTD2
GO: Biological Process	GO:0060993	kidney morphogenesis		3.341e-08	0.0001614	6.052e-06	5.484e-05	14	111	GCNT4,PGF,HOXB7,SALL1,TMEM59L,WNT7B,WT1,SIX1,NPNT,HNF1B,KIF26B,PAX2,GREM1,TACSTD2
GO: Biological Process	GO:0072171	mesonephric tubule morphogenesis		3.382e-08	0.0001634	6.052e-06	5.484e-05	12	78	PGF,HOXB7,SALL1,TMEM59L,WT1,SIX1,NPNT,HNF1B,KIF26B,PAX2,GREM1,TACSTD2
GO: Biological Process	GO:0030182	neuron differentiation		3.985e-08	0.0001926	6.878e-06	6.232e-05	68	1769	IRX5,MAP1B,MNX1,BCL11A,RTN1,DSCAML1,TUBB3,SALL1,SEMA6D,HOXD9,DRAXIN,WNT16,FGFR3,PLXNB3,DCDC2,ADAMTS1,TNC,WNT7A,WNT7B,PPP1R9A,ID4,RTN4RL1,APOA1,BCAN,SIX1,CRABP2,SPAG6,AREG,FUT9,PRICKLE2,CHRD,RIMS2,MDGA1,SEMA3E,DOK5,NCAM1,PLPPR5,BRINP1,GFAP,GFRA1,FBXW8,PTPRS,PTPRZ1,STMN3,NTM,NECTIN1,KCNMA1,DLG2,DLX1,ADGRF1,CDON,SPINK5,NPHP1,DYNC2H1,NTRK1,PCDHAC2,USH1C,NR2F1,GRIP1,TH,EFNA4,ROBO1,PAX2,GRIP2,PAX5,EMX2…
GO: Biological Process	GO:0001823	mesonephros development		4.207e-08	0.0002033	7.01e-06	6.351e-05	14	113	PGF,HOXB7,SALL1,TMEM59L,WT1,OSR2,SIM1,SIX1,NPNT,HNF1B,KIF26B,PAX2,GREM1,TACSTD2
GO: Biological Process	GO:0061326	renal tubule development		5.891e-08	0.0002846	9.488e-06	8.596e-05	14	116	PGF,HOXB7,SALL1,TMEM59L,WNT7B,WT1,POU3F3,SIX1,NPNT,HNF1B,KIF26B,PAX2,GREM1,TACSTD2
GO: Biological Process	GO:0001658	branching involved in ureteric bud morphogenesis		7.424e-08	0.0003587	1.157e-05	0.0001048	11	68	PGF,HOXB7,SALL1,TMEM59L,WT1,SIX1,NPNT,HNF1B,PAX2,GREM1,TACSTD2
GO: Biological Process	GO:0060173	limb development		8.888e-08	0.0004295	1.301e-05	0.0001179	19	224	PCSK5,TWIST1,FZD6,HOXA9,HOXA10,SALL1,HOXD9,PITX1,COL6A1,WNT7A,OSR2,CRABP2,MSX1,TP63,KREMEN2,IRF6,TBX2,DYNC2H1,GREM1
GO: Biological Process	GO:0048736	appendage development		8.888e-08	0.0004295	1.301e-05	0.0001179	19	224	PCSK5,TWIST1,FZD6,HOXA9,HOXA10,SALL1,HOXD9,PITX1,COL6A1,WNT7A,OSR2,CRABP2,MSX1,TP63,KREMEN2,IRF6,TBX2,DYNC2H1,GREM1
GO: Biological Process	GO:0072073	kidney epithelium development		1.166e-07	0.0005636	1.629e-05	0.0001476	16	162	PGF,HOXB7,SALL1,TMEM59L,WNT7B,WT1,POU3F3,SIM1,SIX1,NPNT,HNF1B,KIF26B,PAX2,GREM1,TACSTD2,EPHA4
GO: Biological Process	GO:0072078	nephron tubule morphogenesis		1.18e-07	0.0005702	1.629e-05	0.0001476	12	87	PGF,HOXB7,SALL1,TMEM59L,WT1,SIX1,NPNT,HNF1B,KIF26B,PAX2,GREM1,TACSTD2
GO: Biological Process	GO:0035107	appendage morphogenesis		1.349e-07	0.0006517	1.761e-05	0.0001596	17	185	PCSK5,TWIST1,FZD6,HOXA9,HOXA10,SALL1,HOXD9,PITX1,COL6A1,WNT7A,OSR2,CRABP2,MSX1,TP63,TBX2,DYNC2H1,GREM1
GO: Biological Process	GO:0035108	limb morphogenesis		1.349e-07	0.0006517	1.761e-05	0.0001596	17	185	PCSK5,TWIST1,FZD6,HOXA9,HOXA10,SALL1,HOXD9,PITX1,COL6A1,WNT7A,OSR2,CRABP2,MSX1,TP63,TBX2,DYNC2H1,GREM1
GO: Biological Process	GO:0072088	nephron epithelium morphogenesis		1.525e-07	0.0007369	1.939e-05	0.0001757	12	89	PGF,HOXB7,SALL1,TMEM59L,WT1,SIX1,NPNT,HNF1B,KIF26B,PAX2,GREM1,TACSTD2
GO: Biological Process	GO:0001657	ureteric bud development		1.621e-07	0.0007831	2.008e-05	0.0001819	13	107	PGF,HOXB7,SALL1,TMEM59L,WT1,SIM1,SIX1,NPNT,HNF1B,KIF26B,PAX2,GREM1,TACSTD2
GO: Biological Process	GO:0072028	nephron morphogenesis		1.957e-07	0.0009458	2.325e-05	0.0002106	12	91	PGF,HOXB7,SALL1,TMEM59L,WT1,SIX1,NPNT,HNF1B,KIF26B,PAX2,GREM1,TACSTD2
GO: Biological Process	GO:0072009	nephron epithelium development		2.049e-07	0.00099	2.325e-05	0.0002106	14	128	PGF,HOXB7,SALL1,TMEM59L,WNT7B,WT1,POU3F3,SIX1,NPNT,HNF1B,KIF26B,PAX2,GREM1,TACSTD2
GO: Biological Process	GO:0030326	embryonic limb morphogenesis		2.069e-07	0.0009997	2.325e-05	0.0002106	15	148	TWIST1,FZD6,HOXA9,HOXA10,SALL1,HOXD9,PITX1,WNT7A,OSR2,CRABP2,MSX1,TP63,TBX2,DYNC2H1,GREM1
GO: Biological Process	GO:0035113	embryonic appendage morphogenesis		2.069e-07	0.0009997	2.325e-05	0.0002106	15	148	TWIST1,FZD6,HOXA9,HOXA10,SALL1,HOXD9,PITX1,WNT7A,OSR2,CRABP2,MSX1,TP63,TBX2,DYNC2H1,GREM1
GO: Biological Process	GO:0072164	mesonephric tubule development		2.251e-07	0.001088	2.417e-05	0.000219	13	110	PGF,HOXB7,SALL1,TMEM59L,WT1,SIM1,SIX1,NPNT,HNF1B,KIF26B,PAX2,GREM1,TACSTD2
GO: Biological Process	GO:0072163	mesonephric epithelium development		2.251e-07	0.001088	2.417e-05	0.000219	13	110	PGF,HOXB7,SALL1,TMEM59L,WT1,SIM1,SIX1,NPNT,HNF1B,KIF26B,PAX2,GREM1,TACSTD2
GO: Biological Process	GO:0061333	renal tubule morphogenesis		2.496e-07	0.001206	2.622e-05	0.0002375	12	93	PGF,HOXB7,SALL1,TMEM59L,WT1,SIX1,NPNT,HNF1B,KIF26B,PAX2,GREM1,TACSTD2
GO: Biological Process	GO:0035136	forelimb morphogenesis		3.112e-07	0.001504	3.199e-05	0.0002899	9	48	TWIST1,HOXA9,SALL1,HOXD9,WNT7A,OSR2,CRABP2,MSX1,TP63
GO: Biological Process	GO:0048754	branching morphogenesis of an epithelial tube		3.578e-07	0.001729	3.602e-05	0.0003264	17	198	PGF,HOXA5,HOXB7,SALL1,MGP,TMEM59L,TNC,WT1,SIX1,AREG,SEMA3E,NPNT,TBX2,HNF1B,PAX2,GREM1,TACSTD2
GO: Biological Process	GO:0030900	forebrain development		3.973e-07	0.00192	3.918e-05	0.000355	28	489	SALL1,DRAXIN,SCN5A,PITX1,FGFR3,WNT7A,WNT7B,ID4,RTN4RL1,POU3F3,BCAN,MSX1,CHRD,MDGA1,SEMA3E,NCAM1,PTPRS,DLX1,CDON,DYNC2H1,NR2F1,NR2F2,TH,OTX1,ROBO1,PAX5,EMX2,TP73
GO: Biological Process	GO:0035115	embryonic forelimb morphogenesis		4.486e-07	0.002168	4.251e-05	0.0003851	8	37	TWIST1,HOXA9,HOXD9,WNT7A,OSR2,CRABP2,MSX1,TP63
GO: Biological Process	GO:0009954	proximal/distal pattern formation		4.486e-07	0.002168	4.251e-05	0.0003851	8	37	HOXA9,HOXA10,HOXB9,HOXC9,HOXD9,TP63,DLX1,GREM1
GO: Biological Process	GO:0007267	cell-cell signaling		4.705e-07	0.002273	4.372e-05	0.0003961	60	1584	PCSK5,DLGAP1,MAP1B,TSPOAP1,HNF4A,PGF,SHC3,FAAH,HOXA5,ADORA1,SCN5A,PLAT,FGF12,FGFR3,LTBP4,VGF,MPP2,DCDC2,SORBS2,TNC,WNT7A,ICA1,PPP1R9A,AREG,SLC8A3,IGFBP3,TP63,CHRD,RIMS2,ILDR2,SYT12,MYT1,NCAM1,GFAP,PTHLH,PCDH17,KCNC3,PTPRS,KCNJ5,KCNMA1,DLG2,GNAI1,GNAZ,CCN3,HNF1B,DTNA,NTRK1,RBP4,IGSF11,GRIN2A,SYT7,GRIP1,TMEM25,TH,EFNA4,SYNGR1,GRIP2,GREM1,PCDH1,EPHA4
GO: Biological Process	GO:0043009	chordate embryonic development		4.87e-07	0.002353	4.44e-05	0.0004022	41	906	PCSK5,IRX5,MNX1,DSCAML1,TWIST1,HOXA5,FZD6,HOXA9,HOXB3,HOXB4,HOXB5,HOXB6,HOXB7,HOXB8,HOXB9,HOXC9,SALL2,SALL1,HOXD4,HOXD9,FKBP10,MTHFD1L,WNT7B,OSR2,SIX1,MSX1,ARHGDIG,CHRD,NEK2,FBXW8,STMN3,DLX1,TBX2,HNF1B,DSC3,RBP4,NR2F2,ETNK2,ELF3,PAX2,PAX5
GO: Biological Process	GO:0035295	tube development		5.101e-07	0.002465	4.565e-05	0.0004136	55	1402	PCSK5,MNX1,CARD10,PGF,TWIST1,HOXA5,FZD6,HOXB7,SALL2,SALL1,MGP,AMOTL1,TMEM59L,FGFR3,FOXJ1,FKBP10,COL6A1,ADAMTS1,TNC,MTHFD1L,WNT7A,WNT7B,WT1,POU3F3,SIM1,SIX1,AREG,TP63,CHRD,SEMA3E,CYP1A1,STOX1,PTHLH,ADAMTS9,SCG2,SLC23A1,CCN3,NPNT,TBX2,SPINK5,HNF1B,KIF26B,NTRK1,RBP4,SH2D2A,NR2F2,LOX,ROBO1,PAX2,GREM1,EMX2,TACSTD2,EPHA1,TP73,EPHA4
GO: Biological Process	GO:0090183	regulation of kidney development		5.587e-07	0.0027	4.909e-05	0.0004447	8	38	HOXB7,SALL1,WT1,SIX1,HNF1B,PAX2,GREM1,TACSTD2
GO: Biological Process	GO:0050808	synapse organization		6.318e-07	0.003053	5.451e-05	0.0004939	34	685	CTTNBP2,MAP1B,SORBS2,TNC,WNT7A,WNT7B,PPP1R9A,CNKSR2,BCAN,SIX1,SLC8A3,PRICKLE2,CHRD,RIMS2,MDGA1,PDZRN3,CACNA2D3,SEMA3E,LHFPL4,SPTB,PCDH17,PTPRS,NECTIN1,DLG2,ADGRF1,ADGRL3,NTRK1,IGSF11,GRIN2A,ELAVL2,ROBO1,GRIP2,CDH6,EPHA4
GO: Biological Process	GO:0007155	cell adhesion		6.466e-07	0.003124	5.481e-05	0.0004966	62	1675	PCSK5,DSCAML1,RHPN1,MELTF,FAT2,PLXNB3,FOXJ1,COL6A1,COL6A2,CHST10,TNC,WNT7B,APOA1,PODXL2,BCAN,CLDN3,SPAG6,ARHGDIG,IGFBP2,FUT9,CHRD,CARD11,MDGA1,SEMA3E,TJP3,ILDR2,DCHS2,NCAM1,THSD1,PCDH17,TINAG,ADAMTS9,PTPRS,PTPRZ1,NTM,NECTIN1,NECTIN4,DLG2,SGCE,VWA2,ADGRL3,CCN3,CDON,NPNT,SPINK5,NPHP1,FBLN7,DSC3,KIF26B,PCDHAC2,IGSF11,CLDN2,CD70,ROBO1,GREM1,MPZL2,TACSTD2,PCDH1,CDH6,PCK1,EPHA1,EPHA4
GO: Biological Process	GO:0001763	morphogenesis of a branching structure		7.927e-07	0.003831	6.604e-05	0.0005984	19	258	BCL11A,PGF,HOXA5,HOXB7,SALL1,MGP,TMEM59L,TNC,WT1,SIX1,AREG,TP63,SEMA3E,NPNT,TBX2,HNF1B,PAX2,GREM1,TACSTD2
GO: Biological Process	GO:0060562	epithelial tube morphogenesis		8.706e-07	0.004207	7.13e-05	0.000646	25	421	PGF,TWIST1,HOXA5,FZD6,HOXB7,SALL1,MGP,TMEM59L,TNC,MTHFD1L,WT1,SIX1,AREG,SEMA3E,STOX1,PTHLH,NPNT,TBX2,HNF1B,KIF26B,ROBO1,PAX2,GREM1,TACSTD2,EPHA4
GO: Biological Process	GO:0009792	embryo development ending in birth or egg hatching		9.267e-07	0.004478	7.388e-05	0.0006694	41	929	PCSK5,IRX5,MNX1,DSCAML1,TWIST1,HOXA5,FZD6,HOXA9,HOXB3,HOXB4,HOXB5,HOXB6,HOXB7,HOXB8,HOXB9,HOXC9,SALL2,SALL1,HOXD4,HOXD9,FKBP10,MTHFD1L,WNT7B,OSR2,SIX1,MSX1,ARHGDIG,CHRD,NEK2,FBXW8,STMN3,DLX1,TBX2,HNF1B,DSC3,RBP4,NR2F2,ETNK2,ELF3,PAX2,PAX5
GO: Biological Process	GO:0061138	morphogenesis of a branching epithelium		9.326e-07	0.004507	7.388e-05	0.0006694	18	236	PGF,HOXA5,HOXB7,SALL1,MGP,TMEM59L,TNC,WT1,SIX1,AREG,TP63,SEMA3E,NPNT,TBX2,HNF1B,PAX2,GREM1,TACSTD2
GO: Biological Process	GO:2000027	regulation of animal organ morphogenesis		1.566e-06	0.007567	0.0001221	0.001106	12	110	HOXB7,SALL1,WT1,SIX1,SPAG6,MSX1,STOX1,SAPCD2,ROBO1,PAX2,GREM1,TACSTD2
GO: Biological Process	GO:0072006	nephron development		1.66e-06	0.008022	0.0001273	0.001154	15	174	PGF,HOXB7,SALL1,TMEM59L,WNT7B,WT1,POU3F3,SIX1,DCHS2,NPNT,HNF1B,KIF26B,PAX2,GREM1,TACSTD2
GO: Biological Process	GO:0007423	sensory organ development		2.603e-06	0.01258	0.0001965	0.00178	34	730	IRX5,TWIST1,FZD6,SALL2,CYS1,WNT16,FGFR3,ALDH1A1,WNT7A,WNT7B,WT1,OSR2,SIX1,SHROOM2,SPAG6,MSX1,CYP1A1,NES,LENEP,STOX1,ADAMTS9,NECTIN1,KCNMA1,DLX1,CDON,TBX2,NPHP1,PRSS56,RBP4,USH1C,TH,OTX1,PAX2,EPHA4
GO: Biological Process	GO:0050673	epithelial cell proliferation		2.815e-06	0.0136	0.0002093	0.001896	30	603	MCC,PGF,TWIST1,HOXA5,SERPINB5,WNT16,SCN5A,FGFR3,FST,PLXNB3,FA2H,WNT7A,OSR2,APOA1,SIX1,AREG,IGFBP3,TP63,IRF6,BNC1,SCG2,CCN3,SFN,TBX2,HNF1B,NR2F2,OVOL1,ROBO1,PAX2,TACSTD2
GO: Biological Process	GO:0043010	camera-type eye development		3.593e-06	0.01736	0.0002631	0.002383	24	426	IRX5,TWIST1,WNT16,FGFR3,ALDH1A1,WNT7A,WNT7B,WT1,OSR2,SHROOM2,CYP1A1,NES,LENEP,ADAMTS9,NECTIN1,DLX1,CDON,TBX2,NPHP1,PRSS56,RBP4,USH1C,TH,PAX2
GO: Biological Process	GO:0098742	cell-cell adhesion via plasma-membrane adhesion molecules		3.672e-06	0.01774	0.0002645	0.002397	20	313	DSCAML1,FAT2,PLXNB3,APOA1,CLDN3,MDGA1,DCHS2,PCDH17,PTPRS,NECTIN1,NECTIN4,ADGRL3,DSC3,PCDHAC2,IGSF11,CLDN2,ROBO1,MPZL2,PCDH1,CDH6
GO: Biological Process	GO:0035239	tube morphogenesis		3.723e-06	0.01799	0.0002645	0.002397	45	1125	CARD10,PGF,TWIST1,HOXA5,FZD6,HOXB7,SALL1,MGP,AMOTL1,TMEM59L,FGFR3,FKBP10,ADAMTS1,TNC,MTHFD1L,WNT7A,WNT7B,WT1,SIX1,AREG,TP63,CHRD,SEMA3E,STOX1,PTHLH,ADAMTS9,SCG2,CCN3,NPNT,TBX2,SPINK5,HNF1B,KIF26B,NTRK1,SH2D2A,NR2F2,LOX,ROBO1,PAX2,GREM1,EMX2,TACSTD2,EPHA1,TP73,EPHA4
GO: Biological Process	GO:0048666	neuron development		4.094e-06	0.01978	0.0002867	0.002598	54	1463	IRX5,MAP1B,MNX1,BCL11A,DSCAML1,TUBB3,SEMA6D,HOXD9,DRAXIN,FGFR3,PLXNB3,DCDC2,ADAMTS1,TNC,WNT7A,WNT7B,PPP1R9A,RTN4RL1,APOA1,BCAN,CRABP2,SPAG6,AREG,FUT9,PRICKLE2,RIMS2,SEMA3E,NCAM1,PLPPR5,BRINP1,GFAP,GFRA1,FBXW8,PTPRS,PTPRZ1,STMN3,NTM,NECTIN1,KCNMA1,DLG2,ADGRF1,NPHP1,NTRK1,PCDHAC2,USH1C,NR2F1,GRIP1,TH,EFNA4,ROBO1,PAX2,GRIP2,TP73,EPHA4
GO: Biological Process	GO:0035137	hindlimb morphogenesis		4.275e-06	0.02065	0.0002951	0.002673	8	49	TWIST1,SALL1,HOXD9,PITX1,WNT7A,OSR2,MSX1,TP63
GO: Biological Process	GO:0090189	regulation of branching involved in ureteric bud morphogenesis		5.204e-06	0.02515	0.0003542	0.003209	6	24	HOXB7,SALL1,SIX1,PAX2,GREM1,TACSTD2
GO: Biological Process	GO:0048593	camera-type eye morphogenesis		6.719e-06	0.03246	0.0004509	0.004085	14	171	IRX5,TWIST1,WNT16,FGFR3,ALDH1A1,SHROOM2,ADAMTS9,NECTIN1,CDON,TBX2,RBP4,USH1C,TH,PAX2
GO: Biological Process	GO:0060560	developmental growth involved in morphogenesis		6.95e-06	0.03358	0.00046	0.004168	19	299	MAP1B,BCL11A,SALL1,SEMA6D,DRAXIN,TNC,WNT7B,BCAN,SIX1,CRABP2,SPAG6,AREG,RIMS2,PTHLH,PTPRS,TBX2,HNF1B,KIF26B,ROBO1
GO: Biological Process	GO:0001654	eye development		8.865e-06	0.04284	0.0005789	0.005245	25	480	IRX5,TWIST1,SALL2,WNT16,FGFR3,ALDH1A1,WNT7A,WNT7B,WT1,OSR2,SHROOM2,CYP1A1,NES,LENEP,ADAMTS9,NECTIN1,DLX1,CDON,TBX2,NPHP1,PRSS56,RBP4,USH1C,TH,PAX2
GO: Biological Process	GO:0060677	ureteric bud elongation		9.262e-06	0.04475	0.0005967	0.005406	4	8	SALL1,SIX1,HNF1B,KIF26B
GO: Biological Process	GO:0150063	visual system development		9.861e-06	0.04765	0.0006269	0.00568	25	483	IRX5,TWIST1,SALL2,WNT16,FGFR3,ALDH1A1,WNT7A,WNT7B,WT1,OSR2,SHROOM2,CYP1A1,NES,LENEP,ADAMTS9,NECTIN1,DLX1,CDON,TBX2,NPHP1,PRSS56,RBP4,USH1C,TH,PAX2
GO: Biological Process	GO:0048880	sensory system development		1.303e-05	0.06298	0.0008179	0.00741	25	491	IRX5,TWIST1,SALL2,WNT16,FGFR3,ALDH1A1,WNT7A,WNT7B,WT1,OSR2,SHROOM2,CYP1A1,NES,LENEP,ADAMTS9,NECTIN1,DLX1,CDON,TBX2,NPHP1,PRSS56,RBP4,USH1C,TH,PAX2
GO: Biological Process	GO:0033189	response to vitamin A		1.382e-05	0.0668	0.0008564	0.00776	5	17	MAP1B,SLC34A1,CYP1A1,CYP26A1,RBP1
GO: Biological Process	GO:0090596	sensory organ morphogenesis		1.422e-05	0.06873	0.0008699	0.007882	20	343	IRX5,TWIST1,FZD6,WNT16,FGFR3,ALDH1A1,OSR2,SIX1,SHROOM2,MSX1,STOX1,ADAMTS9,NECTIN1,CDON,TBX2,RBP4,USH1C,TH,OTX1,PAX2
GO: Biological Process	GO:0001656	metanephros development		1.602e-05	0.07742	0.0009677	0.008768	10	95	SALL1,WNT7B,WT1,OSR2,POU3F3,SIX1,HNF1B,KIF26B,PAX2,GREM1
GO: Biological Process	GO:0003338	metanephros morphogenesis		1.692e-05	0.08174	0.001009	0.009143	6	29	SALL1,WNT7B,WT1,KIF26B,PAX2,GREM1
GO: Biological Process	GO:0050804	modulation of chemical synaptic transmission		1.783e-05	0.08613	0.00105	0.009517	30	663	DLGAP1,MAP1B,TSPOAP1,FAAH,ADORA1,PLAT,VGF,MPP2,WNT7A,ICA1,PPP1R9A,SLC8A3,CHRD,RIMS2,SYT12,NCAM1,GFAP,PCDH17,KCNC3,PTPRS,GNAI1,NTRK1,IGSF11,GRIN2A,SYT7,GRIP1,TMEM25,SYNGR1,GRIP2,EPHA4
GO: Biological Process	GO:0099177	regulation of trans-synaptic signaling		1.834e-05	0.08862	0.001068	0.009674	30	664	DLGAP1,MAP1B,TSPOAP1,FAAH,ADORA1,PLAT,VGF,MPP2,WNT7A,ICA1,PPP1R9A,SLC8A3,CHRD,RIMS2,SYT12,NCAM1,GFAP,PCDH17,KCNC3,PTPRS,GNAI1,NTRK1,IGSF11,GRIN2A,SYT7,GRIP1,TMEM25,SYNGR1,GRIP2,EPHA4
GO: Biological Process	GO:0007156	homophilic cell adhesion via plasma membrane adhesion molecules		1.863e-05	0.09	0.001071	0.009708	14	187	DSCAML1,FAT2,PLXNB3,DCHS2,PCDH17,NECTIN1,NECTIN4,DSC3,PCDHAC2,IGSF11,ROBO1,MPZL2,PCDH1,CDH6
GO: Biological Process	GO:0022603	regulation of anatomical structure morphogenesis		1.957e-05	0.09457	0.001113	0.01008	42	1090	MAP1B,BCL11A,HNF4A,PGF,TWIST1,HOXA5,HOXB7,SALL1,SEMA6D,DRAXIN,PLXNB3,FOXJ1,VIL1,ADAMTS1,WNT7A,PPP1R9A,WT1,OSR2,CLDN3,SIX1,CRABP2,SPAG6,MSX1,RIMS2,SEMA3E,STOX1,FBXW8,ADAMTS9,PTPRS,PTPRZ1,CDC42EP5,TBX2,SPINK5,NTRK1,SAPCD2,GRIP1,ROBO1,PAX2,GREM1,TACSTD2,EPHA1,EPHA4
GO: Biological Process	GO:0051216	cartilage development		2.383e-05	0.1151	0.001328	0.01203	16	243	HOXA5,HOXB3,MGP,PITX1,FGFR3,MMP13,COL6A1,WNT7A,WNT7B,OSR2,BARX2,MSX1,PRKG2,PTHLH,CCN3,GREM1
GO: Biological Process	GO:0031076	embryonic camera-type eye development		2.391e-05	0.1155	0.001328	0.01203	7	45	TWIST1,WNT16,ALDH1A1,NES,TBX2,TH,PAX2
GO: Biological Process	GO:0035904	aorta development		2.488e-05	0.1202	0.001366	0.01238	9	80	PDE2A,FKBP10,SIX1,CHRD,ADAMTS9,TBX2,LOX,ROBO1,LTBP1
GO: Biological Process	GO:1900212	negative regulation of mesenchymal cell apoptotic process involved in metanephros development		2.876e-05	0.1389	0.001527	0.01383	3	4	WT1,HNF1B,PAX2
GO: Biological Process	GO:1900211	regulation of mesenchymal cell apoptotic process involved in metanephros development		2.876e-05	0.1389	0.001527	0.01383	3	4	WT1,HNF1B,PAX2
GO: Biological Process	GO:1900200	mesenchymal cell apoptotic process involved in metanephros development		2.876e-05	0.1389	0.001527	0.01383	3	4	WT1,HNF1B,PAX2
GO: Biological Process	GO:0048596	embryonic camera-type eye morphogenesis		3.072e-05	0.1484	0.001613	0.01462	6	32	TWIST1,WNT16,ALDH1A1,TBX2,TH,PAX2
GO: Biological Process	GO:0060541	respiratory system development		3.247e-05	0.1569	0.001667	0.01511	18	305	MNX1,HOXA5,MGP,FGFR3,FOXJ1,COL6A1,TNC,WNT7B,WT1,SIX1,MSX1,MYT1,PTHLH,SLC23A1,TBX2,RBP4,LOX,TP73
GO: Biological Process	GO:0098916	anterograde trans-synaptic signaling		3.278e-05	0.1584	0.001667	0.01511	37	931	DLGAP1,MAP1B,TSPOAP1,SHC3,FAAH,ADORA1,PLAT,FGF12,VGF,MPP2,DCDC2,WNT7A,ICA1,PPP1R9A,SLC8A3,CHRD,RIMS2,SYT12,NCAM1,GFAP,PCDH17,KCNC3,PTPRS,KCNMA1,DLG2,GNAI1,DTNA,NTRK1,IGSF11,GRIN2A,SYT7,GRIP1,TMEM25,TH,SYNGR1,GRIP2,EPHA4
GO: Biological Process	GO:0007268	chemical synaptic transmission		3.278e-05	0.1584	0.001667	0.01511	37	931	DLGAP1,MAP1B,TSPOAP1,SHC3,FAAH,ADORA1,PLAT,FGF12,VGF,MPP2,DCDC2,WNT7A,ICA1,PPP1R9A,SLC8A3,CHRD,RIMS2,SYT12,NCAM1,GFAP,PCDH17,KCNC3,PTPRS,KCNMA1,DLG2,GNAI1,DTNA,NTRK1,IGSF11,GRIN2A,SYT7,GRIP1,TMEM25,TH,SYNGR1,GRIP2,EPHA4
GO: Biological Process	GO:0048858	cell projection morphogenesis		3.453e-05	0.1668	0.001738	0.01575	34	826	MAP1B,MNX1,BCL11A,DSCAML1,RHPN1,TUBB3,SEMA6D,DRAXIN,FGFR3,PLXNB3,VIL1,DCDC2,WNT7A,WNT7B,PPP1R9A,RTN4RL1,BCAN,CRABP2,SPAG6,RIMS2,SEMA3E,NES,NCAM1,FBXW8,PTPRS,PTPRZ1,NECTIN1,NTRK1,PCDHAC2,GRIP1,EFNA4,ROBO1,PAX2,EPHA4
GO: Biological Process	GO:0000902	cell morphogenesis		3.591e-05	0.1735	0.001789	0.01621	44	1194	MAP1B,MNX1,BCL11A,DSCAML1,RHPN1,TUBB3,SEMA6D,DRAXIN,FGFR3,PLXNB3,VIL1,COL6A1,DCDC2,WNT7A,WNT7B,PPP1R9A,RTN4RL1,NOX4,BCAN,CLDN3,SHROOM2,CRABP2,SPAG6,MSX1,RIMS2,SEMA3E,NES,NCAM1,FBXW8,PTPRS,PTPRZ1,NECTIN1,CDC42EP5,NTRK1,LRATD1,PCDHAC2,USH1C,GRIP1,EFNA4,ROBO1,PAX2,GREM1,CDH6,EPHA4
GO: Biological Process	GO:0060688	regulation of morphogenesis of a branching structure		3.649e-05	0.1763	0.001799	0.0163	8	65	BCL11A,PGF,HOXB7,SALL1,SIX1,PAX2,GREM1,TACSTD2
GO: Biological Process	GO:0045944	positive regulation of transcription by RNA polymerase II		3.926e-05	0.1897	0.001885	0.01708	49	1390	HNF4A,TWIST1,HOXA5,HOXA9,HOXA10,HOXB3,HOXB4,HOXB5,GRHL1,HOXB7,HOXB9,SALL2,SALL1,CYS1,HOXD4,HOXD8,HOXD9,PITX1,POU2F3,CAVIN2,EBF4,FOXJ1,WNT7A,WT1,OSR2,ID4,POU3F3,BARX2,SIX1,MSX1,TP63,MYT1,IRF6,TOX3,DLX1,CDON,NPNT,TBX2,HNF1B,NR2F1,NR2F2,OTX1,ASXL3,ELF3,PAX2,PAX5,GREM1,PCK1,TP73
GO: Biological Process	GO:0099537	trans-synaptic signaling		3.926e-05	0.1897	0.001885	0.01708	37	939	DLGAP1,MAP1B,TSPOAP1,SHC3,FAAH,ADORA1,PLAT,FGF12,VGF,MPP2,DCDC2,WNT7A,ICA1,PPP1R9A,SLC8A3,CHRD,RIMS2,SYT12,NCAM1,GFAP,PCDH17,KCNC3,PTPRS,KCNMA1,DLG2,GNAI1,DTNA,NTRK1,IGSF11,GRIN2A,SYT7,GRIP1,TMEM25,TH,SYNGR1,GRIP2,EPHA4
GO: Biological Process	GO:0008544	epidermis development		3.96e-05	0.1913	0.001885	0.01708	23	461	TMPRSS11F,FZD6,GRHL1,WNT16,FGFR3,FST,POU2F3,COL6A1,FA2H,BARX2,CRABP2,PPL,TP63,IRF6,PTHLH,IVL,BNC1,KCNMA1,SFN,SPINK5,USH1C,OVOL1,ALOXE3
GO: Biological Process	GO:0099536	synaptic signaling		3.979e-05	0.1923	0.001885	0.01708	38	976	DLGAP1,MAP1B,TSPOAP1,SHC3,FAAH,ADORA1,PLAT,FGF12,VGF,MPP2,DCDC2,SORBS2,WNT7A,ICA1,PPP1R9A,SLC8A3,CHRD,RIMS2,SYT12,NCAM1,GFAP,PCDH17,KCNC3,PTPRS,KCNMA1,DLG2,GNAI1,DTNA,NTRK1,IGSF11,GRIN2A,SYT7,GRIP1,TMEM25,TH,SYNGR1,GRIP2,EPHA4
GO: Biological Process	GO:0051963	regulation of synapse assembly		4.382e-05	0.2117	0.002056	0.01862	14	202	MAP1B,WNT7A,PPP1R9A,SIX1,PRICKLE2,MDGA1,LHFPL4,PTPRS,NECTIN1,ADGRL3,NTRK1,IGSF11,ELAVL2,ROBO1
GO: Biological Process	GO:0061448	connective tissue development		4.676e-05	0.2259	0.002173	0.01968	19	343	HOXA5,HOXB3,MGP,PITX1,FGFR3,MMP13,COL6A1,WNT7A,WNT7B,WT1,OSR2,ID4,BARX2,MSX1,PRKG2,PTHLH,CCN3,LOX,GREM1
GO: Biological Process	GO:0048592	eye morphogenesis		4.879e-05	0.2358	0.002245	0.02034	14	204	IRX5,TWIST1,WNT16,FGFR3,ALDH1A1,SHROOM2,ADAMTS9,NECTIN1,CDON,TBX2,RBP4,USH1C,TH,PAX2
GO: Biological Process	GO:0035116	embryonic hindlimb morphogenesis		5.238e-05	0.2531	0.002388	0.02163	6	35	TWIST1,PITX1,WNT7A,OSR2,MSX1,TP63
GO: Biological Process	GO:0051094	positive regulation of developmental process		5.422e-05	0.262	0.002422	0.02194	56	1685	PDE3A,MAP1B,BCL11A,PGF,TWIST1,HOXA5,HOXB4,HOXB7,SALL1,FGFR3,FST,PLXNB3,FOXJ1,VIL1,WNT7A,WNT7B,PPP1R9A,WT1,OSR2,ID4,BCAN,SIX1,CRABP2,MSX1,IGFBP3,TP63,PRKG2,RIMS2,GDPD2,NCAM1,BRINP1,STOX1,GFAP,BNC1,FBXW8,ADAMTS9,NEK5,PTPRZ1,DLX1,ADGRL3,CCN3,CDON,SFN,NPNT,TBX2,NTRK1,GRIP1,ROBO1,PAX2,GRIP2,GREM1,TACSTD2,PCK1,EPHA1,TP73,EPHA4
GO: Biological Process	GO:0090190	positive regulation of branching involved in ureteric bud morphogenesis		5.43e-05	0.2624	0.002422	0.02194	5	22	HOXB7,SALL1,SIX1,PAX2,GREM1
GO: Biological Process	GO:0016477	cell migration		5.464e-05	0.264	0.002422	0.02194	60	1847	PCSK5,MAP1B,MNX1,MCC,CARD10,HNF4A,PGF,TWIST1,S100A2,HOXA5,ADORA1,HOXB9,FAT2,SEMA6D,PIK3C2B,AMOTL1,PLAT,MMP7,PLXNB3,FOXJ1,VIL1,DCDC2,ADAMTS1,TNC,WNT7A,NOX4,APOA1,POU3F3,PODXL2,CLDN3,SIX1,SHROOM2,SPAG6,IGFBP3,IGFBP6,FUT9,CHRD,MDGA1,SEMA3E,GFRA1,ADAMTS9,PTPRZ1,SCG2,STK39,ADGRL3,CCN3,ARHGEF5,PRSS56,GRB7,GPC6,NR2F1,NR2F2,LOX,ROBO1,GREM1,EMX2,TACSTD2,CDH6,EPHA1,EPHA4
GO: Biological Process	GO:0030030	cell projection organization		5.927e-05	0.2864	0.002604	0.02359	62	1934	MAP1B,MNX1,BCL11A,HNF4A,DSCAML1,RHPN1,TUBB3,SEMA6D,DRAXIN,PROM2,FGFR3,CEP126,KIF17,ELMOD1,PLXNB3,FOXJ1,VIL1,DCDC2,ADAMTS1,TNC,WNT7A,WNT7B,PPP1R9A,RTN4RL1,APOA1,BCAN,DZIP1,CRABP2,SPAG6,AREG,FUT9,PRICKLE2,RIMS2,SEMA3E,NES,NCAM1,PLPPR5,GFAP,GFRA1,FBXW8,PTPRS,PTPRZ1,STMN3,NTM,NECTIN1,CDC42EP5,EPS8L3,ADGRF1,NPHP1,DYNC2H1,NTRK1,PCDHAC2,GRIN2A,USH1C,NR2F1,GRIP1,EFNA4,ROBO1,PAX2,TACSTD2,CFAP69,EPHA4
GO: Biological Process	GO:0002778	antibacterial peptide production		6.156e-05	0.2975	0.00268	0.02428	4	12	MMP7,PPL,IVL,SPINK5
GO: Biological Process	GO:2000026	regulation of multicellular organismal development		6.532e-05	0.3156	0.002818	0.02553	59	1818	MAP1B,BCL11A,HNF4A,PGF,TWIST1,HOXA5,HOXA9,HOXB3,GRHL1,HOXB8,SALL1,SEMA6D,MGP,DRAXIN,FGFR3,FST,PLXNB3,FOXJ1,ADAMTS1,WNT7A,WNT7B,WT1,OSR2,ID4,BCAN,SIX1,CRABP2,MSX1,TP63,CARD11,PRKG2,MDGA1,SEMA3E,NCAM1,BRINP1,GFAP,PTHLH,FBXW8,ADAMTS9,PTPRS,PTPRZ1,DLX1,ADGRL3,CDON,SFN,TBX2,SPINK5,NTRK1,RBP1,RBP4,GRIP1,LOX,ROBO1,PAX2,GREM1,PCK1,EPHA1,TP73,EPHA4
GO: Biological Process	GO:0120039	plasma membrane bounded cell projection morphogenesis		6.805e-05	0.3288	0.002894	0.02622	33	819	MAP1B,MNX1,BCL11A,DSCAML1,RHPN1,TUBB3,SEMA6D,DRAXIN,FGFR3,PLXNB3,VIL1,DCDC2,WNT7A,WNT7B,PPP1R9A,RTN4RL1,BCAN,CRABP2,SPAG6,RIMS2,SEMA3E,NCAM1,FBXW8,PTPRS,PTPRZ1,NECTIN1,NTRK1,PCDHAC2,GRIP1,EFNA4,ROBO1,PAX2,EPHA4
GO: Biological Process	GO:0072273	metanephric nephron morphogenesis		6.828e-05	0.3299	0.002894	0.02622	5	23	SALL1,WT1,KIF26B,PAX2,GREM1
GO: Biological Process	GO:0007507	heart development		8.453e-05	0.4085	0.003533	0.03201	31	757	PCSK5,PDE2A,TWIST1,SALL1,WNT16,SCN5A,FGF12,MMP13,BICC1,FOXJ1,COL6A1,SORBS2,ADAMTS1,WT1,NOX4,DZIP1,SIX1,MSX1,CHRD,DNAH11,NCAM1,ADAMTS9,TBX2,DYNC2H1,RBP4,TH,LOX,ROBO1,LTBP1,GREM1,TP73
GO: Biological Process	GO:0048048	embryonic eye morphogenesis		8.481e-05	0.4098	0.003533	0.03201	6	38	TWIST1,WNT16,ALDH1A1,TBX2,TH,PAX2
GO: Biological Process	GO:0060900	embryonic camera-type eye formation		8.756e-05	0.4231	0.003616	0.03276	4	13	TWIST1,WNT16,ALDH1A1,PAX2
GO: Biological Process	GO:0031175	neuron projection development		9.674e-05	0.4674	0.003961	0.03589	45	1285	MAP1B,MNX1,BCL11A,DSCAML1,TUBB3,SEMA6D,DRAXIN,FGFR3,PLXNB3,DCDC2,ADAMTS1,TNC,WNT7A,WNT7B,PPP1R9A,RTN4RL1,APOA1,BCAN,CRABP2,SPAG6,AREG,FUT9,PRICKLE2,RIMS2,SEMA3E,NCAM1,PLPPR5,GFAP,GFRA1,FBXW8,PTPRS,PTPRZ1,STMN3,NTM,NECTIN1,ADGRF1,NTRK1,PCDHAC2,USH1C,NR2F1,GRIP1,EFNA4,ROBO1,PAX2,EPHA4
GO: Biological Process	GO:0048732	gland development		0.0001046	0.5056	0.004249	0.0385	25	558	HOXA5,HOXA9,HOXA10,HOXB3,HOXB9,SERPINB5,HOXD9,PITX1,TNC,FA2H,WT1,ID4,APOA1,SIX1,AREG,MSX1,TP63,CYP1A1,IRF6,PTHLH,TBX2,HNF1B,ROBO1,ELF3,PCK1
GO: Biological Process	GO:1905330	regulation of morphogenesis of an epithelium		0.0001132	0.547	0.004559	0.0413	8	76	HOXB7,SALL1,SIX1,STOX1,TBX2,PAX2,GREM1,TACSTD2
GO: Biological Process	GO:0072172	mesonephric tubule formation		0.0001207	0.5833	0.004742	0.04296	4	14	SIX1,HNF1B,PAX2,GREM1
GO: Biological Process	GO:0032536	regulation of cell projection size		0.0001207	0.5833	0.004742	0.04296	4	14	VIL1,WNT7A,WNT7B,USH1C
GO: Biological Process	GO:0002775	antimicrobial peptide production		0.0001207	0.5833	0.004742	0.04296	4	14	MMP7,PPL,IVL,SPINK5
GO: Biological Process	GO:1901888	regulation of cell junction assembly		0.0001262	0.61	0.004919	0.04457	17	309	MAP1B,WNT7A,PPP1R9A,CLDN3,SIX1,PRICKLE2,MDGA1,LHFPL4,PTPRS,NECTIN1,ADGRL3,NPHP1,NTRK1,IGSF11,ELAVL2,ROBO1,GREM1
GO: Biological Process	GO:0061436	establishment of skin barrier		0.0001315	0.6355	0.005084	0.04606	6	41	TMPRSS11F,GRHL1,FA2H,TP63,SFN,ALOXE3
GO: Biological Process	GO:0034329	cell junction assembly		0.0001417	0.6848	0.005435	0.04924	25	569	MAP1B,RHPN1,WNT7A,PPP1R9A,CLDN3,SIX1,PRICKLE2,MDGA1,LHFPL4,THSD1,PCDH17,PTPRS,NECTIN1,ADGRF1,ADGRL3,NPHP1,NTRK1,IGSF11,CLDN2,ELAVL2,ROBO1,ALOXE3,MARVELD2,GREM1,CDH6
GO: Biological Process	GO:0001655	urogenital system development		0.0001489	0.7195	0.005666	0.05133	8	79	HOXA9,HOXA10,SERPINB5,TNC,OSR2,ID4,TP63,PAX2
GO: Biological Process	GO:1905332	positive regulation of morphogenesis of an epithelium		0.0001509	0.7293	0.005698	0.05162	6	42	HOXB7,SALL1,SIX1,STOX1,PAX2,GREM1
GO: Biological Process	GO:0043583	ear development		0.0001575	0.7608	0.005898	0.05344	16	285	TWIST1,FZD6,CYS1,FGFR3,OSR2,SIX1,SHROOM2,SPAG6,MSX1,STOX1,KCNMA1,TBX2,USH1C,OTX1,PAX2,EPHA4
GO: Biological Process	GO:0030198	extracellular matrix organization		0.0001618	0.782	0.005979	0.05417	19	377	MELTF,SERPINB5,MMP7,MMP13,LTBP4,FKBP10,COL6A1,ADAMTS4,ADAMTS1,WT1,P3H4,ADAMTSL5,GFAP,ADAMTS9,NPNT,SPINK5,LOX,ELF3,GREM1
GO: Biological Process	GO:0072283	metanephric renal vesicle morphogenesis		0.0001621	0.7832	0.005979	0.05417	4	15	SALL1,KIF26B,PAX2,GREM1
GO: Biological Process	GO:0043062	extracellular structure organization		0.0001674	0.809	0.006129	0.05553	19	378	MELTF,SERPINB5,MMP7,MMP13,LTBP4,FKBP10,COL6A1,ADAMTS4,ADAMTS1,WT1,P3H4,ADAMTSL5,GFAP,ADAMTS9,NPNT,SPINK5,LOX,ELF3,GREM1
GO: Biological Process	GO:0045229	external encapsulating structure organization		0.0001732	0.8368	0.006292	0.05701	19	379	MELTF,SERPINB5,MMP7,MMP13,LTBP4,FKBP10,COL6A1,ADAMTS4,ADAMTS1,WT1,P3H4,ADAMTSL5,GFAP,ADAMTS9,NPNT,SPINK5,LOX,ELF3,GREM1
GO: Biological Process	GO:0060428	lung epithelium development		0.000176	0.8505	0.006347	0.05751	7	61	HOXA5,FGFR3,FOXJ1,COL6A1,WNT7B,PTHLH,TP73
GO: Biological Process	GO:0048608	reproductive structure development		0.000198	0.9566	0.007086	0.0642	19	383	IRX5,HOXA9,HOXA10,SERPINB5,FST,VGF,COL6A1,ADAMTS1,TNC,WNT7A,WT1,ID4,TP63,DMRTA1,GFRA1,HNF1B,NTRK1,RBP4,NR2F2
GO: Biological Process	GO:0050678	regulation of epithelial cell proliferation		0.0002003	0.9679	0.007117	0.06448	23	514	MCC,PGF,TWIST1,HOXA5,SERPINB5,SCN5A,FGFR3,PLXNB3,FA2H,WNT7A,OSR2,SIX1,AREG,TP63,IRF6,BNC1,SCG2,SFN,NR2F2,OVOL1,ROBO1,PAX2,TACSTD2
GO: Biological Process	GO:0050767	regulation of neurogenesis		0.000206	0.9953	0.007265	0.06583	23	515	MAP1B,BCL11A,HOXB3,SEMA6D,DRAXIN,FGFR3,PLXNB3,WNT7A,WNT7B,ID4,BCAN,CRABP2,BRINP1,GFAP,FBXW8,PTPRS,PTPRZ1,DLX1,CDON,GRIP1,ROBO1,TP73,EPHA4
GO: Biological Process	GO:0048167	regulation of synaptic plasticity		0.0002156	1	0.00755	0.06841	16	293	MAP1B,ADORA1,VGF,MPP2,PPP1R9A,SLC8A3,CHRD,RIMS2,SYT12,GFAP,IGSF11,GRIN2A,SYT7,GRIP1,SYNGR1,EPHA4
GO: Biological Process	GO:0007164	establishment of tissue polarity		0.0002231	1	0.007757	0.07028	6	45	HNF4A,FZD6,SPAG6,TP63,NPHP1,SAPCD2
GO: Biological Process	GO:1904888	cranial skeletal system development		0.0002287	1	0.007895	0.07153	8	84	IRX5,TWIST1,MTHFD1L,SIX1,TP63,CHRD,IRF6,PAX5
GO: Biological Process	GO:0060079	excitatory postsynaptic potential		0.0002316	1	0.007936	0.0719	10	130	ADORA1,MPP2,WNT7A,PPP1R9A,SLC8A3,RIMS2,IGSF11,GRIN2A,TMEM25,GRIP2
GO: Biological Process	GO:0061458	reproductive system development		0.0002333	1	0.007938	0.07192	19	388	IRX5,HOXA9,HOXA10,SERPINB5,FST,VGF,COL6A1,ADAMTS1,TNC,WNT7A,WT1,ID4,TP63,DMRTA1,GFRA1,HNF1B,NTRK1,RBP4,NR2F2
GO: Biological Process	GO:0048812	neuron projection morphogenesis		0.0002355	1	0.007958	0.0721	31	802	MAP1B,MNX1,BCL11A,DSCAML1,TUBB3,SEMA6D,DRAXIN,FGFR3,PLXNB3,DCDC2,WNT7A,WNT7B,PPP1R9A,RTN4RL1,BCAN,CRABP2,SPAG6,RIMS2,SEMA3E,NCAM1,FBXW8,PTPRS,PTPRZ1,NECTIN1,NTRK1,PCDHAC2,GRIP1,EFNA4,ROBO1,PAX2,EPHA4
GO: Biological Process	GO:0072038	mesenchymal stem cell maintenance involved in nephron morphogenesis		0.0002409	1	0.008082	0.07323	3	7	SALL1,HNF1B,PAX2
GO: Biological Process	GO:0042475	odontogenesis of dentin-containing tooth		0.0002428	1	0.008093	0.07332	9	107	SCN5A,FST,TNC,WNT7B,MSX1,SLC34A1,TP63,NECTIN1,DLX1
GO: Biological Process	GO:0051960	regulation of nervous system development		0.0002472	1	0.008181	0.07413	26	625	MAP1B,BCL11A,HOXB3,SEMA6D,DRAXIN,FGFR3,PLXNB3,WNT7A,WNT7B,ID4,BCAN,CRABP2,MDGA1,BRINP1,GFAP,FBXW8,PTPRS,PTPRZ1,DLX1,ADGRL3,CDON,NTRK1,GRIP1,ROBO1,TP73,EPHA4
GO: Biological Process	GO:0060065	uterus development		0.0002586	1	0.0085	0.07701	5	30	HOXA9,HOXA10,COL6A1,WNT7A,RBP4
GO: Biological Process	GO:0098815	modulation of excitatory postsynaptic potential		0.0002628	1	0.008523	0.07722	7	65	WNT7A,SLC8A3,RIMS2,IGSF11,GRIN2A,TMEM25,GRIP2
GO: Biological Process	GO:0034331	cell junction maintenance		0.0002628	1	0.008523	0.07722	7	65	CLDN3,SHROOM2,PRICKLE2,INAVA,RIMS2,DLG2,ADGRL3
GO: Biological Process	GO:0051961	negative regulation of nervous system development		0.0002681	1	0.008638	0.07826	12	184	BCL11A,SEMA6D,DRAXIN,FGFR3,WNT7A,WNT7B,ID4,MDGA1,BRINP1,PTPRS,DLX1,ROBO1
GO: Biological Process	GO:2001053	regulation of mesenchymal cell apoptotic process		0.000274	1	0.008769	0.07945	4	17	WT1,MSX1,HNF1B,PAX2
GO: Biological Process	GO:0021537	telencephalon development		0.0002946	1	0.009366	0.08486	17	332	SALL1,DRAXIN,SCN5A,ID4,RTN4RL1,POU3F3,BCAN,MDGA1,PTPRS,DLX1,CDON,NR2F1,TH,ROBO1,PAX5,EMX2,TP73
GO: Biological Process	GO:0040007	growth		0.0003099	1	0.009788	0.08868	42	1235	MAP1B,BCL11A,HNF4A,HOXA5,MELTF,SALL1,SEMA6D,DRAXIN,FGFR3,MMP13,LTBP4,VIL1,COL6A1,SORBS2,TNC,WNT7A,WNT7B,WT1,BCAN,SIX1,CRABP2,SPAG6,AREG,MSX1,IGFBP3,RIMS2,NCAM1,PTHLH,PTPRS,GNG4,CCN3,SFN,TBX2,HNF1B,KIF26B,RBP4,SGK2,ETNK2,TM4SF4,ROBO1,GREM1,TP73
GO: Biological Process	GO:0007409	axonogenesis		0.0003232	1	0.01014	0.09187	24	566	MAP1B,MNX1,BCL11A,DSCAML1,TUBB3,SEMA6D,DRAXIN,FGFR3,PLXNB3,WNT7A,WNT7B,RTN4RL1,CRABP2,SEMA3E,NCAM1,PTPRS,PTPRZ1,NECTIN1,NTRK1,PCDHAC2,EFNA4,ROBO1,PAX2,EPHA4
GO: Biological Process	GO:0120036	plasma membrane bounded cell projection organization		0.0003318	1	0.01034	0.09372	58	1890	MAP1B,MNX1,BCL11A,HNF4A,DSCAML1,TUBB3,SEMA6D,DRAXIN,FGFR3,CEP126,KIF17,ELMOD1,PLXNB3,FOXJ1,VIL1,DCDC2,ADAMTS1,TNC,WNT7A,WNT7B,PPP1R9A,RTN4RL1,APOA1,BCAN,DZIP1,CRABP2,SPAG6,AREG,FUT9,PRICKLE2,RIMS2,SEMA3E,NCAM1,PLPPR5,GFAP,GFRA1,FBXW8,PTPRS,PTPRZ1,STMN3,NTM,NECTIN1,CDC42EP5,EPS8L3,ADGRF1,DYNC2H1,NTRK1,PCDHAC2,GRIN2A,USH1C,NR2F1,GRIP1,EFNA4,ROBO1,PAX2,TACSTD2,CFAP69,EPHA4
GO: Biological Process	GO:0030879	mammary gland development		0.0003396	1	0.01052	0.0953	11	162	HOXA5,HOXA9,HOXB9,HOXD9,AREG,MSX1,IRF6,PTHLH,TBX2,ROBO1,ELF3
GO: Biological Process	GO:0072077	renal vesicle morphogenesis		0.0003469	1	0.01067	0.09667	4	18	SALL1,KIF26B,PAX2,GREM1
GO: Biological Process	GO:0048863	stem cell differentiation		0.0003501	1	0.01067	0.09667	16	306	TWIST1,HOXB4,SEMA6D,HOXD4,WNT7A,WNT7B,SIX1,MSX1,TP63,SEMA3E,CYP26A1,TBX2,HNF1B,PAX2,GREM1,TACSTD2
GO: Biological Process	GO:0072359	circulatory system development		0.0003511	1	0.01067	0.09667	47	1442	PCSK5,PDE2A,CARD10,PGF,TWIST1,HOXA5,SALL1,WNT16,AMOTL1,SCN5A,FGF12,MMP13,BICC1,FOXJ1,FKBP10,COL6A1,SORBS2,ADAMTS1,WNT7A,WNT7B,WT1,NOX4,DZIP1,SIX1,MSX1,CHRD,SEMA3E,DNAH11,NCAM1,FBXW8,ADAMTS9,SCG2,CCN3,TBX2,SPINK5,DYNC2H1,NTRK1,RBP4,SH2D2A,NR2F2,TH,LOX,ROBO1,LTBP1,GREM1,EPHA1,TP73
GO: Biological Process	GO:0048667	cell morphogenesis involved in neuron differentiation		0.0003556	1	0.01074	0.09729	29	748	MAP1B,MNX1,BCL11A,DSCAML1,TUBB3,SEMA6D,DRAXIN,FGFR3,PLXNB3,DCDC2,WNT7A,WNT7B,PPP1R9A,RTN4RL1,CRABP2,SEMA3E,NCAM1,FBXW8,PTPRS,PTPRZ1,NECTIN1,NTRK1,PCDHAC2,USH1C,GRIP1,EFNA4,ROBO1,PAX2,EPHA4
GO: Biological Process	GO:0016331	morphogenesis of embryonic epithelium		0.0003594	1	0.01079	0.09774	12	190	TWIST1,FZD6,SALL1,WNT16,ALDH1A1,MTHFD1L,WNT7B,SIX1,TP63,HNF1B,PAX2,GREM1
GO: Biological Process	GO:0061564	axon development		0.0003725	1	0.01104	0.1	26	642	MAP1B,MNX1,BCL11A,DSCAML1,TUBB3,SEMA6D,DRAXIN,FGFR3,PLXNB3,TNC,WNT7A,WNT7B,RTN4RL1,APOA1,CRABP2,SEMA3E,NCAM1,PTPRS,PTPRZ1,NECTIN1,NTRK1,PCDHAC2,EFNA4,ROBO1,PAX2,EPHA4
GO: Biological Process	GO:0007416	synapse assembly		0.0003761	1	0.01104	0.1	16	308	MAP1B,WNT7A,PPP1R9A,SIX1,PRICKLE2,MDGA1,LHFPL4,PCDH17,PTPRS,NECTIN1,ADGRF1,ADGRL3,NTRK1,IGSF11,ELAVL2,ROBO1
GO: Biological Process	GO:1901248	positive regulation of lung ciliated cell differentiation		0.000377	1	0.01104	0.1	2	2	FOXJ1,TP73
GO: Biological Process	GO:0035906	descending aorta development		0.000377	1	0.01104	0.1	2	2	CHRD,LOX
GO: Biological Process	GO:1904746	negative regulation of apoptotic process involved in development		0.0003798	1	0.01106	0.1002	3	8	WT1,HNF1B,PAX2
GO: Biological Process	GO:0060485	mesenchyme development		0.0003903	1	0.01129	0.1023	18	372	TWIST1,HOXA5,S100A4,SEMA6D,WNT16,WNT7B,WT1,SIX1,MSX1,CHRD,SEMA3E,CYP26A1,NCAM1,TBX2,ROBO1,PAX2,GREM1,EPHA4
GO: Biological Process	GO:0043588	skin development		0.0004029	1	0.01159	0.105	18	373	TMPRSS11F,FZD6,GRHL1,WNT16,FST,POU2F3,COL6A1,FA2H,WNT7A,BARX2,PPL,TP63,IRF6,IVL,SFN,SPINK5,OVOL1,ALOXE3
GO: Biological Process	GO:0043616	keratinocyte proliferation		0.0004165	1	0.01188	0.1077	7	70	WNT16,FST,AREG,TP63,IRF6,SFN,OVOL1
GO: Biological Process	GO:0098773	skin epidermis development		0.0004181	1	0.01188	0.1077	11	166	TMPRSS11F,FZD6,GRHL1,FST,COL6A1,FA2H,BARX2,TP63,SFN,SPINK5,ALOXE3
GO: Biological Process	GO:0021543	pallium development		0.0004291	1	0.01209	0.1095	13	222	ID4,POU3F3,BCAN,MDGA1,PTPRS,DLX1,CDON,NR2F1,TH,ROBO1,PAX5,EMX2,TP73
GO: Biological Process	GO:0097152	mesenchymal cell apoptotic process		0.0004328	1	0.01209	0.1095	4	19	WT1,MSX1,HNF1B,PAX2
GO: Biological Process	GO:0072087	renal vesicle development		0.0004328	1	0.01209	0.1095	4	19	SALL1,KIF26B,PAX2,GREM1
GO: Biological Process	GO:0045597	positive regulation of cell differentiation		0.000463	1	0.01283	0.1163	39	1141	PDE3A,MAP1B,BCL11A,TWIST1,HOXA5,HOXB4,SALL1,FGFR3,PLXNB3,FOXJ1,WNT7B,ID4,BCAN,SIX1,CRABP2,IGFBP3,TP63,PRKG2,GDPD2,BRINP1,GFAP,BNC1,FBXW8,ADAMTS9,NEK5,PTPRZ1,DLX1,CCN3,CDON,SFN,NPNT,GRIP1,ROBO1,PAX2,GRIP2,TACSTD2,PCK1,TP73,EPHA4
GO: Biological Process	GO:0051093	negative regulation of developmental process		0.0004648	1	0.01283	0.1163	41	1220	BCL11A,TWIST1,HOXA5,HOXA9,HOXB8,SALL1,SEMA6D,DRAXIN,FGFR3,FST,FOXJ1,TRIB2,ADAMTS1,WNT7A,WNT7B,WT1,ID4,RTN4RL1,AREG,MSX1,TP63,CHRD,MDGA1,SEMA3E,BRINP1,PTHLH,ADAMTS9,PTPRS,PTPRZ1,DLX1,CCN3,TBX2,SPINK5,HNF1B,RBP4,ROBO1,PAX2,GREM1,TACSTD2,TP73,EPHA4
GO: Biological Process	GO:0048589	developmental growth		0.0004746	1	0.01303	0.1181	33	911	MAP1B,BCL11A,HOXA5,SALL1,SEMA6D,DRAXIN,FGFR3,MMP13,VIL1,COL6A1,SORBS2,TNC,WNT7A,WNT7B,WT1,BCAN,SIX1,CRABP2,SPAG6,AREG,RIMS2,NCAM1,PTHLH,PTPRS,CCN3,TBX2,HNF1B,KIF26B,RBP4,ETNK2,TM4SF4,ROBO1,TP73
GO: Biological Process	GO:0007411	axon guidance		0.0004962	1	0.01355	0.1227	15	285	MNX1,DSCAML1,TUBB3,SEMA6D,DRAXIN,WNT7B,RTN4RL1,SEMA3E,NCAM1,NECTIN1,NTRK1,PCDHAC2,EFNA4,ROBO1,EPHA4
GO: Biological Process	GO:0097485	neuron projection guidance		0.0005146	1	0.01397	0.1266	15	286	MNX1,DSCAML1,TUBB3,SEMA6D,DRAXIN,WNT7B,RTN4RL1,SEMA3E,NCAM1,NECTIN1,NTRK1,PCDHAC2,EFNA4,ROBO1,EPHA4
GO: Biological Process	GO:0060291	long-term synaptic potentiation		0.0005251	1	0.01417	0.1284	10	144	ADORA1,MPP2,PPP1R9A,SLC8A3,CHRD,SYT12,GFAP,IGSF11,GRIN2A,EPHA4
GO: Biological Process	GO:0060231	mesenchymal to epithelial transition		0.0005327	1	0.0143	0.1296	4	20	SALL1,WT1,PAX2,GREM1
GO: Biological Process	GO:0002072	optic cup morphogenesis involved in camera-type eye development		0.0005615	1	0.01483	0.1343	3	9	WNT16,ALDH1A1,PAX2
GO: Biological Process	GO:0017085	response to insecticide		0.0005615	1	0.01483	0.1343	3	9	MAP1B,CYP1A1,TH
GO: Biological Process	GO:0002786	regulation of antibacterial peptide production		0.0005615	1	0.01483	0.1343	3	9	PPL,IVL,SPINK5
GO: Biological Process	GO:0042733	embryonic digit morphogenesis		0.0005851	1	0.01537	0.1392	7	74	TWIST1,FZD6,SALL1,WNT7A,OSR2,MSX1,TBX2
GO: Biological Process	GO:0098609	cell-cell adhesion		0.0005901	1	0.01541	0.1396	37	1077	DSCAML1,FAT2,PLXNB3,FOXJ1,WNT7B,APOA1,PODXL2,CLDN3,IGFBP2,FUT9,CARD11,MDGA1,TJP3,ILDR2,DCHS2,NCAM1,PCDH17,PTPRS,NECTIN1,NECTIN4,DLG2,ADGRL3,CCN3,CDON,NPNT,NPHP1,DSC3,KIF26B,PCDHAC2,IGSF11,CLDN2,CD70,ROBO1,MPZL2,PCDH1,CDH6,PCK1
GO: Biological Process	GO:0099565	chemical synaptic transmission, postsynaptic		0.0006172	1	0.01603	0.1453	10	147	ADORA1,MPP2,WNT7A,PPP1R9A,SLC8A3,RIMS2,IGSF11,GRIN2A,TMEM25,GRIP2
GO: Biological Process	GO:1902414	protein localization to cell junction		0.0006507	1	0.01675	0.1518	10	148	DLGAP1,WNT7A,TJP3,LHFPL4,NECTIN1,DLG2,GRIN2A,GPC6,GRIP1,GRIP2
GO: Biological Process	GO:0031644	regulation of nervous system process		0.0006517	1	0.01675	0.1518	11	175	DLGAP1,ADORA1,FGF12,WNT7A,SLC8A3,RIMS2,CCN3,IGSF11,GRIN2A,TMEM25,GRIP2
GO: Biological Process	GO:0032535	regulation of cellular component size		0.0007337	1	0.01876	0.1699	19	426	MAP1B,BCL11A,SEMA6D,DRAXIN,VIL1,COL6A1,WNT7A,WNT7B,PPP1R9A,SHROOM2,CRABP2,PRKG2,SPTB,PTPRS,KCNMA1,CDC42EP5,STK39,USH1C,TP73
GO: Biological Process	GO:0042476	odontogenesis		0.0007604	1	0.01934	0.1752	10	151	SCN5A,FST,TNC,WNT7B,OSR2,MSX1,SLC34A1,TP63,NECTIN1,DLX1
GO: Biological Process	GO:0072202	cell differentiation involved in metanephros development		0.0007799	1	0.01963	0.1778	4	22	SALL1,POU3F3,PAX2,GREM1
GO: Biological Process	GO:0060602	branch elongation of an epithelium		0.0007799	1	0.01963	0.1778	4	22	TNC,SIX1,AREG,HNF1B
GO: Biological Process	GO:0048793	pronephros development		0.0007906	1	0.01979	0.1793	3	10	OSR2,HNF1B,PAX2
GO: Biological Process	GO:0072210	metanephric nephron development		0.0008018	1	0.01992	0.1805	5	38	SALL1,WT1,KIF26B,PAX2,GREM1
GO: Biological Process	GO:0031344	regulation of cell projection organization		0.000805	1	0.01992	0.1805	31	863	MAP1B,BCL11A,HNF4A,SEMA6D,DRAXIN,PROM2,PLXNB3,VIL1,DCDC2,ADAMTS1,WNT7A,PPP1R9A,RTN4RL1,DZIP1,CRABP2,FUT9,PLPPR5,GFAP,FBXW8,PTPRS,PTPRZ1,NTM,CDC42EP5,EPS8L3,NTRK1,USH1C,NR2F1,GRIP1,ROBO1,TACSTD2,EPHA4
GO: Biological Process	GO:0022600	digestive system process		0.0008081	1	0.01992	0.1805	9	126	MMP13,SOAT2,VIL1,APOA1,MUC13,INAVA,KCNMA1,STK39,RBP4
GO: Biological Process	GO:0002064	epithelial cell development		0.0008437	1	0.02069	0.1875	14	269	PDE2A,HOXA5,FGFR3,WNT7A,WNT7B,WT1,CLDN3,TP63,TJP3,PTPRS,KCNMA1,SFN,NTRK1,MARVELD2
GO: Biological Process	GO:0042471	ear morphogenesis		0.0008849	1	0.02159	0.1957	10	154	TWIST1,FZD6,OSR2,SIX1,MSX1,STOX1,TBX2,USH1C,OTX1,PAX2
GO: Biological Process	GO:0002088	lens development in camera-type eye		0.0009067	1	0.02202	0.1995	8	103	FGFR3,WNT7A,WNT7B,SHROOM2,LENEP,ADAMTS9,NECTIN1,CDON
GO: Biological Process	GO:0072079	nephron tubule formation		0.0009298	1	0.02246	0.2035	4	23	SIX1,HNF1B,PAX2,GREM1
GO: Biological Process	GO:0045595	regulation of cell differentiation		0.0009663	1	0.02323	0.2105	58	1974	PDE3A,MAP1B,BCL11A,TWIST1,HOXA5,HOXA9,HOXB3,HOXB4,GRHL1,HOXB8,SALL1,SEMA6D,DRAXIN,FGFR3,FST,PLXNB3,FOXJ1,TRIB2,WNT7A,WNT7B,ID4,BCAN,SIX1,CRABP2,AREG,MSX1,IGFBP3,TP63,CHRD,CARD11,PRKG2,GDPD2,BRINP1,GFAP,PTHLH,BNC1,FBXW8,ADAMTS9,NEK5,PTPRS,PTPRZ1,DLX1,CCN3,CDON,SFN,NPNT,SPINK5,RBP1,GRIP1,LOX,ROBO1,PAX2,GRIP2,GREM1,TACSTD2,PCK1,TP73,EPHA4
GO: Biological Process	GO:0030323	respiratory tube development		0.0009726	1	0.02327	0.2108	14	273	PCSK5,HOXA5,MGP,FGFR3,FOXJ1,COL6A1,TNC,WNT7B,PTHLH,SLC23A1,TBX2,RBP4,LOX,TP73
GO: Biological Process	GO:0008038	neuron recognition		0.0009825	1	0.02339	0.2119	6	59	DSCAML1,NCAM1,PTPRZ1,NTM,ROBO1,EPHA4
GO: Biological Process	GO:0031102	neuron projection regeneration		0.001007	1	0.02385	0.2161	7	81	MAP1B,TNC,RTN4RL1,APOA1,GFAP,PTPRS,EPHA4
GO: Biological Process	GO:0042573	retinoic acid metabolic process		0.001018	1	0.02392	0.2167	5	40	ALDH1A1,CRABP2,CYP1A1,CYP26A1,RBP1
GO: Biological Process	GO:0045165	cell fate commitment		0.00102	1	0.02392	0.2167	16	338	MNX1,DSCAML1,WNT16,PITX1,FGFR3,WNT7A,WNT7B,WT1,SIX1,CHRD,DLX1,CDON,TBX2,HNF1B,NR2F2,PAX2
GO: Biological Process	GO:0048678	response to axon injury		0.001028	1	0.024	0.2175	8	105	MAP1B,FGFR3,TNC,RTN4RL1,APOA1,PTPRS,NTRK1,EPHA4
GO: Biological Process	GO:0002784	regulation of antimicrobial peptide production		0.001072	1	0.02464	0.2232	3	11	PPL,IVL,SPINK5
GO: Biological Process	GO:0090066	regulation of anatomical structure size		0.001105	1	0.02464	0.2232	24	618	MAP1B,BCL11A,FAAH,ADORA1,SEMA6D,DRAXIN,VIL1,COL6A1,WNT7A,WNT7B,PPP1R9A,SHROOM2,CRABP2,PRKG2,SPTB,PTPRS,KCNMA1,CDC42EP5,STK39,HNF1B,USH1C,PAX2,GRIP2,TP73
GO: Biological Process	GO:0045216	cell-cell junction organization		0.001114	1	0.02464	0.2232	13	246	HNF4A,GRHL1,CLDN3,SHROOM2,INAVA,TJP3,NECTIN1,NPHP1,CLDN2,ALOXE3,MARVELD2,CDH6,EPHA4
GO: Biological Process	GO:1901246	regulation of lung ciliated cell differentiation		0.001117	1	0.02464	0.2232	2	3	FOXJ1,TP73
GO: Biological Process	GO:0072240	metanephric DCT cell differentiation		0.001117	1	0.02464	0.2232	2	3	POU3F3,PAX2
GO: Biological Process	GO:0010482	regulation of epidermal cell division		0.001117	1	0.02464	0.2232	2	3	TP63,SFN
GO: Biological Process	GO:0010481	epidermal cell division		0.001117	1	0.02464	0.2232	2	3	TP63,SFN
GO: Biological Process	GO:0072069	DCT cell differentiation		0.001117	1	0.02464	0.2232	2	3	POU3F3,PAX2
GO: Biological Process	GO:0072095	regulation of branch elongation involved in ureteric bud branching		0.001117	1	0.02464	0.2232	2	3	SIX1,HNF1B
GO: Biological Process	GO:0072092	ureteric bud invasion		0.001117	1	0.02464	0.2232	2	3	SALL1,KIF26B
GO: Biological Process	GO:0048807	female genitalia morphogenesis		0.001117	1	0.02464	0.2232	2	3	TP63,RBP4
GO: Biological Process	GO:0072309	mesenchymal stem cell maintenance involved in metanephric nephron morphogenesis		0.001117	1	0.02464	0.2232	2	3	SALL1,PAX2
GO: Biological Process	GO:0060840	artery development		0.001186	1	0.02605	0.2361	9	133	PDE2A,FKBP10,SIX1,CHRD,ADAMTS9,TBX2,LOX,ROBO1,LTBP1
GO: Biological Process	GO:0120035	regulation of plasma membrane bounded cell projection organization		0.001192	1	0.02605	0.2361	30	846	MAP1B,BCL11A,HNF4A,SEMA6D,DRAXIN,PLXNB3,VIL1,DCDC2,ADAMTS1,WNT7A,PPP1R9A,RTN4RL1,DZIP1,CRABP2,FUT9,PLPPR5,GFAP,FBXW8,PTPRS,PTPRZ1,NTM,CDC42EP5,EPS8L3,NTRK1,USH1C,NR2F1,GRIP1,ROBO1,TACSTD2,EPHA4
GO: Biological Process	GO:0060479	lung cell differentiation		0.001275	1	0.02754	0.2495	5	42	HOXA5,FOXJ1,COL6A1,PTHLH,TP73
GO: Biological Process	GO:0060487	lung epithelial cell differentiation		0.001275	1	0.02754	0.2495	5	42	HOXA5,FOXJ1,COL6A1,PTHLH,TP73
GO: Biological Process	GO:0030850	prostate gland development		0.001277	1	0.02754	0.2495	6	62	HOXA9,HOXA10,SERPINB5,TNC,ID4,TP63
GO: Biological Process	GO:0021675	nerve development		0.00131	1	0.02814	0.255	8	109	MNX1,HOXB3,SALL1,FGFR3,SIX1,NTRK1,PAX2,EPHA4
GO: Biological Process	GO:0051017	actin filament bundle assembly		0.001332	1	0.02849	0.2581	11	191	RHPN1,VIL1,PPP1R9A,NOX4,APOA1,SHROOM2,SPAG6,ARHGEF5,USH1C,TACSTD2,EPHA1
GO: Biological Process	GO:0003337	mesenchymal to epithelial transition involved in metanephros morphogenesis		0.001408	1	0.02958	0.268	3	12	SALL1,PAX2,GREM1
GO: Biological Process	GO:0071476	cellular hypotonic response		0.001408	1	0.02958	0.268	3	12	PRKG2,STK39,PCK1
GO: Biological Process	GO:0060536	cartilage morphogenesis		0.001408	1	0.02958	0.268	3	12	HOXA5,WNT7B,MSX1
GO: Biological Process	GO:0060539	diaphragm development		0.001408	1	0.02958	0.268	3	12	MNX1,WT1,MYT1
GO: Biological Process	GO:0009913	epidermal cell differentiation		0.001415	1	0.02958	0.268	14	284	GRHL1,WNT16,FGFR3,POU2F3,FA2H,PPL,TP63,IRF6,IVL,KCNMA1,SFN,SPINK5,USH1C,OVOL1
GO: Biological Process	GO:2000463	positive regulation of excitatory postsynaptic potential		0.00142	1	0.02958	0.268	5	43	WNT7A,RIMS2,IGSF11,GRIN2A,GRIP2
GO: Biological Process	GO:0042391	regulation of membrane potential		0.001489	1	0.03088	0.2798	22	559	ADORA1,SCN5A,FGF12,MPP2,COL6A1,DCDC2,WNT7A,PPP1R9A,KCNK12,SLC8A3,SLC34A1,KCNK5,RIMS2,STOX1,KCNC3,KCNJ5,KCNMA1,IGSF11,GRIN2A,KCNH3,TMEM25,GRIP2
GO: Biological Process	GO:0060284	regulation of cell development		0.001512	1	0.03121	0.2828	36	1095	PDE3A,MAP1B,BCL11A,HOXA5,HOXA9,HOXB3,HOXB8,SEMA6D,DRAXIN,FGFR3,PLXNB3,FOXJ1,WNT7A,WNT7B,ID4,BCAN,CRABP2,CARD11,BRINP1,GFAP,PTHLH,BNC1,FBXW8,PTPRS,PTPRZ1,DLX1,CDON,SPINK5,RBP1,GRIP1,LOX,ROBO1,GRIP2,PCK1,TP73,EPHA4
GO: Biological Process	GO:0007548	sex differentiation		0.001551	1	0.03189	0.2889	16	352	IRX5,HNF4A,HOXA9,HOXA10,FST,VGF,ADAMTS1,WNT7A,WT1,TP63,DMRTA1,GFRA1,HNF1B,NTRK1,RBP4,NR2F2
GO: Biological Process	GO:0061572	actin filament bundle organization		0.001572	1	0.03216	0.2914	11	195	RHPN1,VIL1,PPP1R9A,NOX4,APOA1,SHROOM2,SPAG6,ARHGEF5,USH1C,TACSTD2,EPHA1
GO: Biological Process	GO:0001736	establishment of planar polarity		0.001577	1	0.03216	0.2914	5	44	FZD6,SPAG6,TP63,NPHP1,SAPCD2
GO: Biological Process	GO:0050807	regulation of synapse organization		0.001614	1	0.03277	0.2969	17	387	CTTNBP2,MAP1B,WNT7A,PPP1R9A,SIX1,PRICKLE2,MDGA1,CACNA2D3,LHFPL4,PTPRS,NECTIN1,ADGRL3,NTRK1,IGSF11,ELAVL2,ROBO1,EPHA4
GO: Biological Process	GO:0098655	monoatomic cation transmembrane transport		0.001647	1	0.03331	0.3018	32	942	PIRT,TSPOAP1,NALF1,SCN5A,TRPM8,FGF12,ABCC2,STEAP1,KCNK12,CACHD1,SHROOM2,SLC8A3,SLC9A2,KCNT2,SLC34A1,KCNK5,CACNA2D3,SLC6A17,STEAP2,GEM,KCNC3,KCNJ5,KCNJ16,KCNMA1,STK39,SLC23A1,TUSC3,TMEM63C,GRIN2A,KCNH3,CACNG6,NIPAL2
GO: Biological Process	GO:0010977	negative regulation of neuron projection development		0.001784	1	0.03588	0.3251	10	169	BCL11A,SEMA6D,DRAXIN,RTN4RL1,GFAP,PTPRS,PTPRZ1,NTM,NR2F1,EPHA4
GO: Biological Process	GO:0072075	metanephric mesenchyme development		0.001804	1	0.03588	0.3251	3	13	WT1,SIX1,PAX2
GO: Biological Process	GO:2001054	negative regulation of mesenchymal cell apoptotic process		0.001804	1	0.03588	0.3251	3	13	WT1,HNF1B,PAX2
GO: Biological Process	GO:1904672	regulation of somatic stem cell population maintenance		0.001804	1	0.03588	0.3251	3	13	TP63,HNF1B,PAX2
GO: Biological Process	GO:0035418	protein localization to synapse		0.001845	1	0.03655	0.3311	8	115	DLGAP1,WNT7A,LHFPL4,DLG2,GRIN2A,GPC6,GRIP1,GRIP2
GO: Biological Process	GO:0044087	regulation of cellular component biogenesis		0.001853	1	0.03655	0.3312	38	1189	PCSK5,MAP1B,HNF4A,RHPN1,SLAIN1,PLXNB3,VIL1,DCDC2,WNT7A,ICA1,PPP1R9A,NOX4,APOA1,CLDN3,DZIP1,SIX1,PRICKLE2,MDGA1,LHFPL4,SPTB,NCAM1,PLPPR5,DNAJC6,GFAP,PTPRS,NECTIN1,CDC42EP5,EPS8L3,ADGRL3,NPHP1,ARHGEF5,NTRK1,IGSF11,ELAVL2,ROBO1,GREM1,TACSTD2,EPHA1
GO: Biological Process	GO:0098659	inorganic cation import across plasma membrane		0.00187	1	0.03659	0.3315	9	142	NALF1,SCN5A,SLC8A3,SLC9A2,SLC34A1,KCNK5,STEAP2,KCNJ5,KCNJ16
GO: Biological Process	GO:0099587	inorganic ion import across plasma membrane		0.00187	1	0.03659	0.3315	9	142	NALF1,SCN5A,SLC8A3,SLC9A2,SLC34A1,KCNK5,STEAP2,KCNJ5,KCNJ16
GO: Biological Process	GO:0050803	regulation of synapse structure or activity		0.002002	1	0.039	0.3533	17	395	CTTNBP2,MAP1B,WNT7A,PPP1R9A,SIX1,PRICKLE2,MDGA1,CACNA2D3,LHFPL4,PTPRS,NECTIN1,ADGRL3,NTRK1,IGSF11,ELAVL2,ROBO1,EPHA4
GO: Biological Process	GO:0050806	positive regulation of synaptic transmission		0.002116	1	0.04062	0.3681	12	233	ADORA1,MPP2,PPP1R9A,SLC8A3,CHRD,RIMS2,SYT12,GFAP,NTRK1,IGSF11,GRIN2A,EPHA4
GO: Biological Process	GO:0031345	negative regulation of cell projection organization		0.002116	1	0.04062	0.3681	12	233	BCL11A,SEMA6D,DRAXIN,PLXNB3,RTN4RL1,GFAP,PTPRS,PTPRZ1,NTM,NR2F1,TACSTD2,EPHA4
GO: Biological Process	GO:0061351	neural precursor cell proliferation		0.002116	1	0.04062	0.3681	12	233	FZD6,SALL1,FGFR3,WNT7A,WNT7B,ID4,POU3F3,BCAN,NES,PTPRZ1,CDON,EMX2
GO: Biological Process	GO:0050768	negative regulation of neurogenesis		0.002119	1	0.04062	0.3681	10	173	BCL11A,SEMA6D,DRAXIN,FGFR3,WNT7A,WNT7B,ID4,BRINP1,PTPRS,DLX1
GO: Biological Process	GO:0072236	metanephric loop of Henle development		0.002204	1	0.04062	0.3681	2	4	WNT7B,POU3F3
GO: Biological Process	GO:1901145	mesenchymal cell apoptotic process involved in nephron morphogenesis		0.002204	1	0.04062	0.3681	2	4	HNF1B,PAX2
GO: Biological Process	GO:2000381	negative regulation of mesoderm development		0.002204	1	0.04062	0.3681	2	4	SALL1,TP63
GO: Biological Process	GO:0072093	metanephric renal vesicle formation		0.002204	1	0.04062	0.3681	2	4	SALL1,KIF26B
GO: Biological Process	GO:0072040	negative regulation of mesenchymal cell apoptotic process involved in nephron morphogenesis		0.002204	1	0.04062	0.3681	2	4	HNF1B,PAX2
GO: Biological Process	GO:0072039	regulation of mesenchymal cell apoptotic process involved in nephron morphogenesis		0.002204	1	0.04062	0.3681	2	4	HNF1B,PAX2
GO: Biological Process	GO:0035880	embryonic nail plate morphogenesis		0.002204	1	0.04062	0.3681	2	4	FZD6,MSX1
GO: Biological Process	GO:0060535	trachea cartilage morphogenesis		0.002204	1	0.04062	0.3681	2	4	HOXA5,WNT7B
GO: Biological Process	GO:0060681	branch elongation involved in ureteric bud branching		0.002204	1	0.04062	0.3681	2	4	SIX1,HNF1B
GO: Biological Process	GO:0061141	lung ciliated cell differentiation		0.002204	1	0.04062	0.3681	2	4	FOXJ1,TP73
GO: Biological Process	GO:0031103	axon regeneration		0.002222	1	0.04062	0.3681	6	69	MAP1B,TNC,RTN4RL1,APOA1,PTPRS,EPHA4
GO: Biological Process	GO:0030001	metal ion transport		0.002224	1	0.04062	0.3681	33	1000	TSPOAP1,ADORA1,MELTF,NALF1,SCN5A,TRPM8,FGF12,ABCC2,STEAP1,KCNK12,CACHD1,SHROOM2,SLC8A3,SLC9A2,KCNT2,SLC34A1,KCNK5,CACNA2D3,SLC6A17,STEAP2,GEM,KCNC3,KCNJ5,NECTIN1,KCNJ16,KCNMA1,STK39,SLC23A1,TUSC3,GRIN2A,KCNH3,CACNG6,NIPAL2
GO: Biological Process	GO:0009719	response to endogenous stimulus		0.002228	1	0.04062	0.3681	56	1960	PDE2A,PDE3A,MAP1B,BCL11A,PGF,TWIST1,HOXA10,FGF12,FGFR3,ABCC2,MMP13,FST,LTBP4,VGF,VIL1,COL6A1,TNC,WNT7A,WNT7B,WT1,APOA1,SIX1,AREG,MSX1,SLC8A3,IGFBP2,SLC34A1,TP63,CHRD,DOK5,CYP24A1,CYP26A1,STEAP2,GFRA1,FIBIN,KCNMA1,DLX1,GNAI1,STK39,VWA2,NPNT,TBX2,NTRK1,RBP4,GRB7,GRIN2A,GRIP1,TH,LOX,ROBO1,PAPPA,LTBP1,PAX2,GREM1,PCK1,EPHA4
GO: Biological Process	GO:0072178	nephric duct morphogenesis		0.002263	1	0.04066	0.3684	3	14	HNF1B,PAX2,EPHA4
GO: Biological Process	GO:0002138	retinoic acid biosynthetic process		0.002263	1	0.04066	0.3684	3	14	ALDH1A1,CYP1A1,RBP1
GO: Biological Process	GO:0002759	regulation of antimicrobial humoral response		0.002263	1	0.04066	0.3684	3	14	PPL,IVL,SPINK5
GO: Biological Process	GO:0006971	hypotonic response		0.002263	1	0.04066	0.3684	3	14	PRKG2,STK39,PCK1
GO: Biological Process	GO:0021987	cerebral cortex development		0.002368	1	0.04238	0.384	9	147	POU3F3,MDGA1,PTPRS,CDON,NR2F1,TH,ROBO1,PAX5,EMX2
GO: Biological Process	GO:0030324	lung development		0.002459	1	0.04385	0.3973	13	269	HOXA5,MGP,FGFR3,FOXJ1,COL6A1,TNC,WNT7B,PTHLH,SLC23A1,TBX2,RBP4,LOX,TP73
GO: Biological Process	GO:0001649	osteoblast differentiation		0.002497	1	0.04436	0.4019	14	302	TWIST1,COL6A1,TNC,WNT7B,ID4,AREG,IGFBP3,TP63,CHRD,GDPD2,PTHLH,NPNT,LOX,GREM1
GO: Biological Process	GO:0014070	response to organic cyclic compound		0.002517	1	0.04455	0.4036	34	1048	PDE2A,PDE3A,MAP1B,HNF4A,GRAMD1B,HOXA9,ADORA1,HOXA10,SCN5A,FST,TNC,WNT7A,WNT7B,SIX1,AREG,SLC8A3,IGFBP2,SLC34A1,TP63,IFNE,CYP1A1,CYP24A1,NCAM1,DYNAP,FIBIN,GNAI1,STK39,ADGRL3,TBX2,NR2F2,TH,LOX,PAPPA,PCK1
GO: Biological Process	GO:0030282	bone mineralization		0.002595	1	0.04576	0.4146	9	149	TWIST1,MGP,FGFR3,MMP13,COL6A1,OSR2,PTHLH,LOX,GREM1
GO: Biological Process	GO:0060538	skeletal muscle organ development		0.0027	1	0.04743	0.4298	12	240	MNX1,TWIST1,HOXD9,PITX1,COL6A1,WT1,BARX2,SIX1,MYT1,CDON,NR2F2,PAX5
GO: Biological Process	GO:0040008	regulation of growth		0.002742	1	0.04796	0.4345	27	777	MAP1B,BCL11A,HNF4A,MELTF,SEMA6D,DRAXIN,FGFR3,LTBP4,VIL1,TNC,WT1,SIX1,CRABP2,MSX1,IGFBP3,RIMS2,NCAM1,PTPRS,GNG4,CCN3,SFN,TBX2,HNF1B,RBP4,SGK2,GREM1,TP73
GO: Biological Process	GO:0016049	cell growth		0.002758	1	0.04796	0.4345	23	625	MAP1B,BCL11A,HNF4A,MELTF,SEMA6D,DRAXIN,LTBP4,SORBS2,TNC,WT1,BCAN,CRABP2,SPAG6,MSX1,IGFBP3,RIMS2,PTPRS,GNG4,CCN3,SFN,SGK2,ROBO1,GREM1
GO: Biological Process	GO:0072176	nephric duct development		0.002789	1	0.04796	0.4345	3	15	HNF1B,PAX2,EPHA4
GO: Biological Process	GO:0016102	diterpenoid biosynthetic process		0.002789	1	0.04796	0.4345	3	15	ALDH1A1,CYP1A1,RBP1
GO: Biological Process	GO:1900272	negative regulation of long-term synaptic potentiation		0.002789	1	0.04796	0.4345	3	15	ADORA1,PPP1R9A,EPHA4
GO: Biological Process	GO:0032530	regulation of microvillus organization		0.002789	1	0.04796	0.4345	3	15	HNF4A,VIL1,USH1C
GO: Biological Process	GO:0032231	regulation of actin filament bundle assembly		0.002812	1	0.04818	0.4365	8	123	RHPN1,VIL1,PPP1R9A,NOX4,APOA1,ARHGEF5,TACSTD2,EPHA1
GO: Biological Process	GO:0060078	regulation of postsynaptic membrane potential		0.002827	1	0.04827	0.4373	10	180	ADORA1,MPP2,WNT7A,PPP1R9A,SLC8A3,RIMS2,IGSF11,GRIN2A,TMEM25,GRIP2
Pathway	M48243	REACTOME_KIDNEY_DEVELOPMENT	Reactome Pathways	2.255e-13	4.165e-10	4.165e-10	3.373e-09	14	46	HNF4A,HOXB4,SALL1,WFDC2,WT1,ID4,POU3F3,SIX1,GFRA1,NPNT,HNF1B,PAX2,GREM1,EMX2
Pathway	M48242	REACTOME_FORMATION_OF_THE_NEPHRIC_DUCT	Reactome Pathways	1.063e-06	0.001964	0.0009821	0.007954	6	18	HOXB4,WFDC2,ID4,NPNT,PAX2,EMX2
Pathway	M48244	REACTOME_FORMATION_OF_THE_URETERIC_BUD	Reactome Pathways	2.951e-06	0.005451	0.001453	0.01177	6	21	SALL1,SIX1,GFRA1,NPNT,PAX2,GREM1
Pathway	M40048	WP_DEVELOPMENT_OF_URETERIC_COLLECTION_SYSTEM	WikiPathways	3.34e-06	0.006168	0.001453	0.01177	9	60	SALL1,FST,WT1,SIX1,GFRA1,HNF1B,GRIP1,ROBO1,PAX2
Pathway	M48245	REACTOME_NEPHRON_DEVELOPMENT	Reactome Pathways	3.934e-06	0.007267	0.001453	0.01177	5	13	HNF4A,WT1,POU3F3,HNF1B,PAX2
Pathway	M46460	WP_MARKERS_OF_KIDNEY_CELL_LINEAGE	WikiPathways	2.535e-05	0.04682	0.007804	0.0632	8	59	HNF4A,SALL1,TNC,WT1,SIX1,HNF1B,PAX2,EMX2
Pathway	MM14982	REACTOME_REGULATION_OF_INSULIN_LIKE_GROWTH_FACTOR_IGF_TRANSPORT_AND_UPTAKE_BY_INSULIN_LIKE_GROWTH_FACTOR_BINDING_PROTEINS_IGFBPS	Reactome Pathways	3.561e-05	0.06578	0.009396	0.0761	11	120	MELTF,VGF,TNC,APOA1,IGFBP2,IGFBP3,IGFBP6,SCG2,MEGF6,PAPPA,LTBP1
Pathway	M48110	WP_CELL_LINEAGE_MAP_FOR_NEURONAL_DIFFERENTIATION	WikiPathways	8.548e-05	0.1579	0.01974	0.1598	11	132	HNF4A,TWIST1,TUBB3,TNC,MSX1,RIMS2,NES,GFAP,DLG2,TH,ROBO1
Pathway	M27285	REACTOME_REGULATION_OF_INSULIN_LIKE_GROWTH_FACTOR_IGF_TRANSPORT_AND_UPTAKE_BY_INSULIN_LIKE_GROWTH_FACTOR_BINDING_PROTEINS_IGFBPS	Reactome Pathways	0.000234	0.4322	0.04627	0.3748	10	124	MELTF,VGF,TNC,APOA1,IGFBP2,IGFBP3,IGFBP6,SCG2,PAPPA,LTBP1
Pathway	M39646	WP_ENDOCHONDRAL_OSSIFICATION	WikiPathways	0.0002933	0.5418	0.04627	0.3748	7	63	MGP,PLAT,FGFR3,MMP13,ADAMTS4,ADAMTS1,PTHLH
Pathway	M39884	WP_ENDOCHONDRAL_OSSIFICATION_WITH_SKELETAL_DYSPLASIAS	WikiPathways	0.0002933	0.5418	0.04627	0.3748	7	63	MGP,PLAT,FGFR3,MMP13,ADAMTS4,ADAMTS1,PTHLH
Pathway	M735	REACTOME_NEURONAL_SYSTEM	Reactome Pathways	0.0003227	0.596	0.04627	0.3748	20	411	DLGAP1,TSPOAP1,TUBB3,KIF17,CACNA2D3,SYT12,KCNC3,PTPRS,KCNJ5,KCNJ16,KCNMA1,DLG2,GNAI1,GNG4,GRIN2A,SYT7,KCNH3,GRIP1,TSPAN7,GRIP2
Pathway	MM15676	REACTOME_NERVOUS_SYSTEM_DEVELOPMENT	Reactome Pathways	0.0003257	0.6016	0.04627	0.3748	15	261	DSCAML1,SHC3,TUBB3,SEMA6D,PLXNB3,COL6A1,COL6A2,SEMA3E,DOK5,SPTB,GFRA1,GRB7,EFNA4,EPHA1,EPHA4
Transcription Factor Binding Site	CAGGTG_V$E12_Q6	CAGGTG_V$E12_Q6	TFBS	3.162e-22	3.086e-19	3.086e-19	2.303e-18	90	1950	PDE2A,PDE3A,IRX5,BCL11A,HNF4A,RTN1,DSCAML1,HOXA10,HOXB3,HOXB5,HOXB6,HOXB7,HOXB8,SERPINB5,WNT16,MID1,SCN5A,PITX1,FGF12,ALDH1A1,FST,POU2F3,CAVIN2,VGF,TRIB2,PRSS12,FA2H,WNT7B,WT1,POU3F3,CNKSR2,KCNK12,CLDN3,PMEL,BARX2,SIM1,BCAS4,CRABP2,PPP2R2B,IGFBP6,TP63,FUT9,SLC35F2,RIMS2,MDGA1,CACNA2D3,CYP1A1,KREMEN2,SPTB,CYP26A1,GDPD2,GPR87,NCAM1,IRF6,GFAP,PTHLH,GFRA1,PCDH17,SCG2,NECTIN1,KCNMA1,NECTIN4,DLG2,CCN3,…
Transcription Factor Binding Site	AACTTT_UNKNOWN	AACTTT_UNKNOWN	TFBS	9.225e-19	9.004e-16	4.502e-16	3.359e-15	73	1529	PCSK5,PDE2A,IRX5,MAP1B,STK32B,BCL11A,CHN2,DSCAML1,SHC3,HOXA5,HOXA10,HOXB3,HOXB4,HOXB6,HOXB7,HOXB8,HOXB9,SALL1,SEMA6D,HOXD4,AMOTL1,MID1,SCN5A,FGF12,ALDH1A1,MMP13,FST,CAVIN2,MPP2,PRSS12,WNT7A,ANXA13,POU3F3,CNKSR2,KCNK12,CHST1,DZIP1,SIM1,PPP2R2B,TP63,FUT9,MDGA1,CACNA2D3,MYT1,SPTB,CYP26A1,STEAP2,GEM,PTHLH,GFRA1,ADAMTS9,NTM,SCG2,NECTIN1,KCNMA1,DLG2,DLX1,GNAI1,STK39,GNG4,SPINK5,USP13,RALYL,GPC6,NR2F1,N…
Transcription Factor Binding Site	GGGAGGRR_V$MAZ_Q6	GGGAGGRR_V$MAZ_Q6	TFBS	3.267e-18	3.188e-15	1.063e-15	7.93e-15	80	1836	PDE2A,BCL11A,HNF4A,S100A4,HOXA9,HOXA10,HOXB4,HOXB5,HOXB6,HOXB7,HOXB9,SALL1,MGP,HOXD4,WFDC2,AMOTL1,SCN5A,PLAT,TAS2R41,ELOVL6,POU2F3,PADI1,VGF,FKBP10,TRIB2,FMO3,ADAMTS4,ADAMTS1,PRSS12,WNT7A,WT1,ID4,POU3F3,CNKSR2,DZIP1,SIX1,P3H4,MSX1,PPP2R2B,SLC9A2,IGFBP6,CHRD,KREMEN2,MYT1,CYP26A1,GDPD2,NCAM1,BRINP1,GEM,PCDH17,KCNC3,ADAMTS9,KCNMA1,CDC42EP5,DLG2,DLX1,ADGRL3,CDON,TBX2,HNF1B,DUSP9,GPX2,RBP4,LY6G6C,PI15…
Transcription Factor Binding Site	CTTTGT_V$LEF1_Q2	CTTTGT_V$LEF1_Q2	TFBS	5.754e-18	5.616e-15	1.404e-15	1.048e-14	72	1543	IRX5,MAP1B,BCL11A,CHN2,PGF,RTN1,SHC3,HOXA5,HOXA9,ADORA1,HOXA10,HOXB3,HOXB4,HOXB5,HOXB6,HOXB7,HOXB9,SALL2,SEMA6D,HOXD4,HOXD9,WFDC2,AMOTL1,MID1,FGFR3,FST,SOAT2,CAVIN2,PLXNB3,MPP2,FKBP10,CHST10,TRIB2,ADAMTS4,WNT7A,POU3F3,CNKSR2,SIX1,P3H4,MSX1,PPP2R2B,IGFBP6,TP63,PRICKLE2,CACNA2D3,MYT1,GDPD2,LENEP,THSD1,GFRA1,PCDH17,ADAMTS9,STMN3,DLX1,ADGRL3,CDON,SFN,RALYL,PCDHAC2,IGSF11,GPC6,USH1C,NR2F2,OTX1,EFNA4,L…
Transcription Factor Binding Site	TGANTCA_V$AP1_C	TGANTCA_V$AP1_C	TFBS	9.021e-13	8.804e-10	1.761e-10	1.314e-09	46	918	RTN1,SHC3,S100A2,S100A5,HOXB4,SERPINB5,PROM2,SCN5A,FGF12,MMP7,MMP13,FST,VGF,VIL1,WNT7B,CHST1,PPP2R2B,IGFBP6,TP63,GPR87,SCRN1,LENEP,IL22RA1,GFAP,GFRA1,PCDH17,IVL,TINAG,DLX1,GNAI1,EPS8L3,SFN,USP13,DSC3,RBP4,LY6G6C,PI15,KCNH3,EEF1A2,SLC22A18,SYNGR1,ELAVL2,PAPPA,ALOXE3,MPZL2,EPHA1
Transcription Factor Binding Site	CTTTGA_V$LEF1_Q2	CTTTGA_V$LEF1_Q2	TFBS	2.033e-12	1.984e-09	3.306e-10	2.467e-09	47	976	MCC,CARD10,CHN2,RTN1,S100A3,HOXA10,HOXB3,HOXB4,HOXB6,HOXB7,HOXB9,FAT2,SALL1,SEMA6D,MID1,FGFR3,C1QTNF6,FST,CAVIN2,MPP2,ICA1,CNKSR2,BARX2,MSX1,PPP2R2B,TP63,STEAP2,PTHLH,GFRA1,MYEF2,SCG2,NECTIN4,DLX1,HNF1B,RALYL,GPX2,NR2F1,NR2F2,OTX1,OVOL1,EFNA4,ELAVL2,ROBO1,IL1RL1,TACSTD2,PCDH1,CDH6
Transcription Factor Binding Site	TGATTTRY_V$GFI1_01	TGATTTRY_V$GFI1_01	TFBS	2.792e-12	2.725e-09	3.892e-10	2.904e-09	23	243	MAP1B,HOXA5,HOXA9,HOXB5,HOXB6,HOXB7,HOXB8,HOXB9,SALL1,HOXD9,MID1,CAVIN2,FRMPD1,SIX1,CARD11,RIMS2,CDON,RALYL,GPX2,OTX1,PAX2,GREM1,CDH6
Transcription Factor Binding Site	TTGTTT_V$FOXO4_01	TTGTTT_V$FOXO4_01	TFBS	5.777e-12	5.638e-09	7.048e-10	5.258e-09	62	1599	MAP1B,CHN2,RTN1,TWIST1,HOXA9,ADORA1,HOXA10,HOXB3,HOXB5,HOXB6,HOXB7,HOXB8,HOXB9,SEMA6D,PITX1,FGF12,ALDH1A1,ELOVL6,FST,FRMPD1,ID4,NOX4,POU3F3,PMEL,SIM1,SIX1,SCML4,MSX1,PPP2R2B,IGFBP6,TP63,DMRTA1,PRKG2,MDGA1,CACNA2D3,DNAH11,CYP26A1,NCAM1,BRINP1,IL22RA1,GFRA1,PCDH17,KCNJ16,DLG2,DLX1,ADGRF1,ADGRL3,RALYL,GRB7,NR2F1,NR2F2,OTX1,EFNA4,LOX,ELAVL2,ROBO1,PAPPA,ALOXE3,PAX2,MPZL2,EMX2,CDH6
Transcription Factor Binding Site	V$OCT1_Q5_01	V$OCT1_Q5_01	TFBS	2.141e-11	2.089e-08	2.322e-09	1.732e-08	21	220	HOXA5,ADORA1,HOXA10,HOXB3,HOXB4,HOXB6,HOXB8,HOXD8,LIPG,MID1,FGF12,ALDH1A1,POU2F3,PMEL,SCML4,PPP2R2B,PRICKLE2,PTHLH,DLG2,DLX1,HNF1B
Transcription Factor Binding Site	TATAAA_V$TATA_01	TATAAA_V$TATA_01	TFBS	4.786e-11	4.671e-08	4.671e-09	3.485e-08	47	1070	MAP1B,TWIST1,S100A2,S100A4,HOXA9,HOXA10,HOXB3,HOXB4,HOXB5,HOXB6,HOXB8,SEMA6D,MGP,HOXD9,MID1,TRPM8,MMP7,MMP13,FST,VGF,ADAMTS1,OSR2,KCNK12,SIM1,CRABP2,AREG,SLC34A1,PRKG2,CYP1A1,SPTB,CYP26A1,GEM,PTHLH,GFRA1,IVL,DLX1,SPINK5,RBP4,GPC6,LY6G6C,PI15,SYT7,NR2F1,NR2F2,TM4SF4,ELAVL2,PAPPA
Transcription Factor Binding Site	V$HNF1_C	V$HNF1_C	TFBS	1.047e-10	1.022e-07	8.602e-09	6.418e-08	19	192	HOXA10,HOXB3,HOXB8,HOXD4,FST,ANXA13,POU3F3,KCNK12,PPP2R2B,NCAM1,TINAG,NECTIN1,DLX1,HNF1B,RBP4,GRIN2A,SGK2,PAX2,EMX2
Transcription Factor Binding Site	V$PIT1_Q6	V$PIT1_Q6	TFBS	1.146e-10	1.118e-07	8.602e-09	6.418e-08	19	193	BCL11A,CHN2,TWIST1,HOXA9,HOXB3,HOXB5,HOXB6,HOXB8,HOXB9,SALL1,MID1,FGFR3,C1QTNF6,RTN4RL1,PPP2R2B,TP63,DLG2,ELAVL2,PAX2
Transcription Factor Binding Site	V$POU6F1_01	V$POU6F1_01	TFBS	1.146e-10	1.118e-07	8.602e-09	6.418e-08	19	193	HOXA5,HOXA9,HOXB4,HOXB6,HOXD4,LIPG,RTN4RL1,PRICKLE2,CACNA2D3,MYT1,NCAM1,SCG2,KCNMA1,DLX1,GRB7,GRIN2A,NR2F1,ELAVL2,EMX2
Transcription Factor Binding Site	V$SPZ1_01	V$SPZ1_01	TFBS	2.513e-10	2.452e-07	1.752e-08	1.307e-07	19	202	IRX5,BCL11A,S100A4,HOXA9,HOXA10,HOXB4,HOXB6,HOXB8,HOXB9,HOXD9,PIK3C2B,FST,POU3F3,ADAMTS9,DLG2,HNF1B,NR2F2,PAX2,GREM1
Transcription Factor Binding Site	TAATTA_V$CHX10_01	TAATTA_V$CHX10_01	TFBS	4.208e-10	4.107e-07	2.66e-08	1.985e-07	34	656	IRX5,MAP1B,DSCAML1,HOXA5,HOXB4,HOXB7,SALL1,MID1,PITX1,TRPM8,FST,CHST10,WNT7A,OSR2,RTN4RL1,SIX1,MSX1,PPP2R2B,TP63,DMRTA1,CACNA2D3,MYT1,KCNMA1,DLX1,SFN,NTRK1,NR2F1,OVOL1,ELAVL2,ROBO1,PAX2,EMX2,TACSTD2,CDH6
Transcription Factor Binding Site	CAGCTG_V$AP4_Q5	CAGCTG_V$AP4_Q5	TFBS	4.361e-10	4.256e-07	2.66e-08	1.985e-07	48	1184	DLGAP1,PDE3A,PGF,S100A2,S100A3,HOXA5,HOXB5,SALL1,SEMA6D,MID1,SCN5A,FGF12,ALDH1A1,CAVIN2,PLXNB3,VGF,ADAMTS4,WNT7B,PMEL,BARX2,SPAG6,SLC8A3,IGFBP3,IGFBP6,PRICKLE2,KCNK5,CHRD,CACNA2D3,NES,MYT1,SCRN1,BRINP1,GEM,KCNJ16,KCNMA1,DLG2,DLX1,ADGRL3,SPINK5,USP13,ARHGEF5,CLDN2,SGK2,TMEM25,ELAVL2,LTBP1,PAX2,CDH6
Transcription Factor Binding Site	V$OCT_Q6	V$OCT_Q6	TFBS	8.498e-10	8.294e-07	4.879e-08	3.64e-07	19	217	TWIST1,ADORA1,HOXA10,HOXB4,HOXB6,HOXB8,LIPG,MID1,FGF12,ALDH1A1,POU2F3,PMEL,SCML4,PPP2R2B,PRICKLE2,PTHLH,DLG2,DLX1,HNF1B
Transcription Factor Binding Site	V$CART1_01	V$CART1_01	TFBS	1.918e-09	1.872e-06	1.04e-07	7.761e-07	17	179	BCL11A,HOXA5,HOXB3,HOXB5,HOXB6,HOXB7,SALL1,MID1,C1QTNF6,PRSS12,RIMS2,MYT1,SPTB,DLG2,PAPPA,TACSTD2,CDH6
Transcription Factor Binding Site	V$OSF2_Q6	V$OSF2_Q6	TFBS	3.592e-09	3.505e-06	1.845e-07	1.377e-06	18	211	PCSK5,HOXA5,HOXB3,HOXB4,HOXB5,HOXB6,MGP,C1QTNF6,MMP13,FST,WNT7B,TP63,CACNA2D3,NCAM1,KCNMA1,SPINK5,PI15,ELAVL2
Transcription Factor Binding Site	TGGAAA_V$NFAT_Q4_01	TGGAAA_V$NFAT_Q4_01	TFBS	5.005e-09	4.885e-06	2.443e-07	1.822e-06	53	1491	PCSK5,IRX5,MAP1B,MCC,BCL11A,TWIST1,HOXA5,HOXA9,ADORA1,HOXA10,HOXB4,HOXB6,HOXB7,SEMA6D,MGP,HOXD4,HOXD8,AMOTL1,FGF12,ALDH1A1,FST,POU2F3,VGF,TRIB2,ADAMTS4,PRSS12,ID4,POU3F3,SPAG6,AREG,IGFBP3,CACNA2D3,STEAP2,IL22RA1,FIBIN,PTPRZ1,SCG2,NECTIN1,KCNMA1,DLG2,DLX1,TBX2,SPINK5,HNF1B,NTRK1,RALYL,SH2D2A,OTX1,OVOL1,LOX,LTBP1,GREM1,CDH6
Transcription Factor Binding Site	V$TATA_C	V$TATA_C	TFBS	6.841e-09	6.677e-06	3.179e-07	2.372e-06	19	246	RTN1,TWIST1,HOXA9,HOXA10,HOXB4,HOXB6,HOXB8,HOXB9,HOXD9,MMP13,CAVIN2,KCNK12,SIM1,CRABP2,STK39,GNAZ,LOX,ELAVL2,LTBP1
Transcription Factor Binding Site	TGGNNNNNNKCCAR_UNKNOWN	TGGNNNNNNKCCAR_UNKNOWN	TFBS	8.841e-09	8.629e-06	3.922e-07	2.926e-06	22	335	PGF,RTN1,HOXA9,HOXA10,HOXB6,SALL1,MID1,PLAT,CAVIN2,PADI1,MPP2,SYT12,KREMEN2,SPTB,GDPD2,PTHLH,ARHGEF5,RALYL,NR2F1,OVOL1,LOX,PCK1
Transcription Factor Binding Site	YCATTAA_UNKNOWN	YCATTAA_UNKNOWN	TFBS	9.337e-09	9.113e-06	3.962e-07	2.956e-06	26	461	HNF4A,RTN1,HOXA9,HOXA10,HOXB3,HOXB5,HOXB6,HOXB8,HOXD8,RTN4RL1,SLC8A3,PHYHIPL,MYT1,TINAG,NTM,KCNMA1,DLG2,SFN,PCDHAC2,NR2F1,NR2F2,ROBO1,EMX2,TACSTD2,CDH6,PCK1
Transcription Factor Binding Site	V$PBX1_01	V$PBX1_01	TFBS	1.114e-08	1.088e-05	4.531e-07	3.381e-06	17	201	SHC3,HOXB8,HOXB9,SALL1,HOXD8,WFDC2,PRICKLE2,CACNA2D3,MYT1,TINAG,DLG2,DLX1,RALYL,ELAVL2,PAPPA,LTBP1,EMX2
Transcription Factor Binding Site	CTTTAAR_UNKNOWN	CTTTAAR_UNKNOWN	TFBS	1.563e-08	1.526e-05	6.102e-07	4.553e-06	35	795	MAP1B,HOXA10,HOXB3,HOXB7,HOXB8,SALL2,SALL1,HOXD8,PIK3C2B,FST,VGF,MPP2,FMO3,OSR2,KCNK12,SIX1,PPP2R2B,TP63,RIMS2,CACNA2D3,SYT12,STEAP2,DLX1,GNAI1,ADGRF1,TBX2,SLC25A21,NAALAD2,NR2F2,ELAVL2,ROBO1,PAPPA,EMX2,SEC14L2,EPHA1
Transcription Factor Binding Site	RGTTAMWNATT_V$HNF1_01	RGTTAMWNATT_V$HNF1_01	TFBS	1.66e-08	1.62e-05	6.231e-07	4.649e-06	10	59	HOXA10,HOXD4,ANXA13,CYP26A1,TINAG,DLX1,SLC23A1,HNF1B,GRB7,SGK2
Transcription Factor Binding Site	V$NKX3A_01	V$NKX3A_01	TFBS	2.199e-08	2.146e-05	7.949e-07	5.931e-06	16	185	BCL11A,SALL1,HOXD4,MID1,TRIB2,WNT7A,SIX1,TP63,MYT1,SPTB,KCNMA1,DLG2,ADGRF1,NR2F1,ELAVL2,TACSTD2
Transcription Factor Binding Site	V$GR_Q6	V$GR_Q6	TFBS	3.031e-08	2.958e-05	1.056e-06	7.882e-06	17	215	PDE2A,ADORA1,HOXB7,MID1,FGF12,MMP7,SIX1,PPP2R2B,RIMS2,GIPC2,NCAM1,DLX1,NR2F1,SGK2,LOX,ELAVL2,PAX2
Transcription Factor Binding Site	RTAAACA_V$FREAC2_01	RTAAACA_V$FREAC2_01	TFBS	3.549e-08	3.464e-05	1.194e-06	8.912e-06	33	745	PCSK5,CLGN,MCC,BCL11A,HOXA5,HOXA10,HOXB4,HOXB8,HOXB9,SEMA6D,HOXD9,MID1,FGF12,C1QTNF6,ELOVL6,MMP13,FST,OSR2,POU3F3,SIM1,PPP2R2B,IGFBP6,MYT1,SCRN1,GFRA1,DLX1,ADGRF1,GRB7,CLDN2,ROBO1,PAPPA,GREM1,EMX2
Transcription Factor Binding Site	YATGNWAAT_V$OCT_C	YATGNWAAT_V$OCT_C	TFBS	3.673e-08	3.585e-05	1.195e-06	8.916e-06	20	302	IRX5,MAP1B,MCC,HOXA5,ADORA1,HOXA10,HOXB4,HOXB6,SALL1,HOXD9,LIPG,MID1,FGF12,ALDH1A1,POU2F3,PMEL,PRICKLE2,SCRN1,DLX1,HNF1B
Transcription Factor Binding Site	V$FAC1_01	V$FAC1_01	TFBS	3.968e-08	3.873e-05	1.248e-06	9.313e-06	15	168	BCL11A,HOXB3,HOXB4,HOXB6,HOXB7,HOXB8,SALL2,FGF12,ID4,KCNMA1,ADGRL3,NR2F1,NR2F2,ROBO1,PAPPA
Transcription Factor Binding Site	GGGTGGRR_V$PAX4_03	GGGTGGRR_V$PAX4_03	TFBS	4.093e-08	3.994e-05	1.248e-06	9.313e-06	41	1068	MAP1B,TSPOAP1,HNF4A,HOXA5,HOXA10,HOXB4,HOXB6,HOXB8,HOXB9,SERPINB5,SALL1,PLAT,ELOVL6,PLXNB3,MPP2,TRIB2,KCNK12,PPL,PPP2R2B,IGFBP6,CHRD,SPTB,GDPD2,LENEP,ADAMTS9,FIBIN,NECTIN1,NECTIN4,DLG2,DLX1,CCN3,HNF1B,GPX2,GRB7,LY6G6C,ATP8B2,NR2F1,EEF1A2,ELAVL2,CFAP69,EPHA1
Transcription Factor Binding Site	V$HNF1_01	V$HNF1_01	TFBS	4.616e-08	4.506e-05	1.365e-06	1.019e-05	16	195	BCL11A,HNF4A,HOXA10,HOXB9,HOXD4,SOAT2,ANXA13,PPP2R2B,CHRD,TINAG,NECTIN1,TBX2,HNF1B,NR2F1,SGK2,TM4SF4
Transcription Factor Binding Site	V$HFH1_01	V$HFH1_01	TFBS	4.959e-08	4.84e-05	1.423e-06	1.062e-05	16	196	MCC,BCL11A,HOXA10,HOXB4,HOXB8,SEMA6D,C1QTNF6,FST,PPP2R2B,NCAM1,RALYL,GRB7,OTX1,ELAVL2,EMX2,TACSTD2
Transcription Factor Binding Site	TTANTCA_UNKNOWN	TTANTCA_UNKNOWN	TFBS	5.327e-08	5.199e-05	1.485e-06	1.108e-05	33	758	CHN2,RTN1,HOXA5,HOXA9,HOXB3,HOXB6,SALL1,HOXD4,TRPM8,PLAT,FGF12,TAS2R41,ADAMTS4,SIX1,PPP2R2B,SLC8A3,IGFBP6,SPTB,GFRA1,TINAG,DLG2,DLX1,GNAI1,CCN3,SFN,GRB7,GRIN2A,CLDN2,LOX,ELAVL2,LTBP1,GREM1,PCK1
Transcription Factor Binding Site	V$MMEF2_Q6	V$MMEF2_Q6	TFBS	7.625e-08	7.442e-05	2.067e-06	1.542e-05	17	229	CHN2,RTN1,HOXA10,HOXB6,HOXB8,SALL1,HOXD4,HOXD8,PPP2R2B,TP63,RIMS2,CACNA2D3,ADAMTS9,DLG2,USP13,NR2F1,ELAVL2
Transcription Factor Binding Site	WTTGKCTG_UNKNOWN	WTTGKCTG_UNKNOWN	TFBS	8.523e-08	8.319e-05	2.248e-06	1.677e-05	23	413	HNF4A,HOXA9,HOXA10,HOXB8,HOXD4,FST,TRIB2,ID4,SIX1,CRABP2,PPP2R2B,TP63,MYT1,CYP26A1,NCAM1,GFRA1,PCDH17,ADGRL3,SFN,RALYL,NR2F2,LTBP1,PAX2
Transcription Factor Binding Site	AAAYWAACM_V$HFH4_01	AAAYWAACM_V$HFH4_01	TFBS	1.209e-07	0.000118	3.105e-06	2.317e-05	16	209	MCC,CHN2,HOXA9,HOXA10,HOXB4,HOXB8,C1QTNF6,ELOVL6,ID4,SIM1,TP63,NCAM1,GFRA1,GRB7,NR2F2,TACSTD2
Transcription Factor Binding Site	V$NFKB_Q6	V$NFKB_Q6	TFBS	1.378e-07	0.0001345	3.448e-06	2.573e-05	16	211	HOXB3,HOXB9,AMOTL1,ELOVL6,TRIB2,TP63,SPTB,CYP26A1,PTHLH,UACA,SYT7,NR2F2,PAPPA,GREM1,CFAP69,SEC14L2
Transcription Factor Binding Site	GCANCTGNY_V$MYOD_Q6	GCANCTGNY_V$MYOD_Q6	TFBS	1.594e-07	0.0001556	3.889e-06	2.902e-05	31	717	IRX5,HOXA5,FGF12,ALDH1A1,MPP2,FA2H,CNKSR2,CLDN3,BARX2,BCAS4,SLC8A3,IGFBP3,IGFBP6,CHRD,CACNA2D3,MYT1,SPTB,NCAM1,BRINP1,GFAP,GFRA1,NECTIN4,DLG2,ADGRL3,RALYL,GRB7,GRIN2A,NR2F2,OVOL1,SYNGR1,ELAVL2
Transcription Factor Binding Site	V$CDC5_01	V$CDC5_01	TFBS	1.672e-07	0.0001632	3.981e-06	2.97e-05	16	214	HOXA9,HOXB7,SALL1,HOXD9,FGF12,OSR2,KCNK12,MSX1,PPP2R2B,GPR87,GFRA1,ADAMTS9,DLG2,USP13,PAX2,CDH6
Transcription Factor Binding Site	TGCCAAR_V$NF1_Q6	TGCCAAR_V$NF1_Q6	TFBS	1.861e-07	0.0001817	4.325e-06	3.227e-05	27	572	IRX5,DSCAML1,HOXA10,SERPINB5,HOXD8,AMOTL1,PITX1,CAVIN2,BCAS4,IGFBP6,PHYHIPL,CACNA2D3,GDPD2,NCAM1,BRINP1,GFAP,PTHLH,BNC1,NECTIN1,DLG2,DLX1,RBP4,PI15,NR2F1,SYNGR1,ROBO1,PAX2
Transcription Factor Binding Site	V$TST1_01	V$TST1_01	TFBS	2.022e-07	0.0001974	4.59e-06	3.425e-05	16	217	RTN1,TWIST1,HOXA5,HOXB8,MPP2,IGFBP6,CACNA2D3,SCRN1,PCDH17,DLG2,USP13,RALYL,NR2F2,ELAVL2,PAX2,CFAP69
Transcription Factor Binding Site	V$CDPCR3HD_01	V$CDPCR3HD_01	TFBS	2.307e-07	0.0002252	5.117e-06	3.818e-05	15	192	TWIST1,HOXA10,HOXB4,VGF,TRIB2,SIX1,MYT1,BRINP1,STEAP2,DLG2,NTRK1,GRB7,EEF1A2,OTX1,ROBO1
Transcription Factor Binding Site	V$AP1_01	V$AP1_01	TFBS	2.438e-07	0.0002379	5.288e-06	3.945e-05	16	220	SHC3,S100A2,SERPINB5,FGF12,MMP7,LENEP,GFAP,PCDH17,IVL,DLX1,USP13,RBP4,EEF1A2,SLC22A18,SYNGR1,ELAVL2
Transcription Factor Binding Site	V$PAX4_04	V$PAX4_04	TFBS	3.294e-07	0.0003215	6.864e-06	5.121e-05	14	171	BCL11A,HOXA5,HOXA9,HOXB4,HOXB7,HOXB8,HOXB9,HOXD9,CAVIN2,POU3F3,SIM1,MYT1,CDC42EP5,PAPPA
Transcription Factor Binding Site	V$OCT1_06	V$OCT1_06	TFBS	3.305e-07	0.0003226	6.864e-06	5.121e-05	16	225	HOXB4,HOXB8,HOXD4,HOXD8,FGF12,FGFR3,ID4,DLG2,DLX1,HNF1B,RALYL,NR2F1,OTX1,LOX,ELAVL2,PAX2
Transcription Factor Binding Site	AAAYRNCTG_UNKNOWN	AAAYRNCTG_UNKNOWN	TFBS	3.434e-07	0.0003352	6.983e-06	5.21e-05	19	315	RTN1,DSCAML1,SHC3,HOXA5,HOXA10,HOXB8,SEMA6D,MID1,SCN5A,FGF12,FST,WT1,KCNK5,CACNA2D3,PCDH17,NEK2,NR2F1,LTBP1,EMX2
Transcription Factor Binding Site	RACCACAR_V$AML_Q6	RACCACAR_V$AML_Q6	TFBS	4.729e-07	0.0004615	9.419e-06	7.028e-05	15	203	PCSK5,PGF,HOXA9,HOXB3,HOXB4,HOXB5,HOXB6,TRPM8,C1QTNF6,RTN4RL1,TP63,SCRN1,PTPRS,ELAVL2,LTBP1
Transcription Factor Binding Site	M30025	IGLV5_37_TARGET_GENES	MSigDB	5.097e-07	0.0004975	9.949e-06	7.423e-05	28	640	S100A2,HOXB5,HOXC9,FGFR3,LTBP4,POU2F3,ELMOD1,PADI1,VGF,TRIB2,ADAMTS1,FA2H,MYOM3,FAM131C,PRICKLE2,CHRD,ILDR2,SPTB,CYP26A1,NOXA1,GFAP,BNC1,GNG4,LRATD1,GRIN2A,ELAVL2,GREM1,TP73
Transcription Factor Binding Site	V$PAX8_B	V$PAX8_B	TFBS	5.231e-07	0.0005106	1.001e-05	7.469e-05	10	84	TWIST1,HOXA9,HOXB4,HOXB5,HOXB7,HOXB8,HOXD8,PPP2R2B,DLG2,PAPPA
Transcription Factor Binding Site	M30149	RYBP_TARGET_GENES	MSigDB	5.617e-07	0.0005483	1.041e-05	7.767e-05	56	1869	CTTNBP2,BCL11A,S100A2,HOXA5,ADORA1,HOXA10,HOXB3,HOXC9,HOXD8,TMEM59L,SLC25A53,LTBP4,ELMOD1,PLXNB3,PADI1,FOXJ1,MPP2,FKBP10,DCDC2,TRIB2,TNC,FAM131C,ID4,CNKSR2,SIX1,PPEF1,CRABP2,SPAG6,P3H4,SLC8A3,IGFBP2,IGFBP3,SLC35F2,PHYHIPL,CYP1A1,LHFPL4,LRRC49,CYP26A1,NCAM1,STOX1,DNAJC6,ADAMTS9,PTPRS,STMN3,KCNJ5,NPNT,DUSP9,GRIN2A,SYT7,ATP8B2,NR2F2,KCNH3,ETNK2,ELAVL2,ALOXE3,EMX2
Transcription Factor Binding Site	V$VDR_Q6	V$VDR_Q6	TFBS	5.703e-07	0.0005566	1.041e-05	7.767e-05	15	206	HOXA5,HOXB6,ADAMTS4,ID4,PPP2R2B,MYT1,CYP24A1,CYP26A1,NECTIN1,TBX2,TUSC3,GRIN2A,OVOL1,EFNA4,GREM1
Transcription Factor Binding Site	CTGCAGY_UNKNOWN	CTGCAGY_UNKNOWN	TFBS	5.76e-07	0.0005621	1.041e-05	7.767e-05	27	606	DLGAP1,MAP1B,BCL11A,PGF,HOXA9,HOXB6,HOXB8,SALL1,HOXD4,FGF12,FST,KIF17,CAVIN2,ID4,PPP2R2B,SYT12,GEM,PCDH17,DLG2,GNAI1,USP13,HNF1B,DUSP9,GRIN2A,NR2F1,CNNM1,CDH6
Transcription Factor Binding Site	V$HOX13_01	V$HOX13_01	TFBS	6.089e-07	0.0005943	1.08e-05	8.062e-05	7	34	PDE2A,HOXB5,HOXD4,PPP2R2B,GNAI1,KCNH3,EMX2
Transcription Factor Binding Site	V$HNF1_Q6	V$HNF1_Q6	TFBS	7.283e-07	0.0007108	1.247e-05	9.304e-05	15	210	BCL11A,HNF4A,HOXA10,HOXB3,HOXB9,ANXA13,PPP2R2B,TINAG,FIBIN,DLX1,TBX2,HNF1B,SGK2,TM4SF4,PAX2
Transcription Factor Binding Site	V$ER_Q6_02	V$ER_Q6_02	TFBS	7.283e-07	0.0007108	1.247e-05	9.304e-05	15	210	HOXA5,HOXA10,MID1,PITX1,FGF12,FGFR3,CRABP2,SLC8A3,CYP26A1,STEAP2,GFAP,TINAG,EEF1A2,CNNM1,GREM1
Transcription Factor Binding Site	V$OCT1_Q6	V$OCT1_Q6	TFBS	7.735e-07	0.0007549	1.302e-05	9.711e-05	15	211	ADORA1,HOXA10,HOXB3,HOXB8,MID1,TAS2R41,ALDH1A1,POU2F3,PMEL,SIX1,SCML4,RIMS2,DLX1,HNF1B,NR2F1
Transcription Factor Binding Site	V$HP1SITEFACTOR_Q6	V$HP1SITEFACTOR_Q6	TFBS	1.038e-06	0.001013	1.717e-05	0.0001281	14	188	BCL11A,HOXA9,HOXB3,HOXB7,FMO3,POU3F3,SCML4,CACNA2D3,STEAP2,DLX1,ADGRF1,TBX2,USP13,RBP4
Transcription Factor Binding Site	V$OCT1_01	V$OCT1_01	TFBS	1.102e-06	0.001075	1.792e-05	0.0001337	15	217	MCC,HOXA5,HOXA10,HOXB6,LIPG,MID1,ALDH1A1,ID4,PMEL,SCML4,DLX1,HNF1B,SLC19A3,NR2F2,PCDH1
Transcription Factor Binding Site	V$CEBP_01	V$CEBP_01	TFBS	1.167e-06	0.001139	1.868e-05	0.0001393	15	218	HOXA10,HOXB3,HOXB6,OSR2,POU3F3,CACNA2D3,FIBIN,NECTIN1,GNAZ,SPINK5,CLDN2,OTX1,ELAVL2,LTBP1,TACSTD2
Transcription Factor Binding Site	M40710	HMGB1_TARGET_GENES	MSigDB	1.222e-06	0.001193	1.915e-05	0.0001429	48	1535	PDE2A,CTTNBP2,IRX5,WIPF3,CHN2,TWIST1,FZD6,RHPN1,TUBB3,MELTF,SEMA6D,LTBP4,ELMOD1,PIF1,EBF4,CHST10,MTHFD1L,ICA1,PPP1R9A,FAM131C,BARX2,BCAS4,SLC7A2,IGFBP3,ADAMTSL5,ILDR2,THSD1,DNAJC6,PTPRZ1,KCNMA1,GNAI1,GNAZ,GNG4,CDON,TBX2,FBLN7,DTNA,SPTSSB,C12orf75,FAM78B,IGSF11,ATP8B2,CACNG6,ASXL3,ETNK2,SYNGR1,RNF180,SLC44A3
Transcription Factor Binding Site	V$GFI1_01	V$GFI1_01	TFBS	1.236e-06	0.001207	1.915e-05	0.0001429	15	219	HOXA9,HOXA10,HOXB3,HOXB6,HOXB8,NCAM1,PTHLH,CDON,PCDHAC2,PI15,NR2F2,SGK2,GREM1,MPZL2,CDH6
Transcription Factor Binding Site	TGACCTY_V$ERR1_Q2	TGACCTY_V$ERR1_Q2	TFBS	1.299e-06	0.001268	1.981e-05	0.0001478	32	832	PCSK5,MAP1B,MCC,PGF,HOXA5,S100A5,HOXA10,HOXB3,HOXB5,SCN5A,FGF12,FGFR3,MPP2,OSR2,CRABP2,MSX1,KCNK5,RIMS2,CYP1A1,STEAP2,GFAP,NEK2,DLG2,DLX1,HNF1B,SH2D2A,EEF1A2,OTX1,SYNGR1,ELF3,GREM1,CDH6
Transcription Factor Binding Site	V$BRN2_01	V$BRN2_01	TFBS	1.705e-06	0.001664	2.56e-05	0.000191	14	196	BCL11A,CHN2,HOXA10,HOXB3,HOXB9,SALL1,HOXD4,FGFR3,TP63,PRICKLE2,MYT1,STEAP2,PTHLH,DLX1
Transcription Factor Binding Site	V$OCT1_B	V$OCT1_B	TFBS	1.733e-06	0.001691	2.562e-05	0.0001912	15	225	TWIST1,ADORA1,HOXA10,HOXB6,LIPG,MID1,FGF12,ALDH1A1,POU2F3,PMEL,SCML4,PTHLH,DLG2,HNF1B,SLC19A3
Transcription Factor Binding Site	V$MZF1_01	V$MZF1_01	TFBS	1.811e-06	0.001767	2.638e-05	0.0001968	14	197	MAP1B,BCL11A,PGF,HOXB4,HOXB8,SALL1,PADI1,PPP2R2B,CACNA2D3,SPTB,LENEP,DLX1,EFNA4,SYNGR1
Transcription Factor Binding Site	V$E12_Q6	V$E12_Q6	TFBS	2.164e-06	0.002112	3.106e-05	0.0002318	14	200	HOXB7,POU2F3,KCNK12,SIM1,MDGA1,SPTB,CYP26A1,GDPD2,GFAP,GFRA1,SCG2,HNF1B,RALYL,GRB7
Transcription Factor Binding Site	V$MYB_Q6	V$MYB_Q6	TFBS	2.578e-06	0.002516	3.647e-05	0.0002721	14	203	DLGAP1,HOXB3,HOXB4,HOXB5,HOXB8,FGF12,ID4,PMEL,IVL,DLX1,GRIN2A,OTX1,LTBP1,CFAP69
Transcription Factor Binding Site	V$AFP1_Q6	V$AFP1_Q6	TFBS	2.731e-06	0.002665	3.808e-05	0.0002841	14	204	DSCAML1,HOXD9,FGF12,CAVIN2,WNT7A,RTN4RL1,SIX1,DMRTA1,CACNA2D3,SPTB,KCNMA1,DLX1,NR2F1,ELAVL2
Transcription Factor Binding Site	V$CDX2_Q5	V$CDX2_Q5	TFBS	2.892e-06	0.002822	3.926e-05	0.0002929	14	205	TWIST1,HOXA9,HOXB3,HOXB6,HOXD9,MMP7,POU3F3,RIMS2,DLX1,RALYL,LOX,ELAVL2,ROBO1,PAPPA
Transcription Factor Binding Site	M30363	ZNF596_TARGET_GENES	MSigDB	2.896e-06	0.002827	3.926e-05	0.0002929	27	660	IRX5,MCC,BCL11A,GRAMD1B,HOXA10,HOXB3,HOXB5,HOXB6,HOXB8,SALL1,NALF1,HOXD4,AMOTL1,ELMOD1,PRSS12,SLC7A2,IGF2BP2,SLC35F2,MDGA1,NCAM1,GFRA1,KCNJ5,NECTIN1,SH2D2A,NR2F1,NR2F2,ZFHX4
Transcription Factor Binding Site	V$S8_01	V$S8_01	TFBS	3.061e-06	0.002988	4.093e-05	0.0003054	14	206	HOXA9,HOXB6,HOXB7,HOXD8,TRPM8,FST,PRSS12,OSR2,SIX1,TP63,MYT1,DLX1,GRIN2A,OVOL1
Transcription Factor Binding Site	V$AML_Q6	V$AML_Q6	TFBS	3.239e-06	0.003161	4.272e-05	0.0003187	14	207	PGF,HOXB4,HOXB5,HOXB6,TRPM8,C1QTNF6,WNT7B,TP63,GDPD2,SCRN1,PTPRS,PI15,PAPPA,TACSTD2
Transcription Factor Binding Site	V$TTF1_Q6	V$TTF1_Q6	TFBS	3.426e-06	0.003344	4.459e-05	0.0003327	14	208	PGF,TWIST1,HOXA10,HOXB5,HOXB6,SERPINB5,HOXD8,WNT7B,ICA1,CACNA2D3,PCDH17,DLX1,PCDHAC2,ATP8B2
Transcription Factor Binding Site	V$SOX5_01	V$SOX5_01	TFBS	4.047e-06	0.00395	5.11e-05	0.0003813	14	211	BCL11A,TWIST1,HOXA9,HOXB5,PITX1,FST,PRSS12,PPP2R2B,NCAM1,DLG2,DLX1,RALYL,ELAVL2,TACSTD2
Transcription Factor Binding Site	V$NFKAPPAB_01	V$NFKAPPAB_01	TFBS	4.047e-06	0.00395	5.11e-05	0.0003813	14	211	HOXB9,SALL1,TRIB2,MSX1,TP63,RIMS2,SPTB,GNG4,UACA,NR2F2,KCNH3,GREM1,CFAP69,SEC14L2
Transcription Factor Binding Site	GGATTA_V$PITX2_Q2	GGATTA_V$PITX2_Q2	TFBS	4.136e-06	0.004037	5.11e-05	0.0003813	22	480	IRX5,PGF,ADORA1,HOXB4,HOXB6,HOXB8,MID1,FGFR3,SOAT2,ADAMTS4,RTN4RL1,CHST1,SIM1,SIX1,MSX1,PRICKLE2,USP13,SYNGR1,TM4SF4,ROBO1,LTBP1,PAX2
Transcription Factor Binding Site	YATTNATC_UNKNOWN	YATTNATC_UNKNOWN	TFBS	4.136e-06	0.004037	5.11e-05	0.0003813	17	305	PCSK5,HOXA10,HOXB3,HOXB4,HOXB7,HOXB9,SOAT2,SPAG6,PPP2R2B,PRKG2,TINAG,DLG2,PI15,ELAVL2,PAX2,EMX2,SEC14L2
Transcription Factor Binding Site	WGTTNNNNNAAA_UNKNOWN	WGTTNNNNNAAA_UNKNOWN	TFBS	4.85e-06	0.004734	5.917e-05	0.0004415	21	448	MAP1B,CHN2,SHC3,HOXA5,HOXA9,HOXB4,HOXB6,HOXB7,MGP,PITX1,FGF12,FST,PRSS12,PPP2R2B,IGFBP6,CYP26A1,NCAM1,KCNMA1,RALYL,NR2F2,OTX1
Transcription Factor Binding Site	V$OCT_C	V$OCT_C	TFBS	5.596e-06	0.005462	6.743e-05	0.0005031	14	217	ADORA1,HOXA10,HOXB3,HOXB8,SALL1,HOXD4,FGF12,ALDH1A1,POU2F3,PMEL,SIX1,PRICKLE2,DLX1,HNF1B
Transcription Factor Binding Site	V$POU1F1_Q6	V$POU1F1_Q6	TFBS	6.037e-06	0.005892	7.185e-05	0.0005361	13	189	PCSK5,PDE2A,HOXA5,HOXB5,TRPM8,FGF12,VGF,SIX1,SYT12,SPTB,PTHLH,DLX1,DUSP9
Transcription Factor Binding Site	V$LHX3_01	V$LHX3_01	TFBS	6.769e-06	0.006606	7.959e-05	0.0005939	13	191	CHN2,HOXD9,MID1,TRPM8,ALDH1A1,VIL1,OSR2,RTN4RL1,SIX1,PPP2R2B,TP63,KCNMA1,ROBO1
Transcription Factor Binding Site	V$FOXD3_01	V$FOXD3_01	TFBS	7.325e-06	0.007149	8.511e-05	0.000635	12	164	CHN2,HNF4A,TWIST1,HOXA10,FST,POU3F3,PRICKLE2,PCDH17,GNAZ,GRB7,NR2F1,TACSTD2
Transcription Factor Binding Site	V$CACBINDINGPROTEIN_Q6	V$CACBINDINGPROTEIN_Q6	TFBS	7.578e-06	0.007396	8.702e-05	0.0006492	13	193	BCL11A,HOXA10,HOXB6,HOXB8,HOXB9,SALL1,VGF,ADAMTS4,GDPD2,NCAM1,ADAMTS9,DLX1,EMX2
Transcription Factor Binding Site	V$EVI1_04	V$EVI1_04	TFBS	8.014e-06	0.007822	9.095e-05	0.0006786	13	194	BCL11A,TWIST1,HOXB3,HOXB7,SALL2,HOXD4,MID1,FGF12,RALYL,NR2F1,NR2F2,LOX,EMX2
Transcription Factor Binding Site	V$GATA1_02	V$GATA1_02	TFBS	9.987e-06	0.009747	0.000112	0.0008359	13	198	IRX5,HOXB6,HOXB8,WNT16,SIX1,SLC8A3,CACNA2D3,MYT1,CDON,CLDN2,ELAVL2,IL1RL1,EMX2
Transcription Factor Binding Site	V$AHRARNT_01	V$AHRARNT_01	TFBS	1.011e-05	0.009867	0.0001121	0.0008366	10	116	BCL11A,HOXA5,HOXB9,ID4,SYT12,PCDH17,CNNM1,ELAVL2,PAX2,PCDH1
Transcription Factor Binding Site	V$AREB6_02	V$AREB6_02	TFBS	1.112e-05	0.01086	0.000122	0.0009102	13	200	HNF4A,RTN1,SCN5A,CAVIN2,VGF,WT1,GPR87,NECTIN4,DLG2,HNF1B,LY6G6C,OTX1,PCDH1
Transcription Factor Binding Site	V$FOXO1_01	V$FOXO1_01	TFBS	1.174e-05	0.01145	0.0001262	0.0009413	13	201	HOXB4,HOXB8,SEMA6D,FGF12,ELOVL6,FST,GFRA1,DLX1,ADGRF1,GRB7,CLDN2,ELAVL2,PAPPA
Transcription Factor Binding Site	WWTAAGGC_UNKNOWN	WWTAAGGC_UNKNOWN	TFBS	1.176e-05	0.01148	0.0001262	0.0009413	10	118	HOXA10,SALL1,HOXD8,SIX1,NCAM1,TBX2,PCDHAC2,NR2F1,NR2F2,OTX1
Transcription Factor Binding Site	CTAWWWATA_V$RSRFC4_Q2	CTAWWWATA_V$RSRFC4_Q2	TFBS	1.262e-05	0.01232	0.0001333	0.0009943	16	298	CHN2,TWIST1,S100A4,HOXB4,HOXB7,HOXD4,FGF12,TRIB2,SLC8A3,RIMS2,CACNA2D3,SPTB,NEK2,DLG2,NR2F1,EEF1A2
Transcription Factor Binding Site	TGTTTGY_V$HNF3_Q6	TGTTTGY_V$HNF3_Q6	TFBS	1.27e-05	0.01239	0.0001333	0.0009943	24	594	IRX5,BCL11A,CHN2,HNF4A,RTN1,SHC3,HOXA10,HOXB3,MGP,HOXD4,OSR2,SIM1,CRABP2,PPP2R2B,CACNA2D3,NCAM1,DLG2,GRB7,NR2F2,CLDN2,ALOXE3,LTBP1,MPZL2,CDH6
Transcription Factor Binding Site	V$IRF1_01	V$IRF1_01	TFBS	1.305e-05	0.01273	0.0001354	0.001011	13	203	BCL11A,TWIST1,HOXA10,HOXB6,HOXB7,SALL2,HOXD9,PITX1,RIMS2,DLX1,LOX,PAX2,EMX2
Transcription Factor Binding Site	GTGGGTGK_UNKNOWN	GTGGGTGK_UNKNOWN	TFBS	1.32e-05	0.01289	0.0001357	0.001012	14	234	BCL11A,PGF,TWIST1,HOXB4,WNT7B,PPP2R2B,IGFBP6,CHRD,SPTB,PTHLH,NECTIN1,PI15,ELAVL2,EPHA1
Transcription Factor Binding Site	V$STAT3_02	V$STAT3_02	TFBS	1.364e-05	0.01332	0.0001383	0.001032	10	120	IRX5,PGF,HOXB4,HOXB9,TRIB2,MYT1,NCAM1,BNC1,KCNH3,LTBP1
Transcription Factor Binding Site	V$E47_01	V$E47_01	TFBS	1.375e-05	0.01342	0.0001383	0.001032	13	204	IRX5,HOXB7,SCN5A,POU2F3,CAVIN2,KCNK12,PPP2R2B,CHRD,CYP26A1,PCDH17,KCNMA1,DUSP9,OTX1
Transcription Factor Binding Site	V$AP1FJ_Q2	V$AP1FJ_Q2	TFBS	1.453e-05	0.01418	0.0001447	0.00108	14	236	SHC3,S100A2,S100A5,HOXD9,FGF12,MMP7,VGF,IGFBP6,CYP24A1,SCRN1,GNAI1,USP13,EEF1A2,PAPPA
Transcription Factor Binding Site	V$MSX1_01	V$MSX1_01	TFBS	1.515e-05	0.01479	0.0001494	0.001115	11	148	HOXB4,HOXB7,SALL1,RTN4RL1,SIM1,MSX1,MDGA1,SPTB,DLX1,NR2F1,ELAVL2
Transcription Factor Binding Site	RNGTGGGC_UNKNOWN	RNGTGGGC_UNKNOWN	TFBS	1.622e-05	0.01584	0.0001584	0.001182	24	603	IRX5,PGF,S100A3,HOXA10,HOXB7,SALL1,MGP,PROM2,FGF12,FST,MPP2,PPL,PPP2R2B,SLC8A3,NCAM1,ADAMTS9,NECTIN1,DLG2,TUSC3,GRIN2A,SYT7,ATP8B2,OVOL1,EMX2
Transcription Factor Binding Site	V$FOXM1_01	V$FOXM1_01	TFBS	1.69e-05	0.01649	0.0001633	0.001218	13	208	CHN2,HOXB6,PITX1,VGF,MDGA1,NCAM1,PCDH17,DLX1,RALYL,PI15,NR2F1,CLDN2,EPHA1
Transcription Factor Binding Site	V$PITX2_Q2	V$PITX2_Q2	TFBS	1.966e-05	0.01919	0.0001863	0.00139	13	211	BCL11A,TWIST1,FZD6,ADORA1,HOXB4,ADAMTS4,MSX1,PRICKLE2,CACNA2D3,DNAH11,RALYL,LTBP1,EMX2
Transcription Factor Binding Site	V$AMEF2_Q6	V$AMEF2_Q6	TFBS	1.966e-05	0.01919	0.0001863	0.00139	13	211	RTN1,HOXA10,HOXB5,HOXB6,HOXB8,SALL1,MID1,FST,PPP2R2B,TP63,DLG2,USP13,ELAVL2
Transcription Factor Binding Site	TGACATY_UNKNOWN	TGACATY_UNKNOWN	TFBS	2.052e-05	0.02003	0.0001921	0.001433	22	532	MAP1B,BCL11A,HOXA10,HOXB3,HOXB8,AMOTL1,MID1,FGF12,FGFR3,CAVIN2,SPAG6,SLC9A2,IGFBP6,TP63,MYT1,CYP26A1,GEM,PTHLH,DLG2,NR2F2,SGK2,LTBP1
Transcription Factor Binding Site	V$OCT1_05	V$OCT1_05	TFBS	2.067e-05	0.02017	0.0001921	0.001433	13	212	HOXA5,ADORA1,HOXA10,HOXB3,HOXB9,MID1,POU2F3,PMEL,SIX1,SCML4,DLX1,HNF1B,SLC19A3
Transcription Factor Binding Site	V$PAX_Q6	V$PAX_Q6	TFBS	2.172e-05	0.0212	0.0002	0.001492	13	213	CHN2,TWIST1,HOXA5,HOXB9,AMOTL1,CACNA2D3,PCDH17,BNC1,NTM,DLG2,NTRK1,RALYL,EMX2
Transcription Factor Binding Site	M40846	PRDM4_TARGET_GENES	MSigDB	2.336e-05	0.0228	0.0002131	0.00159	20	459	CTTNBP2,MCC,HOXA9,HOXA10,HOXB3,HOXB9,DBNDD1,LTBP4,COL6A1,PDZRN3,TJP3,TSHZ2,NCAM1,VWDE,ADAMTS9,CCDC102A,USP13,DTNA,GPC6,ROBO1
Transcription Factor Binding Site	V$OCT1_03	V$OCT1_03	TFBS	2.463e-05	0.02404	0.0002226	0.001661	12	185	HOXB4,HOXB5,SALL1,HOXD4,MID1,FRMPD1,PPP2R2B,RIMS2,CACNA2D3,DLX1,EMX2,CDH6
Transcription Factor Binding Site	V$IK2_01	V$IK2_01	TFBS	2.515e-05	0.02455	0.0002252	0.00168	13	216	BCL11A,SHC3,HOXB4,HOXB5,OSR2,POU3F3,MSX1,IGFBP6,CYP26A1,DLX1,OVOL1,LTBP1,PCK1
Transcription Factor Binding Site	V$IRF1_Q6	V$IRF1_Q6	TFBS	2.77e-05	0.02703	0.0002454	0.001831	13	218	HOXA10,HOXB4,FGF12,MMP13,SIM1,MSX1,PRICKLE2,DLG2,DLX1,OTX1,LOX,EMX2,CDH6
Transcription Factor Binding Site	V$STAT5A_04	V$STAT5A_04	TFBS	2.791e-05	0.02724	0.0002454	0.001831	11	158	HOXA10,HOXB3,HOXB6,UPK1B,FGF12,NCAM1,SCG2,DUSP9,GRB7,CLDN2,ELAVL2
Transcription Factor Binding Site	V$IK1_01	V$IK1_01	TFBS	2.905e-05	0.02836	0.0002532	0.001889	13	219	SHC3,TWIST1,HOXB4,SALL1,VGF,POU3F3,MSX1,CYP26A1,PCDH17,TINAG,DLX1,OTX1,LTBP1
Transcription Factor Binding Site	V$CACCCBINDINGFACTOR_Q6	V$CACCCBINDINGFACTOR_Q6	TFBS	3.194e-05	0.03117	0.0002759	0.002058	13	221	BCL11A,HOXB5,HOXB8,HOXB9,CNKSR2,KREMEN2,GFAP,PCDH17,NECTIN4,DLX1,TUSC3,PI15,OTX1
Transcription Factor Binding Site	V$MZF1_02	V$MZF1_02	TFBS	3.374e-05	0.03293	0.0002863	0.002136	12	191	HOXA10,HOXB7,HOXB8,SALL1,CYP1A1,GDPD2,HNF1B,GPC6,SYT7,OTX1,ELAVL2,PAX2
Transcription Factor Binding Site	V$NERF_Q2	V$NERF_Q2	TFBS	3.374e-05	0.03293	0.0002863	0.002136	12	191	SHC3,TWIST1,HOXB9,SALL1,MID1,C1QTNF6,FKBP10,ADAMTS4,P3H4,TUSC3,SH2D2A,CNNM1
Transcription Factor Binding Site	V$HFH3_01	V$HFH3_01	TFBS	3.516e-05	0.03432	0.0002958	0.002207	11	162	MCC,TWIST1,HOXA10,HOXB3,HOXB8,MID1,NCAM1,GFRA1,PCDH17,NECTIN1,GRB7
Transcription Factor Binding Site	V$CDPCR1_01	V$CDPCR1_01	TFBS	3.674e-05	0.03585	0.0003013	0.002248	9	108	HOXA10,HOXB4,FGF12,TRIB2,BRINP1,STEAP2,NTRK1,GRB7,EEF1A2
Transcription Factor Binding Site	V$NFKB_C	V$NFKB_C	TFBS	3.674e-05	0.03586	0.0003013	0.002248	13	224	BCL11A,HOXB6,HOXB9,AMOTL1,TRIB2,MSX1,TP63,SPTB,PTHLH,GNG4,UACA,PAPPA,SEC14L2
Transcription Factor Binding Site	V$ER_Q6	V$ER_Q6	TFBS	3.674e-05	0.03586	0.0003013	0.002248	13	224	PGF,HOXA5,MID1,FST,VGF,SCML4,STEAP2,GFAP,NR2F1,NR2F2,EEF1A2,OVOL1,LOX
Transcription Factor Binding Site	V$POU3F2_01	V$POU3F2_01	TFBS	3.815e-05	0.03723	0.0003103	0.002315	8	84	TWIST1,HOXB6,HOXB8,VGF,SPTB,PTHLH,LOX,SYNGR1
Transcription Factor Binding Site	YTATTTTNR_V$MEF2_02	YTATTTTNR_V$MEF2_02	TFBS	3.876e-05	0.03783	0.0003127	0.002333	22	555	BCL11A,TWIST1,HOXA5,HOXA10,HOXB5,HOXB6,HOXD4,FGF12,RTN4RL1,BARX2,SLC8A3,TP63,RIMS2,CACNA2D3,SPTB,NCAM1,NEK2,DLG2,USP13,PI15,EEF1A2,LOX
Transcription Factor Binding Site	V$CHX10_01	V$CHX10_01	TFBS	4.132e-05	0.04032	0.0003305	0.002466	12	195	HOXB7,PITX1,RTN4RL1,MSX1,DMRTA1,KCNMA1,DLG2,DLX1,NTRK1,NR2F1,OVOL1,CDH6
Transcription Factor Binding Site	V$TCF4_Q5	V$TCF4_Q5	TFBS	4.793e-05	0.04678	0.0003742	0.002792	12	198	CHN2,HOXA10,HOXB4,HOXB6,HOXB7,FST,CAVIN2,DLX1,RALYL,GPX2,EFNA4,PCDH1
Transcription Factor Binding Site	V$E47_02	V$E47_02	TFBS	4.793e-05	0.04678	0.0003742	0.002792	12	198	DSCAML1,SCN5A,CAVIN2,TRIB2,PPP2R2B,RIMS2,GFAP,PCDH17,CCN3,HNF1B,DUSP9,ELAVL2
Transcription Factor Binding Site	V$HNF6_Q6	V$HNF6_Q6	TFBS	4.793e-05	0.04678	0.0003742	0.002792	12	198	CHN2,TWIST1,HOXB9,SALL1,PITX1,SIX1,PRICKLE2,CACNA2D3,BRINP1,PCDH17,GRIN2A,CDH6
Transcription Factor Binding Site	AAANWWTGC_UNKNOWN	AAANWWTGC_UNKNOWN	TFBS	4.905e-05	0.04788	0.000377	0.002813	11	168	BCL11A,SHC3,HOXB6,LIPG,MID1,STEAP2,CDC42EP5,DLG2,GPC6,NR2F2,LOX
Transcription Factor Binding Site	V$HFH4_01	V$HFH4_01	TFBS	4.905e-05	0.04788	0.000377	0.002813	11	168	CHN2,TWIST1,HOXA10,HOXB3,HOXD4,FRMPD1,CYP26A1,GFRA1,PCDH17,GNAZ,ELAVL2
Transcription Factor Binding Site	V$FREAC3_01	V$FREAC3_01	TFBS	5.033e-05	0.04912	0.0003838	0.002863	12	199	BCL11A,HOXA9,HOXA10,C1QTNF6,POU3F3,SIM1,PPP2R2B,PRICKLE2,GFRA1,SCG2,GRB7,PAPPA
Transcription Factor Binding Site	V$MYOD_Q6	V$MYOD_Q6	TFBS	5.283e-05	0.05156	0.0003966	0.002959	12	200	DSCAML1,MID1,POU3F3,RIMS2,MDGA1,SPTB,CYP26A1,GFRA1,SCG2,CDON,SYNGR1,PCDH1
Transcription Factor Binding Site	V$WHN_B	V$WHN_B	TFBS	5.283e-05	0.05156	0.0003966	0.002959	12	200	IRX5,HOXA9,HOXB8,HOXB9,SALL1,ELOVL6,ICA1,POU3F3,SIX1,SFN,GRIN2A,PAPPA
Transcription Factor Binding Site	V$SREBP_Q3	V$SREBP_Q3	TFBS	5.544e-05	0.05411	0.000413	0.003082	12	201	BCL11A,CHN2,ADORA1,HOXA10,HOXB4,MID1,GFAP,PTHLH,NECTIN1,PAX2,GREM1,EMX2
Transcription Factor Binding Site	V$EVI1_05	V$EVI1_05	TFBS	5.837e-05	0.05697	0.0004316	0.00322	10	142	IRX5,RTN1,HOXB3,HOXB5,HOXB7,HOXB8,MID1,SIX1,HNF1B,PI15
Transcription Factor Binding Site	V$GATA1_03	V$GATA1_03	TFBS	6.099e-05	0.05953	0.0004443	0.003315	12	203	TWIST1,HOXB6,MID1,POU2F3,SIX1,CACNA2D3,DNAH11,NECTIN4,PAPPA,LTBP1,GREM1,PCK1
Transcription Factor Binding Site	V$ICSBP_Q6	V$ICSBP_Q6	TFBS	6.099e-05	0.05953	0.0004443	0.003315	12	203	BCL11A,TWIST1,HOXB7,SEMA6D,ALDH1A1,OSR2,CHST1,SIX1,MSX1,IL22RA1,OTX1,ELAVL2
Transcription Factor Binding Site	V$AP1_C	V$AP1_C	TFBS	6.554e-05	0.06397	0.0004739	0.003536	13	237	SHC3,S100A5,SERPINB5,WNT7B,LENEP,IVL,SFN,USP13,RBP4,SLC22A18,SYNGR1,ELAVL2,EPHA1
Transcription Factor Binding Site	V$GATA6_01	V$GATA6_01	TFBS	6.702e-05	0.06541	0.0004775	0.003563	12	205	HOXB3,HOXB6,SALL2,MID1,FST,SIX1,KCNK5,CACNA2D3,CDON,SYT7,NR2F1,NR2F2
Transcription Factor Binding Site	V$TEF_Q6	V$TEF_Q6	TFBS	6.702e-05	0.06541	0.0004775	0.003563	12	205	DSCAML1,TWIST1,HOXB8,SALL2,FGF12,PPP2R2B,PRICKLE2,KCNJ16,OTX1,LOX,ROBO1,EMX2
Transcription Factor Binding Site	V$HLF_01	V$HLF_01	TFBS	7.703e-05	0.07518	0.0005409	0.004035	12	208	HOXB6,SEMA6D,ALDH1A1,MPP2,PPL,CACNA2D3,PTHLH,DLX1,NTRK1,NR2F2,LOX,ROBO1
Transcription Factor Binding Site	V$RSRFC4_01	V$RSRFC4_01	TFBS	7.703e-05	0.07518	0.0005409	0.004035	12	208	TWIST1,S100A4,HOXB4,HOXD4,FGF12,FST,SLC8A3,TP63,CACNA2D3,DLG2,NR2F1,EEF1A2
Transcription Factor Binding Site	V$PR_Q2	V$PR_Q2	TFBS	8.064e-05	0.0787	0.0005582	0.004165	12	209	MCC,HOXA5,HOXB8,ELOVL6,VGF,GIPC2,DLX1,NR2F1,OTX1,LOX,PAX2,CDH6
Transcription Factor Binding Site	V$GR_Q6_01	V$GR_Q6_01	TFBS	8.064e-05	0.0787	0.0005582	0.004165	12	209	MAP1B,HOXB3,HOXB5,HOXB7,AMOTL1,SIX1,GIPC2,OTX1,LOX,ELAVL2,PAX2,PCDH1
Transcription Factor Binding Site	V$HSF1_01	V$HSF1_01	TFBS	8.439e-05	0.08236	0.00058	0.004328	12	210	RTN1,HOXB8,OSR2,ID4,DMRTA1,RIMS2,LENEP,PTHLH,ADAMTS9,SCG2,NR2F1,CLDN2
Transcription Factor Binding Site	V$ER_Q6_01	V$ER_Q6_01	TFBS	9.235e-05	0.09013	0.0006268	0.004677	12	212	MCC,PGF,S100A5,HOXA10,HOXB3,HOXB7,HOXB9,MID1,POU3F3,GFAP,TINAG,GNAI1
Transcription Factor Binding Site	YTAATTAA_V$LHX3_01	YTAATTAA_V$LHX3_01	TFBS	9.248e-05	0.09026	0.0006268	0.004677	10	150	IRX5,MAP1B,MID1,TRPM8,WNT7A,OSR2,RTN4RL1,TP63,DMRTA1,MYT1
Transcription Factor Binding Site	RGAANNTTC_V$HSF1_01	RGAANNTTC_V$HSF1_01	TFBS	9.617e-05	0.09387	0.0006473	0.00483	16	353	RTN1,SHC3,HOXB5,HOXB8,OSR2,ID4,TP63,DMRTA1,RIMS2,CYP1A1,GIPC2,LENEP,PTHLH,ADAMTS9,SCG2,CLDN2
Transcription Factor Binding Site	V$AP4_Q5	V$AP4_Q5	TFBS	0.0001055	0.103	0.0007053	0.005262	12	215	PDE3A,PGF,HOXB5,SALL1,SEMA6D,ALDH1A1,VGF,SLC8A3,CHRD,BRINP1,PTPRS,KCNMA1
Transcription Factor Binding Site	V$COREBINDINGFACTOR_Q6	V$COREBINDINGFACTOR_Q6	TFBS	0.0001102	0.1076	0.0007269	0.005424	12	216	PGF,HOXB4,HOXB6,TRPM8,C1QTNF6,MMP13,TP63,CACNA2D3,SCRN1,PTPRS,LTBP1,TACSTD2
Transcription Factor Binding Site	V$AP1_Q6	V$AP1_Q6	TFBS	0.0001102	0.1076	0.0007269	0.005424	12	216	SHC3,S100A5,FGF12,MMP7,VGF,SCRN1,GFAP,GNAI1,SFN,USP13,EEF1A2,PAPPA
Transcription Factor Binding Site	V$CEBP_Q2_01	V$CEBP_Q2_01	TFBS	0.0001151	0.1124	0.0007542	0.005627	12	217	HOXA5,HOXA10,HOXB7,SEMA6D,HOXD9,LIPG,CAVIN2,PPL,TP63,DLG2,DLX1,ELAVL2
Transcription Factor Binding Site	V$NKX61_01	V$NKX61_01	TFBS	0.0001166	0.1138	0.0007587	0.005661	11	185	HOXB8,HOXD8,MID1,FGF12,CAVIN2,WNT7A,RIMS2,MDGA1,MYT1,KCNJ16,NR2F1
Transcription Factor Binding Site	GATTGGY_V$NFY_Q6_01	GATTGGY_V$NFY_Q6_01	TFBS	0.0001187	0.1159	0.0007674	0.005726	29	907	SHC3,TWIST1,HOXB6,HOXB9,SALL1,PROM2,MID1,FGF12,C1QTNF6,ID4,POU3F3,SIX1,CRABP2,MSX1,SLC8A3,RIMS2,SPTB,NCAM1,IRF6,STEAP2,PCDH17,DLX1,UACA,NTRK1,TMEM25,ELAVL2,LTBP1,EMX2,CDH6
Transcription Factor Binding Site	V$BACH1_01	V$BACH1_01	TFBS	0.0001255	0.1225	0.0008059	0.006013	12	219	SHC3,HOXB3,FGF12,CHST1,SCRN1,GFAP,PCDH17,GNAI1,LY6G6C,EEF1A2,SYNGR1,ELAVL2
Transcription Factor Binding Site	RGAGGAARY_V$PU1_Q6	RGAGGAARY_V$PU1_Q6	TFBS	0.0001279	0.1248	0.0008075	0.006025	17	400	PCSK5,TWIST1,ADORA1,HOXB8,PLAT,ELOVL6,ICA1,MUC13,MSX1,NCAM1,PTHLH,PCDH17,PCDHAC2,SYT7,CNNM1,EMX2,SEC14L2
Transcription Factor Binding Site	V$NFKB_Q6_01	V$NFKB_Q6_01	TFBS	0.0001282	0.1252	0.0008075	0.006025	11	187	AMOTL1,POU2F3,TRIB2,MSX1,TP63,PTHLH,GNG4,UACA,NR2F2,PAPPA,GREM1
Transcription Factor Binding Site	V$TCF11_01	V$TCF11_01	TFBS	0.0001282	0.1252	0.0008075	0.006025	11	187	PCSK5,IRX5,HOXB3,KCNK12,SIM1,RIMS2,MYT1,DLG2,GNAI1,NR2F1,PAX2
Transcription Factor Binding Site	V$OCT1_07	V$OCT1_07	TFBS	0.0001298	0.1267	0.0008119	0.006058	9	127	HOXA10,SALL1,HOXD9,MID1,SCML4,PRICKLE2,MYT1,SCRN1,NR2F1
Transcription Factor Binding Site	V$LEF1_Q6	V$LEF1_Q6	TFBS	0.0001367	0.1334	0.0008497	0.00634	12	221	CHN2,SHC3,HOXA10,HOXB4,HOXB7,HOXD9,FST,CNKSR2,SIX1,THSD1,EFNA4,ELAVL2
Transcription Factor Binding Site	V$TITF1_Q3	V$TITF1_Q3	TFBS	0.0001408	0.1375	0.00087	0.006491	11	189	TWIST1,HOXA9,HOXB3,WNT16,MID1,PPP2R2B,CACNA2D3,SFN,DSC3,OTX1,CDH6
Transcription Factor Binding Site	V$FREAC7_01	V$FREAC7_01	TFBS	0.0001497	0.1461	0.000919	0.006857	10	159	TWIST1,HOXA10,HOXB4,SEMA6D,MID1,FST,PPP2R2B,CACNA2D3,SPTB,ADGRF1
Transcription Factor Binding Site	M30400	ZNF92_TARGET_GENES	MSigDB	0.0001534	0.1497	0.0009356	0.006981	40	1448	PDE2A,MCC,CHN2,ADORA1,MELTF,LIPG,TMEM59L,AK1,ALDH1A1,DEGS2,TMEM125,ELOVL6,PPP1R9A,FSD1,PLEKHA6,PPEF1,BCAS4,ADAMTSL5,CHRD,MDGA1,PDZRN3,DNAH11,TJP3,NES,DNAJC6,GEM,TINAGL1,PTPRS,FIBIN,SLC23A1,NTRK1,GRB7,SH2D2A,SLC22A18,OVOL1,PAX5,PRR15,CFAP69,PCDH1,CDH6
Transcription Factor Binding Site	V$SOX9_B1	V$SOX9_B1	TFBS	0.0001617	0.1578	0.0009803	0.007314	11	192	HOXA10,HOXB7,FST,TRIB2,SIX1,PPP2R2B,MYT1,NCAM1,DLX1,CDON,ELAVL2
Transcription Factor Binding Site	V$PTF1BETA_Q6	V$PTF1BETA_Q6	TFBS	0.0001692	0.1652	0.00102	0.007607	11	193	HOXB4,HOXB6,SLC8A3,IGFBP6,PCDH17,NTRK1,RALYL,GPC6,SYT7,EEF1A2,ROBO1
Transcription Factor Binding Site	YGTCCTTGR_UNKNOWN	YGTCCTTGR_UNKNOWN	TFBS	0.0001841	0.1797	0.001102	0.008223	7	79	SEMA6D,VGF,PHYHIPL,KCNJ16,SYT7,ELAVL2,EMX2
Transcription Factor Binding Site	SMTTTTGT_UNKNOWN	SMTTTTGT_UNKNOWN	TFBS	0.0001861	0.1816	0.001108	0.008264	15	336	MAP1B,BCL11A,HOXA5,HOXB3,HOXB5,HOXD4,HOXD9,MID1,TRPM8,NOX4,CNKSR2,PPP2R2B,ADGRF1,CLDN2,LTBP1
Transcription Factor Binding Site	V$AP1_Q2	V$AP1_Q2	TFBS	0.0001903	0.1857	0.001119	0.008348	12	229	SHC3,S100A5,FGF12,MMP7,IGFBP6,CYP24A1,SCRN1,GNAI1,SFN,USP13,ELAVL2,PAPPA
Transcription Factor Binding Site	V$GATA1_05	V$GATA1_05	TFBS	0.0001903	0.1857	0.001119	0.008348	12	229	TWIST1,HOXB6,HOXB7,ALDH1A1,CAVIN2,ANXA13,MSX1,CACNA2D3,NECTIN1,PI15,NR2F2,PAPPA
Transcription Factor Binding Site	V$NFKAPPAB65_01	V$NFKAPPAB65_01	TFBS	0.0001936	0.1889	0.001131	0.008441	11	196	AMOTL1,FGF12,POU2F3,TRIB2,MSX1,TP63,PTHLH,GNG4,UACA,NR2F2,GREM1
Transcription Factor Binding Site	V$AP1_Q4	V$AP1_Q4	TFBS	0.0001981	0.1934	0.001151	0.008588	12	230	SHC3,S100A2,S100A5,FGF12,MMP7,IGFBP6,SCRN1,GNAI1,SFN,USP13,EEF1A2,PAPPA
Transcription Factor Binding Site	V$GATA3_01	V$GATA3_01	TFBS	0.0002114	0.2063	0.001221	0.00911	11	198	IRX5,HOXA10,HOXB6,SALL1,VGF,SIX1,SLC8A3,TP63,NECTIN4,PI15,IL1RL1
Transcription Factor Binding Site	V$NKX62_Q2	V$NKX62_Q2	TFBS	0.0002208	0.2155	0.001268	0.00946	11	199	BCL11A,TWIST1,HOXA10,CAVIN2,RTN4RL1,TP63,CACNA2D3,MYT1,DLX1,GNAI1,GREM1
Transcription Factor Binding Site	V$RREB1_01	V$RREB1_01	TFBS	0.0002831	0.2763	0.00159	0.01187	10	172	HOXB4,HOXB8,MMP13,PLXNB3,ID4,POU3F3,DLX1,GNAZ,OVOL1,EMX2
Transcription Factor Binding Site	CAGGTA_V$AREB6_01	CAGGTA_V$AREB6_01	TFBS	0.0002838	0.277	0.00159	0.01187	22	638	BCL11A,CHN2,S100A2,HOXB4,HOXD4,HOXD8,PLXNB3,ADAMTS4,ID4,CHST1,MSX1,PPP2R2B,SLC8A3,CACNA2D3,GDPD2,NCAM1,PTHLH,NECTIN4,DLG2,OVOL1,EMX2,CDH6
Transcription Factor Binding Site	V$AP4_01	V$AP4_01	TFBS	0.0002852	0.2783	0.00159	0.01187	11	205	PDE3A,BCL11A,HOXA10,SALL1,KCNK5,GDPD2,PTPRS,DLX1,CACNG6,LTBP1,PCDH1
Transcription Factor Binding Site	V$MYOD_01	V$MYOD_01	TFBS	0.0002852	0.2783	0.00159	0.01187	11	205	PGF,HOXA10,HOXB7,SCN5A,FRMPD1,WT1,RIMS2,CYP26A1,GDPD2,SCG2,PCDH1
Transcription Factor Binding Site	V$FOXO4_02	V$FOXO4_02	TFBS	0.0002852	0.2783	0.00159	0.01187	11	205	HOXB4,HOXB8,FGF12,ELOVL6,MDGA1,GFRA1,ADGRF1,GRB7,LOX,ELAVL2,PAPPA
Transcription Factor Binding Site	V$HNF4_Q6	V$HNF4_Q6	TFBS	0.0002973	0.2902	0.001621	0.01209	11	206	HOXA5,HOXA10,HOXB7,MID1,CACNA2D3,GIPC2,PCDH17,GPX2,GRB7,USH1C,EMX2
Transcription Factor Binding Site	V$TAL1ALPHAE47_01	V$TAL1ALPHAE47_01	TFBS	0.0002973	0.2902	0.001621	0.01209	11	206	SEMA6D,SCN5A,ALDH1A1,SIM1,TP63,GFRA1,PI15,FBXO16,LTBP1,PCDH1,CDH6
Transcription Factor Binding Site	V$DR4_Q2	V$DR4_Q2	TFBS	0.0002973	0.2902	0.001621	0.01209	11	206	PGF,SALL2,HOXD4,LIPG,ADAMTS4,CRABP2,SPTB,DLG2,DLX1,ELAVL2,GREM1
Transcription Factor Binding Site	V$PAX2_02	V$PAX2_02	TFBS	0.0002973	0.2902	0.001621	0.01209	11	206	RTN1,HOXA10,HOXB3,HOXB4,HOXB5,SEMA6D,PPP2R2B,TP63,NR2F1,CLDN2,LOX
Transcription Factor Binding Site	V$TAL1BETAE47_01	V$TAL1BETAE47_01	TFBS	0.0003099	0.3024	0.00168	0.01254	11	207	HOXB6,SEMA6D,SCN5A,SIM1,TP63,GFRA1,HNF1B,PI15,LTBP1,PCDH1,CDH6
Transcription Factor Binding Site	V$IPF1_Q4	V$IPF1_Q4	TFBS	0.0003229	0.3151	0.001741	0.01299	11	208	BCL11A,HOXB5,HOXB8,SEMA6D,HOXD4,ELOVL6,GNAI1,STK39,NR2F2,OTX1,LOX
Transcription Factor Binding Site	TGACAGNY_V$MEIS1_01	TGACAGNY_V$MEIS1_01	TFBS	0.0003293	0.3214	0.001766	0.01318	22	645	HUNK,CHN2,SEMA6D,FGF12,PADI1,VIL1,POU3F3,BARX2,PPP2R2B,MYT1,SPTB,NCAM1,PCDH17,TBX2,HNF1B,NTRK1,SGK2,FBXO16,EFNA4,ELAVL2,PAX2,GREM1
Transcription Factor Binding Site	V$T3R_Q6	V$T3R_Q6	TFBS	0.0003646	0.3559	0.001924	0.01435	11	211	SALL1,FGF12,ELOVL6,FKBP10,P3H4,SLC8A3,IGFBP3,CACNA2D3,DLX1,SYNGR1,ELAVL2
Transcription Factor Binding Site	V$COUP_01	V$COUP_01	TFBS	0.0003646	0.3559	0.001924	0.01435	11	211	PGF,HOXA10,FGF12,FGFR3,CRABP2,NOXA1,STEAP2,HNF1B,NR2F1,NR2F2,OVOL1
Transcription Factor Binding Site	V$MTF1_Q4	V$MTF1_Q4	TFBS	0.0003646	0.3559	0.001924	0.01435	11	211	SALL1,FST,P3H4,PPP2R2B,CHRD,SYT12,CYP26A1,ADAMTS9,GPC6,CNNM1,PCDH1
Transcription Factor Binding Site	V$FREAC2_01	V$FREAC2_01	TFBS	0.0003795	0.3704	0.00197	0.0147	11	212	MCC,BCL11A,HOXB4,HOXD9,MID1,FGF12,MMP13,POU3F3,PPP2R2B,PAPPA,GREM1
Transcription Factor Binding Site	V$HNF4_01	V$HNF4_01	TFBS	0.0003795	0.3704	0.00197	0.0147	11	212	PGF,HOXA9,HOXA10,CRABP2,SLC34A1,GIPC2,HNF1B,SLC22A18,OVOL1,CDH6,PCK1
Transcription Factor Binding Site	V$PXR_Q2	V$PXR_Q2	TFBS	0.0003795	0.3704	0.00197	0.0147	11	212	HOXA10,HOXD9,PLAT,MPP2,CHST10,PRSS12,SIX1,SCRN1,NTM,OVOL1,SYNGR1
Transcription Factor Binding Site	V$GATA2_01	V$GATA2_01	TFBS	0.0003851	0.3758	0.001989	0.01484	7	89	HOXA10,HOXB6,SALL1,SLC8A3,GRIN2A,CNNM1,GREM1
Transcription Factor Binding Site	V$P53_DECAMER_Q2	V$P53_DECAMER_Q2	TFBS	0.0004109	0.401	0.002111	0.01575	11	214	HOXA9,HOXB3,SEMA6D,ADAMTS4,PPL,DLG2,NTRK1,GRIN2A,OTX1,LTBP1,MPZL2
Transcription Factor Binding Site	YNGTTNNNATT_UNKNOWN	YNGTTNNNATT_UNKNOWN	TFBS	0.0004152	0.4052	0.002122	0.01583	13	286	CHN2,HOXA9,HOXB4,HOXB8,ELOVL6,CAVIN2,POU3F3,KCNK5,TBX2,SPINK5,NTRK1,RALYL,OVOL1
Transcription Factor Binding Site	V$MAF_Q6	V$MAF_Q6	TFBS	0.0004274	0.4171	0.00215	0.01604	11	215	PGF,TWIST1,HOXB4,HOXB8,ELOVL6,SIX1,KCNJ16,HNF1B,TUSC3,PCDHAC2,OTX1
Transcription Factor Binding Site	V$ZIC1_01	V$ZIC1_01	TFBS	0.0004274	0.4171	0.00215	0.01604	11	215	MAP1B,PGF,S100A4,HOXA10,HOXB8,HOXB9,SALL1,HOXD9,CYP26A1,OVOL1,EFNA4
Transcription Factor Binding Site	V$CREL_01	V$CREL_01	TFBS	0.0004274	0.4171	0.00215	0.01604	11	215	AMOTL1,FGF12,POU2F3,TRIB2,MSX1,TP63,RIMS2,SPTB,GNG4,NR2F2,GREM1
Transcription Factor Binding Site	GCCNNNWTAAR_UNKNOWN	GCCNNNWTAAR_UNKNOWN	TFBS	0.0004613	0.4502	0.002309	0.01723	8	120	HOXA10,HOXB8,MID1,MPP2,TRIB2,MSX1,KCNH3,OTX1
Transcription Factor Binding Site	V$MYCMAX_B	V$MYCMAX_B	TFBS	0.0004801	0.4686	0.002391	0.01784	11	218	HOXA9,HOXB9,SALL1,ELOVL6,SIX1,CRABP2,SYT12,TBX2,SYT7,ALOXE3,PAX2
Transcription Factor Binding Site	V$AP1_Q4_01	V$AP1_Q4_01	TFBS	0.0004989	0.4869	0.002467	0.01841	11	219	SHC3,FGF12,WNT7B,CHST1,PCDH17,GNAI1,SFN,RBP4,SYNGR1,ELAVL2,PAPPA
Transcription Factor Binding Site	M34467	NUP214_TARGET_GENES	MSigDB	0.0005031	0.491	0.002467	0.01841	3	11	HOXA9,HOXB3,HOXB4
Transcription Factor Binding Site	V$HOXA3_01	V$HOXA3_01	TFBS	0.0005031	0.491	0.002467	0.01841	3	11	SALL1,SIM1,LTBP1
Transcription Factor Binding Site	V$NFE2_01	V$NFE2_01	TFBS	0.0005182	0.5058	0.002519	0.01879	11	220	CHN2,SHC3,S100A2,SERPINB5,FGF12,SCRN1,TINAG,USP13,EEF1A2,SLC22A18,SYNGR1
Transcription Factor Binding Site	V$FOXJ2_01	V$FOXJ2_01	TFBS	0.0005195	0.507	0.002519	0.01879	9	153	CHN2,HNF4A,TWIST1,HOXA10,NCAM1,GFRA1,PCDH17,NECTIN1,GNAZ
Transcription Factor Binding Site	CATTGTYY_V$SOX9_B1	CATTGTYY_V$SOX9_B1	TFBS	0.0005213	0.5088	0.002519	0.01879	13	293	MAP1B,BCL11A,HOXA10,HOXB9,MID1,FGFR3,ELOVL6,TRIB2,PMEL,SIX1,GFRA1,DLG2,DLX1
Transcription Factor Binding Site	V$VDR_Q3	V$VDR_Q3	TFBS	0.0005481	0.535	0.00261	0.01947	10	187	HOXB7,HOXB8,HOXD9,PLXNB3,CYP24A1,NCAM1,TBX2,NTRK1,NR2F1,GREM1
Transcription Factor Binding Site	V$ZID_01	V$ZID_01	TFBS	0.0005481	0.535	0.00261	0.01947	10	187	PGF,HOXB8,HOXB9,AMOTL1,C1QTNF6,PPP2R2B,CHRD,PAPPA,LTBP1,MPZL2
Transcription Factor Binding Site	V$ISRE_01	V$ISRE_01	TFBS	0.0005481	0.535	0.00261	0.01947	10	187	BCL11A,SEMA6D,CAVIN2,SIX1,MSX1,IL22RA1,KCNJ16,OTX1,OVOL1,PAX2
Transcription Factor Binding Site	V$NF1_Q6	V$NF1_Q6	TFBS	0.0005801	0.5662	0.002749	0.02051	11	223	BCL11A,PGF,HOXA9,ADORA1,SALL1,WNT16,MID1,MPP2,TP63,CHRD,GDPD2
Transcription Factor Binding Site	WGGAATGY_V$TEF1_Q6	WGGAATGY_V$TEF1_Q6	TFBS	0.0006105	0.5958	0.002878	0.02148	13	298	BCL11A,PGF,HOXA10,HOXB3,UPK1B,MID1,PMEL,IGFBP6,NES,SPTB,CLDN2,ELF3,GREM1
Transcription Factor Binding Site	V$COMP1_01	V$COMP1_01	TFBS	0.0006483	0.6328	0.003042	0.0227	7	97	HOXA10,SALL1,MPP2,NCAM1,DLX1,SPINK5,ELAVL2
Transcription Factor Binding Site	YYCATTCAWW_UNKNOWN	YYCATTCAWW_UNKNOWN	TFBS	0.0006551	0.6394	0.003045	0.02272	9	158	MCC,HOXB7,FGFR3,ELOVL6,TRIB2,TP63,SCG2,DLX1,PAPPA
Transcription Factor Binding Site	V$SRY_01	V$SRY_01	TFBS	0.0006551	0.6394	0.003045	0.02272	9	158	NOX4,CYP26A1,NCAM1,GFRA1,NECTIN1,DLG2,EFNA4,MPZL2,EMX2
Transcription Factor Binding Site	V$SRF_Q4	V$SRF_Q4	TFBS	0.0006726	0.6565	0.003111	0.02321	10	192	HOXA5,HOXB4,HOXB5,MID1,FST,CAVIN2,VGF,MSX1,NR2F1,NR2F2
Transcription Factor Binding Site	RYTTCCTG_V$ETS2_B	RYTTCCTG_V$ETS2_B	TFBS	0.000681	0.6646	0.003135	0.02339	26	866	PDE3A,MCC,CHN2,SHC3,FZD6,HOXA10,HOXB6,MID1,C1QTNF6,CAVIN2,VGF,ADAMTS4,WNT7A,FRMPD1,DZIP1,MSX1,PRICKLE2,RIMS2,GPR87,TUSC3,GRB7,SH2D2A,ATP8B2,CNNM1,ROBO1,PCDH1
Transcription Factor Binding Site	V$RFX1_01	V$RFX1_01	TFBS	0.0007002	0.6834	0.003208	0.02394	10	193	SHC3,HOXA10,SALL2,KIF17,SIX1,PPP2R2B,SLC8A3,CACNA2D3,NECTIN4,TUSC3
Transcription Factor Binding Site	V$HEN1_01	V$HEN1_01	TFBS	0.0007169	0.6997	0.003254	0.02428	9	160	HOXB4,HOXB5,SALL1,PMEL,SPAG6,PTPRS,KCNMA1,DUSP9,PAX2
Transcription Factor Binding Site	V$HNF3_Q6	V$HNF3_Q6	TFBS	0.0007169	0.6997	0.003254	0.02428	9	160	IRX5,TWIST1,HOXA10,HOXB3,GFRA1,PCDH17,NECTIN1,GNAZ,CLDN2
Transcription Factor Binding Site	V$HMGIY_Q6	V$HMGIY_Q6	TFBS	0.0007286	0.7111	0.003292	0.02456	10	194	IRX5,BCL11A,HOXB4,HOXB6,HOXB8,AMOTL1,MSX1,TP63,NCAM1,PTHLH
Transcription Factor Binding Site	V$MEF2_02	V$MEF2_02	TFBS	0.0007883	0.7694	0.003513	0.02621	10	196	TWIST1,S100A4,HOXB4,FGF12,SLC8A3,TP63,CACNA2D3,SPTB,DLG2,NR2F1
Transcription Factor Binding Site	V$GATA4_Q3	V$GATA4_Q3	TFBS	0.0007883	0.7694	0.003513	0.02621	10	196	CHN2,WNT16,FST,VGF,SLC8A3,GPC6,PI15,NR2F2,OVOL1,ELAVL2
Transcription Factor Binding Site	V$HSF2_01	V$HSF2_01	TFBS	0.0007883	0.7694	0.003513	0.02621	10	196	SHC3,HOXB8,MID1,RIMS2,GIPC2,SPTB,RALYL,NR2F1,CLDN2,OTX1
Transcription Factor Binding Site	V$ZF5_B	V$ZF5_B	TFBS	0.000852	0.8315	0.003758	0.02804	10	198	FGF12,FGFR3,TRIB2,POU3F3,CYP26A1,GFRA1,CDON,SYT7,OTX1,EFNA4
Transcription Factor Binding Site	TGAYRTCA_V$ATF3_Q6	TGAYRTCA_V$ATF3_Q6	TFBS	0.0008521	0.8317	0.003758	0.02804	16	430	MAP1B,MID1,FGF12,VGF,PRSS12,SPAG6,AREG,PRICKLE2,MYT1,GEM,PTHLH,SCG2,SGK2,TH,SYNGR1,LTBP1
Transcription Factor Binding Site	V$CEBP_C	V$CEBP_C	TFBS	0.0008548	0.8343	0.003758	0.02804	9	164	HOXB7,FGF12,TP63,CACNA2D3,KCNMA1,DLG2,DLX1,NTRK1,OVOL1
Transcription Factor Binding Site	V$PAX4_02	V$PAX4_02	TFBS	0.0008854	0.8641	0.003858	0.02878	10	199	MAP1B,HOXB6,CAVIN2,SCML4,MSX1,CACNA2D3,DLX1,SFN,PAX2,TACSTD2
Transcription Factor Binding Site	V$OCT1_04	V$OCT1_04	TFBS	0.0008854	0.8641	0.003858	0.02878	10	199	TWIST1,HOXA10,HOXB3,HOXD4,MID1,SCML4,NCAM1,DLX1,HNF1B,PAX2
Transcription Factor Binding Site	V$CDP_01	V$CDP_01	TFBS	0.0009167	0.8947	0.003977	0.02967	6	75	HOXA9,HOXB8,FGF12,TP63,CACNA2D3,RALYL
Transcription Factor Binding Site	V$NKX25_01	V$NKX25_01	TFBS	0.0009265	0.9042	0.004001	0.02985	7	103	BCL11A,HOXB4,CRABP2,CACNA2D3,PCDH17,DLX1,PCDHAC2
Transcription Factor Binding Site	TGANNYRGCA_V$TCF11MAFG_01	TGANNYRGCA_V$TCF11MAFG_01	TFBS	0.001024	0.9992	0.004402	0.03284	11	239	HOXB8,SERPINB5,PIK3C2B,CAVIN2,PPP2R2B,SLC8A3,TINAG,CDON,PCDHAC2,KCNH3,SLC22A18
Transcription Factor Binding Site	V$HNF4_01_B	V$HNF4_01_B	TFBS	0.00103	1	0.004409	0.03289	10	203	MAP1B,BCL11A,HOXA9,HOXA10,CRABP2,CYP1A1,HNF1B,USH1C,NR2F1,NR2F2
Transcription Factor Binding Site	V$ALPHACP1_01	V$ALPHACP1_01	TFBS	0.001109	1	0.004727	0.03527	10	205	SHC3,HOXA10,MID1,POU3F3,SIX1,PPP2R2B,TP63,CYP24A1,NEK2,CDH6
Transcription Factor Binding Site	V$PAX6_01	V$PAX6_01	TFBS	0.001126	1	0.00478	0.03566	6	78	TWIST1,CAVIN2,RTN4RL1,NOX4,GNAZ,OVOL1
Transcription Factor Binding Site	V$STAT4_01	V$STAT4_01	TFBS	0.001193	1	0.005028	0.03751	10	207	TWIST1,HOXB3,HOXB4,HOXB9,HOXD8,FGF12,POU3F3,NCAM1,GREM1,PCDH1
Transcription Factor Binding Site	V$TFIII_Q6	V$TFIII_Q6	TFBS	0.001195	1	0.005028	0.03751	9	172	BCL11A,SALL1,POU3F3,SYT7,NR2F2,KCNH3,CNNM1,PAX2,EMX2
Transcription Factor Binding Site	V$DR3_Q4	V$DR3_Q4	TFBS	0.001224	1	0.005103	0.03808	7	108	HOXB6,HOXB7,SALL1,ADAMTS4,CYP24A1,ARHGEF5,USH1C
Transcription Factor Binding Site	V$MEF2_Q6_01	V$MEF2_Q6_01	TFBS	0.001237	1	0.005103	0.03808	10	208	FGF12,SIX1,SLC8A3,TP63,RIMS2,CACNA2D3,DLG2,USP13,PI15,EEF1A2
Transcription Factor Binding Site	V$CP2_01	V$CP2_01	TFBS	0.001237	1	0.005103	0.03808	10	208	PDE2A,TSPOAP1,RTN1,HOXB9,SALL1,PPP2R2B,SLC8A3,IGFBP6,ELAVL2,GREM1
Transcription Factor Binding Site	V$CEBPGAMMA_Q6	V$CEBPGAMMA_Q6	TFBS	0.001237	1	0.005103	0.03808	10	208	HOXA9,HOXB3,SALL1,MID1,ID4,SCG2,DLG2,DLX1,NR2F1,ELAVL2
Transcription Factor Binding Site	V$HFH8_01	V$HFH8_01	TFBS	0.001244	1	0.005103	0.03808	9	173	HOXA10,HOXB7,HOXB9,SIM1,PPP2R2B,GFRA1,NR2F1,IL1RL1,EMX2
Transcription Factor Binding Site	V$AP4_Q6	V$AP4_Q6	TFBS	0.001244	1	0.005103	0.03808	9	173	PDE3A,PGF,HOXB5,FGF12,PLXNB3,VGF,NES,PTPRS,KCNMA1
Transcription Factor Binding Site	V$CEBPB_02	V$CEBPB_02	TFBS	0.001282	1	0.005215	0.03891	10	209	BCL11A,HOXA5,FST,CAVIN2,PPL,CYP24A1,STEAP2,DLX1,SLC19A3,ELAVL2
Transcription Factor Binding Site	V$LMO2COM_02	V$LMO2COM_02	TFBS	0.001282	1	0.005215	0.03891	10	209	HOXA10,SALL1,CAVIN2,PLXNB3,SIX1,SLC8A3,CACNA2D3,SPTB,SYT7,PAX2
Transcription Factor Binding Site	GCTNWTTGK_UNKNOWN	GCTNWTTGK_UNKNOWN	TFBS	0.001334	1	0.005401	0.0403	11	247	HNF4A,SHC3,HOXB3,HOXB9,SALL1,POU3F3,SIX1,CYP24A1,DLX1,TBX2,LOX
Transcription Factor Binding Site	V$IK3_01	V$IK3_01	TFBS	0.001402	1	0.005633	0.04203	9	176	RTN1,HOXB4,HOXB9,SALL1,SCML4,MSX1,PPP2R2B,MYT1,OTX1
Transcription Factor Binding Site	V$FOX_Q2	V$FOX_Q2	TFBS	0.001402	1	0.005633	0.04203	9	176	TWIST1,HOXA10,HOXB3,SIM1,PRICKLE2,MYT1,NCAM1,GFRA1,NECTIN1
Transcription Factor Binding Site	V$AP1_Q6_01	V$AP1_Q6_01	TFBS	0.001426	1	0.005705	0.04257	10	212	S100A5,VGF,VIL1,CHST1,SCRN1,USP13,PI15,EEF1A2,SYNGR1,ELAVL2
Transcription Factor Binding Site	GATAAGR_V$GATA_C	GATAAGR_V$GATA_C	TFBS	0.001468	1	0.005848	0.04364	11	250	HOXB4,SALL1,MID1,SIX1,CACNA2D3,MYT1,GRB7,SYT7,NR2F1,ROBO1,PAX2
Transcription Factor Binding Site	V$TFIIA_Q6	V$TFIIA_Q6	TFBS	0.001477	1	0.005861	0.04373	10	213	IRX5,HOXA9,HOXD8,MPP2,POU3F3,SIX1,GPX2,NR2F1,OTX1,EPHA1
Transcription Factor Binding Site	TGTYNNNNNRGCARM_UNKNOWN	TGTYNNNNNRGCARM_UNKNOWN	TFBS	0.001624	1	0.006392	0.04769	5	57	MGP,HOXD4,MPP2,OSR2,PPP2R2B
Transcription Factor Binding Site	YNTTTNNNANGCARM_UNKNOWN	YNTTTNNNANGCARM_UNKNOWN	TFBS	0.001624	1	0.006392	0.04769	5	57	HOXB6,FGF12,NECTIN1,GNAI1,ELAVL2
Transcription Factor Binding Site	M30049	LHX9_TARGET_GENES	MSigDB	0.001677	1	0.006574	0.04905	39	1585	MCC,CARD10,TMPRSS11F,CHN2,DSCAML1,S100A2,FZD6,HOXA9,HOXB8,HOXC9,MGP,FADS2,C1QTNF6,POU2F3,GULP1,MTHFD1L,PMEL,PLEKHA6,SHROOM2,IGF2BP2,ADAMTSL5,SLC35F2,MDGA1,DNAH11,NEK10,GEM,DLG2,ADGRF1,SFN,MKRN2OS,SAPCD2,NR2F2,FBXO16,ZFHX4,CCDC149,CD70,ELF3,LTBP1,CFAP69
Transcription Factor Binding Site	V$ATF_01	V$ATF_01	TFBS	0.001695	1	0.006618	0.04938	10	217	HOXD8,AMOTL1,ICA1,CLDN3,PMEL,GEM,SCG2,GNG4,SH2D2A,TH
Transcription Factor Binding Site	V$NKX22_01	V$NKX22_01	TFBS	0.001727	1	0.006717	0.05012	8	147	HOXB7,CAVIN2,WNT7A,DMRTA1,PCDH17,DLG2,NTRK1,ELAVL2
Transcription Factor Binding Site	V$NF1_Q6_01	V$NF1_Q6_01	TFBS	0.001754	1	0.006792	0.05068	10	218	PGF,HOXB5,SALL1,WNT16,MID1,MPP2,DNAH11,GDPD2,SPINK5,LOX
Transcription Factor Binding Site	V$RSRFC4_Q2	V$RSRFC4_Q2	TFBS	0.001766	1	0.006814	0.05084	9	182	TWIST1,HOXD4,FGF12,SLC8A3,TP63,CACNA2D3,DLG2,NR2F1,EEF1A2
Transcription Factor Binding Site	V$CRX_Q4	V$CRX_Q4	TFBS	0.001875	1	0.007207	0.05377	10	220	IRX5,BCL11A,PGF,HOXB3,PITX1,SOAT2,MDGA1,NR2F1,CLDN2,LTBP1
Transcription Factor Binding Site	V$EFC_Q6	V$EFC_Q6	TFBS	0.001939	1	0.007394	0.05517	10	221	HOXA10,HOXB6,HOXD4,OSR2,SIX1,CACNA2D3,GDPD2,PCDH17,NEK2,NTRK1
Transcription Factor Binding Site	CCCNNGGGAR_V$OLF1_01	CCCNNGGGAR_V$OLF1_01	TFBS	0.001939	1	0.007394	0.05517	11	259	TRIB2,ADAMTS4,WNT7B,ICA1,MDGA1,PTHLH,DLX1,CDON,SGK2,PAX2,GREM1
Transcription Factor Binding Site	YTAAYNGCT_UNKNOWN	YTAAYNGCT_UNKNOWN	TFBS	0.002038	1	0.007705	0.05749	7	118	HOXB7,HOXB8,WNT16,CLDN3,PPP2R2B,PI15,OTX1
Transcription Factor Binding Site	GTTNYYNNGGTNA_UNKNOWN	GTTNYYNNGGTNA_UNKNOWN	TFBS	0.002042	1	0.007705	0.05749	5	60	OSR2,KCNK12,RAB36,SLC8A3,OTX1
Transcription Factor Binding Site	V$HSF_Q6	V$HSF_Q6	TFBS	0.002045	1	0.007705	0.05749	8	151	RTN1,MID1,MSX1,SH2D2A,CNNM1,ELAVL2,ROBO1,LTBP1
Transcription Factor Binding Site	V$IRF_Q6	V$IRF_Q6	TFBS	0.002124	1	0.007975	0.0595	9	187	BCL11A,TWIST1,HOXB3,HOXB4,SEMA6D,CHST1,SIX1,MSX1,IL22RA1
Transcription Factor Binding Site	V$FREAC4_01	V$FREAC4_01	TFBS	0.002138	1	0.007995	0.05965	7	119	MCC,HOXD9,OSR2,POU3F3,GFRA1,OTX1,LOX
Transcription Factor Binding Site	V$EGR3_01	V$EGR3_01	TFBS	0.002198	1	0.008174	0.06099	5	61	SCN5A,VGF,KREMEN2,RALYL,ATP8B2
Transcription Factor Binding Site	V$CEBPDELTA_Q6	V$CEBPDELTA_Q6	TFBS	0.002203	1	0.008174	0.06099	9	188	S100A3,HOXB8,HOXB9,SEMA6D,LIPG,MID1,CAVIN2,CACNA2D3,PI15
Transcription Factor Binding Site	KCCGNSWTTT_UNKNOWN	KCCGNSWTTT_UNKNOWN	TFBS	0.002222	1	0.008213	0.06128	6	89	IRX5,BCL11A,FAAH,PPP2R2B,NCAM1,ADGRL3
Transcription Factor Binding Site	YKACATTT_UNKNOWN	YKACATTT_UNKNOWN	TFBS	0.002282	1	0.008405	0.06271	10	226	HOXA10,HOXB8,AMOTL1,CAVIN2,PPP2R2B,TP63,SH2D2A,NR2F2,OTX1,LTBP1
Transcription Factor Binding Site	V$FOXJ2_02	V$FOXJ2_02	TFBS	0.002366	1	0.008647	0.06452	9	190	BCL11A,HOXA9,HOXA10,TRIB2,PTHLH,NECTIN1,GNAZ,NR2F1,LTBP1
Transcription Factor Binding Site	V$AREB6_03	V$AREB6_03	TFBS	0.002366	1	0.008647	0.06452	9	190	HNF4A,DSCAML1,FST,CAVIN2,FA2H,KREMEN2,IRF6,NECTIN4,HNF1B
Transcription Factor Binding Site	TTCYNRGAA_V$STAT5B_01	TTCYNRGAA_V$STAT5B_01	TFBS	0.002386	1	0.008688	0.06482	11	266	CHN2,S100A3,ADORA1,SEMA6D,VGF,ADAMTS4,SYT12,CYP26A1,GFAP,ADAMTS9,PCDH1
[truncated: 164 more rows]

## Sheet: DEGs PAM Con vs KLA
Enriched functiona term, transriptional regulators and co-regulated cell types among DEGs significantly influenced by KLA treatment in PAM
[truncated: 21,476 more rows]
